# Supplementary material for: New Insights into the (A)Synchronicity of Diels–Alder Reactions: A Theoretical Study Based on the Reaction Force Analysis and Atomic Resolution of Energy Derivatives
Source: Molecules. 2022 Feb 25;27(5):1546. doi: 10.3390/molecules27051546 (PMC8911883; doi:10.3390/molecules27051546)
Supplement: Supplementary file 1 [file molecules-27-01546-s001.zip]

Archive with 8 entries (8 files):
- ARED.rar
- Figure S1.png
- Figure S2.png
- molecules-1572309-Table S3.pdf
- RFA.rar
- Rx_numbering.txt
- smiles_cycloadducts_and_reactants.csv
- TS.txt
