# Supplementary material for: New Insights into the (A)Synchronicity of Diels–Alder Reactions: A Theoretical Study Based on the Reaction Force Analysis and Atomic Resolution of Energy Derivatives
Source: Molecules. 2022 Feb 25;27(5):1546. doi: 10.3390/molecules27051546 (PMC8911883; doi:10.3390/molecules27051546)
Supplement: Supplementary file 1 [file molecules-27-01546-s001.zip › Rx_numbering.txt]

Number		ID
1		Rx1001p1
2		Rx1002p1
3		Rx1004p1
4		Rx1005p1
5		Rx1006p1
6		Rx1006p2
7		Rx1008p1
8		Rx1009p1
9		Rx100p1
10		Rx1012p1
11		Rx1013p1
12		Rx1014p1
13		Rx1015p1
14		Rx1016p1
15		Rx1017p1
16		Rx1018p1
17		Rx1021p1
18		Rx1022p1
19		Rx1023p1
20		Rx1024p1
21		Rx1025p1
22		Rx1027p1
23		Rx1027p2
24		Rx1028p1
25		Rx1029p1
26		Rx1030p1
27		Rx1031p1
28		Rx1033p1
29		Rx1034p1
30		Rx1035p1
31		Rx1035p2
32		Rx1037p1
33		Rx1038p1
34		Rx1039p1
35		Rx103p1
36		Rx103p2
37		Rx1043p1
38		Rx1046p1
39		Rx1047p1
40		Rx1048p1
41		Rx1049p1
42		Rx104p1
43		Rx1050p1
44		Rx1052p1
45		Rx1054p1
46		Rx1055p1
47		Rx1056p1
48		Rx1057p1
49		Rx1061p1
50		Rx1062p1
51		Rx1063p1
52		Rx1065p1
53		Rx1066p1
54		Rx1067p1
55		Rx1069p1
56		Rx106p1
57		Rx1070p1
58		Rx1071p1
59		Rx1071p2
60		Rx1072p1
61		Rx1072p2
62		Rx1074p1
63		Rx1074p2
64		Rx1075p1
65		Rx1076p1
66		Rx1076p2
67		Rx1077p1
68		Rx1078p1
69		Rx1079p1
70		Rx107p1
71		Rx1080p1
72		Rx1081p1
73		Rx1083p1
74		Rx1084p1
75		Rx1085p1
76		Rx1086p1
77		Rx1087p1
78		Rx1088p1
79		Rx1089p1
80		Rx1090p1
81		Rx1091p1
82		Rx1092p1
83		Rx1093p1
84		Rx1095p1
85		Rx1096p1
86		Rx1097p1
87		Rx1098p1
88		Rx1099p1
89		Rx109p1
90		Rx10p1
91		Rx1100p1
92		Rx1101p1
93		Rx1103p1
94		Rx1104p1
95		Rx1105p1
96		Rx1107p1
97		Rx1109p1
98		Rx110p1
99		Rx1110p1
100		Rx1113p1
101		Rx1114p1
102		Rx1115p1
103		Rx1116p1
104		Rx1117p1
105		Rx1118p1
106		Rx1119p1
107		Rx111p1
108		Rx1122p1
109		Rx1123p1
110		Rx1124p1
111		Rx1125p1
112		Rx1126p1
113		Rx1127p1
114		Rx1129p1
115		Rx112p1
116		Rx1130p1
117		Rx1132p1
118		Rx1134p1
119		Rx1135p1
120		Rx1136p1
121		Rx1137p1
122		Rx1138p1
123		Rx1138p2
124		Rx1139p1
125		Rx113p1
126		Rx1140p1
127		Rx1141p1
128		Rx1142p1
129		Rx1144p1
130		Rx1146p1
131		Rx1147p1
132		Rx1149p1
133		Rx1150p1
134		Rx1151p1
135		Rx1152p1
136		Rx1153p1
137		Rx1154p1
138		Rx1155p1
139		Rx1156p1
140		Rx1157p1
141		Rx1158p1
142		Rx1159p1
143		Rx1160p1
144		Rx1161p1
145		Rx1161p2
146		Rx1162p1
147		Rx1163p1
148		Rx1164p1
149		Rx1165p1
150		Rx1167p1
151		Rx1168p1
152		Rx116p1
153		Rx1170p1
154		Rx1171p1
155		Rx1173p1
156		Rx1174p1
157		Rx1174p2
158		Rx1175p1
159		Rx1176p1
160		Rx1178p1
161		Rx117p1
162		Rx1181p1
163		Rx1182p1
164		Rx1183p1
165		Rx1184p1
166		Rx1185p1
167		Rx1186p1
168		Rx1187p1
169		Rx1189p1
170		Rx118p1
171		Rx1190p1
172		Rx1192p1
173		Rx1193p1
174		Rx1194p1
175		Rx1195p1
176		Rx1196p1
177		Rx1199p1
178		Rx119p1
179		Rx11p1
180		Rx1200p1
181		Rx1202p1
182		Rx1205p1
183		Rx1206p1
184		Rx1207p1
185		Rx1208p1
186		Rx1210p1
187		Rx1211p1
188		Rx1212p1
189		Rx1213p1
190		Rx1214p1
191		Rx1215p1
192		Rx1217p1
193		Rx1218p1
194		Rx1218p2
195		Rx1219p1
196		Rx121p1
197		Rx1220p1
198		Rx1221p1
199		Rx1222p1
200		Rx1223p1
201		Rx1224p1
202		Rx1225p1
203		Rx1226p1
204		Rx1227p1
205		Rx1228p1
206		Rx1230p1
207		Rx1232p1
208		Rx1233p1
209		Rx1234p1
210		Rx1235p1
211		Rx1236p1
212		Rx1237p1
213		Rx1238p1
214		Rx1239p1
215		Rx1241p1
216		Rx1242p1
217		Rx1243p1
218		Rx1243p2
219		Rx1244p1
220		Rx1245p1
221		Rx1246p1
222		Rx1247p1
223		Rx1248p1
224		Rx1249p1
225		Rx1250p1
226		Rx1251p1
227		Rx1253p1
228		Rx1254p1
229		Rx1255p1
230		Rx1257p1
231		Rx1258p1
232		Rx1259p1
233		Rx125p1
234		Rx1260p1
235		Rx1261p1
236		Rx1263p1
237		Rx1264p1
238		Rx1267p1
239		Rx1267p2
240		Rx1268p1
241		Rx1269p1
242		Rx126p1
243		Rx1271p1
244		Rx1272p1
245		Rx1274p1
246		Rx1275p1
247		Rx1277p1
248		Rx1278p1
249		Rx1279p1
250		Rx127p2
251		Rx1282p1
252		Rx1284p1
253		Rx1285p1
254		Rx1286p1
255		Rx1287p1
256		Rx1288p1
257		Rx1289p1
258		Rx1289p2
259		Rx128p1
260		Rx1290p1
261		Rx1292p1
262		Rx1295p1
263		Rx1295p2
264		Rx1296p1
265		Rx1297p1
266		Rx1298p1
267		Rx1299p1
268		Rx129p1
269		Rx12p1
270		Rx1301p1
271		Rx1303p2
272		Rx1304p1
273		Rx1305p1
274		Rx1306p1
275		Rx1307p1
276		Rx1308p1
277		Rx1309p1
278		Rx130p1
279		Rx1310p1
280		Rx1311p1
281		Rx1312p1
282		Rx1313p1
283		Rx1314p1
284		Rx1316p1
285		Rx1317p1
286		Rx1318p1
287		Rx1319p1
288		Rx131p1
289		Rx1320p1
290		Rx1320p2
291		Rx1321p1
292		Rx1322p1
293		Rx1323p1
294		Rx1324p1
295		Rx1325p1
296		Rx1326p1
297		Rx1328p1
298		Rx1329p1
299		Rx132p1
300		Rx1331p1
301		Rx1333p1
302		Rx1334p1
303		Rx1335p1
304		Rx1336p1
305		Rx1337p1
306		Rx1338p1
307		Rx1339p1
308		Rx133p1
309		Rx1340p1
310		Rx1341p1
311		Rx1342p1
312		Rx1342p2
313		Rx1343p1
314		Rx1344p1
315		Rx1345p1
316		Rx1346p1
317		Rx1347p1
318		Rx1348p1
319		Rx1349p1
320		Rx134p1
321		Rx1350p1
322		Rx1351p1
323		Rx1352p1
324		Rx1353p1
325		Rx1354p1
326		Rx1355p1
327		Rx1356p1
328		Rx1357p1
329		Rx1359p1
330		Rx135p1
331		Rx1360p1
332		Rx1360p2
333		Rx1361p1
334		Rx1362p1
335		Rx1363p1
336		Rx1364p1
337		Rx1365p1
338		Rx1365p2
339		Rx1366p1
340		Rx1367p1
341		Rx1368p1
342		Rx1368p2
343		Rx1369p1
344		Rx136p1
345		Rx136p2
346		Rx1370p1
347		Rx1371p1
348		Rx1372p1
349		Rx1374p1
350		Rx1376p1
351		Rx1377p1
352		Rx1378p1
353		Rx1379p1
354		Rx137p1
355		Rx1380p1
356		Rx1382p1
357		Rx1383p1
358		Rx1385p1
359		Rx1385p2
360		Rx1387p1
361		Rx1388p1
362		Rx1389p1
363		Rx138p1
364		Rx1390p1
365		Rx1391p1
366		Rx1393p1
367		Rx1394p1
368		Rx1395p1
369		Rx1398p1
370		Rx1399p2
371		Rx139p1
372		Rx1400p1
373		Rx1400p2
374		Rx1401p1
375		Rx1401p2
376		Rx1402p1
377		Rx1402p2
378		Rx1405p1
379		Rx1406p1
380		Rx1408p1
381		Rx140p1
382		Rx1410p1
383		Rx1411p1
384		Rx1412p1
385		Rx1413p1
386		Rx1415p1
387		Rx1419p1
388		Rx141p1
389		Rx1420p1
390		Rx1422p1
391		Rx1423p1
392		Rx1426p1
393		Rx1427p1
394		Rx1428p1
395		Rx1429p1
396		Rx142p1
397		Rx1430p1
398		Rx1431p1
399		Rx1432p1
400		Rx1435p1
401		Rx1436p1
402		Rx1437p1
403		Rx1438p1
404		Rx1439p1
405		Rx1440p1
406		Rx1441p1
407		Rx1442p1
408		Rx1443p1
409		Rx1444p1
410		Rx1445p1
411		Rx1446p1
412		Rx1447p1
413		Rx1449p1
414		Rx144p1
415		Rx1450p1
416		Rx1451p1
417		Rx1452p1
418		Rx1453p1
419		Rx1454p1
420		Rx1455p1
421		Rx1457p1
422		Rx1459p1
423		Rx145p1
424		Rx1460p1
425		Rx1461p1
426		Rx1462p1
427		Rx1463p1
428		Rx1465p1
429		Rx1466p1
430		Rx1467p1
431		Rx1467p2
432		Rx1468p1
433		Rx1470p1
434		Rx1471p1
435		Rx1472p1
436		Rx1473p1
437		Rx1475p1
438		Rx1476p1
439		Rx1477p1
440		Rx1479p1
441		Rx1481p1
442		Rx1482p1
443		Rx1483p1
444		Rx1484p1
445		Rx1487p1
446		Rx1488p1
447		Rx1489p1
448		Rx148p1
449		Rx1490p1
450		Rx1493p1
451		Rx1493p2
452		Rx1494p1
453		Rx1495p1
454		Rx1496p1
455		Rx1497p1
456		Rx1498p1
457		Rx1499p1
458		Rx149p1
459		Rx14p1
460		Rx1500p1
461		Rx1501p1
462		Rx1503p1
463		Rx1504p1
464		Rx1505p1
465		Rx1507p1
466		Rx1508p1
467		Rx1509p1
468		Rx150p1
469		Rx1510p1
470		Rx1511p1
471		Rx1512p1
472		Rx1513p1
473		Rx1514p1
474		Rx1515p1
475		Rx1517p1
476		Rx1518p1
477		Rx1520p1
478		Rx1521p1
479		Rx1522p1
480		Rx1525p1
481		Rx1525p2
482		Rx1526p1
483		Rx1527p1
484		Rx152p1
485		Rx1531p1
486		Rx1531p2
487		Rx1532p1
488		Rx1533p1
489		Rx1534p1
490		Rx1535p1
491		Rx1536p1
492		Rx1537p1
493		Rx1538p1
494		Rx1539p1
495		Rx1540p1
496		Rx1541p1
497		Rx1542p1
498		Rx1543p1
499		Rx1546p1
500		Rx1547p1
501		Rx1549p1
502		Rx154p1
503		Rx1550p1
504		Rx1551p1
505		Rx1552p1
506		Rx1553p1
507		Rx1554p1
508		Rx1555p1
509		Rx1556p1
510		Rx1557p1
511		Rx1558p1
512		Rx1559p1
513		Rx155p1
514		Rx1560p1
515		Rx1561p1
516		Rx1562p1
517		Rx1563p1
518		Rx1565p1
519		Rx1566p1
520		Rx1567p1
521		Rx1568p1
522		Rx156p1
523		Rx1570p1
524		Rx1572p1
525		Rx1574p1
526		Rx1576p1
527		Rx1578p1
528		Rx1579p1
529		Rx157p1
530		Rx1580p1
531		Rx1581p1
532		Rx1581p2
533		Rx1582p1
534		Rx1584p1
535		Rx1585p1
536		Rx1586p1
537		Rx1587p1
538		Rx1587p2
539		Rx1588p1
540		Rx1589p1
541		Rx1589p2
542		Rx158p1
543		Rx1590p1
544		Rx1590p2
545		Rx1592p1
546		Rx1593p1
547		Rx1595p1
548		Rx1597p1
549		Rx1599p1
550		Rx159p1
551		Rx15p1
552		Rx1600p1
553		Rx1601p1
554		Rx1601p2
555		Rx1602p1
556		Rx1604p1
557		Rx1605p1
558		Rx1606p1
559		Rx1607p1
560		Rx1608p1
561		Rx1609p1
562		Rx160p1
563		Rx1610p1
564		Rx1611p1
565		Rx1612p1
566		Rx1614p1
567		Rx1615p1
568		Rx1616p1
569		Rx1617p1
570		Rx1617p2
571		Rx1618p1
572		Rx1619p1
573		Rx161p1
574		Rx1620p1
575		Rx1621p1
576		Rx1622p1
577		Rx1623p1
578		Rx1624p1
579		Rx1625p1
580		Rx1626p1
581		Rx1628p1
582		Rx1629p1
583		Rx162p1
584		Rx1631p1
585		Rx1631p2
586		Rx1632p1
587		Rx1633p1
588		Rx1634p1
589		Rx1635p1
590		Rx1636p1
591		Rx1637p1
592		Rx1638p1
593		Rx1638p2
594		Rx1639p1
595		Rx163p1
596		Rx1640p1
597		Rx1641p1
598		Rx1642p1
599		Rx1643p1
600		Rx1644p1
601		Rx1647p1
602		Rx1648p1
603		Rx1649p1
604		Rx164p1
605		Rx1650p1
606		Rx1651p1
607		Rx1652p1
608		Rx1653p1
609		Rx1654p1
610		Rx1655p1
611		Rx1656p1
612		Rx1656p2
613		Rx1658p1
614		Rx1659p1
615		Rx165p1
616		Rx1660p1
617		Rx1661p1
618		Rx1662p1
619		Rx1664p1
620		Rx1665p1
621		Rx1666p1
622		Rx1667p1
623		Rx1668p1
624		Rx1670p1
625		Rx1671p1
626		Rx1672p1
627		Rx1673p1
628		Rx1675p1
629		Rx1676p1
630		Rx1677p1
631		Rx1678p1
632		Rx1679p1
633		Rx167p1
634		Rx1681p1
635		Rx1682p1
636		Rx1684p1
637		Rx1685p1
638		Rx1686p1
639		Rx1687p1
640		Rx1688p1
641		Rx1689p1
642		Rx168p1
643		Rx1690p1
644		Rx1692p1
645		Rx1694p1
646		Rx1695p1
647		Rx1696p1
648		Rx1698p1
649		Rx1699p1
650		Rx16p1
651		Rx1700p1
652		Rx1702p1
653		Rx1703p1
654		Rx1705p1
655		Rx1706p1
656		Rx1707p1
657		Rx1708p1
658		Rx1709p1
659		Rx170p1
660		Rx1710p1
661		Rx1711p1
662		Rx1712p1
663		Rx1713p1
664		Rx1714p1
665		Rx1715p1
666		Rx1716p1
667		Rx1716p2
668		Rx1717p1
669		Rx1718p1
670		Rx171p1
671		Rx1720p1
672		Rx1723p1
673		Rx1726p1
674		Rx1727p1
675		Rx1728p1
676		Rx1729p1
677		Rx172p1
678		Rx1730p1
679		Rx1731p1
680		Rx1732p1
681		Rx1733p1
682		Rx1735p1
683		Rx1736p1
684		Rx1737p1
685		Rx1738p1
686		Rx1739p1
687		Rx173p1
688		Rx1740p1
689		Rx1741p1
690		Rx1742p1
691		Rx1745p1
692		Rx1746p1
693		Rx1746p2
694		Rx1747p1
695		Rx174p1
696		Rx1750p1
697		Rx1754p1
698		Rx1755p1
699		Rx1756p1
700		Rx1759p1
701		Rx175p1
702		Rx1760p1
703		Rx1761p1
704		Rx1762p1
705		Rx1763p1
706		Rx1765p1
707		Rx1766p1
708		Rx1766p2
709		Rx1767p1
710		Rx1768p1
711		Rx1769p1
712		Rx1770p1
713		Rx1771p1
714		Rx1772p1
715		Rx1773p1
716		Rx1774p1
717		Rx1776p1
718		Rx1778p1
719		Rx1779p1
720		Rx1781p1
721		Rx1782p1
722		Rx1783p1
723		Rx1785p1
724		Rx1786p1
725		Rx1787p2
726		Rx1788p1
727		Rx178p1
728		Rx1790p1
729		Rx1791p1
730		Rx1792p1
731		Rx1793p1
732		Rx1794p1
733		Rx1795p1
734		Rx1796p1
735		Rx1797p1
736		Rx1799p1
737		Rx1799p2
738		Rx179p1
739		Rx17p1
740		Rx1801p1
741		Rx1802p1
742		Rx1803p1
743		Rx1803p2
744		Rx1804p1
745		Rx1805p1
746		Rx1806p1
747		Rx1807p1
748		Rx1808p1
749		Rx180p1
750		Rx1810p1
751		Rx1811p1
752		Rx1812p1
753		Rx1812p2
754		Rx1813p1
755		Rx1813p2
756		Rx1814p1
757		Rx1817p1
758		Rx1817p2
759		Rx1819p1
760		Rx181p1
761		Rx1820p1
762		Rx1821p2
763		Rx1822p1
764		Rx1823p1
765		Rx1824p1
766		Rx1825p1
767		Rx1826p1
768		Rx1827p1
769		Rx1828p1
770		Rx1829p1
771		Rx182p1
772		Rx1830p1
773		Rx1831p1
774		Rx1831p2
775		Rx1832p1
776		Rx1833p1
777		Rx1834p1
778		Rx1835p1
779		Rx1837p1
780		Rx1838p1
781		Rx1839p1
782		Rx183p1
783		Rx1840p1
784		Rx1840p2
785		Rx1841p1
786		Rx1842p1
787		Rx1843p1
788		Rx1844p1
789		Rx1845p1
790		Rx1846p1
791		Rx1848p1
792		Rx1849p1
793		Rx1850p1
794		Rx1851p1
795		Rx1852p1
796		Rx1853p1
797		Rx1854p1
798		Rx1855p1
799		Rx1856p2
800		Rx1857p1
801		Rx1858p1
802		Rx1859p1
803		Rx1859p2
804		Rx185p1
805		Rx1861p1
806		Rx1862p1
807		Rx1862p2
808		Rx1863p1
809		Rx1863p2
810		Rx1865p1
811		Rx1866p1
812		Rx1867p1
813		Rx1868p1
814		Rx1868p2
815		Rx1869p1
816		Rx186p1
817		Rx1871p1
818		Rx1873p1
819		Rx1874p1
820		Rx1875p1
821		Rx1876p1
822		Rx1877p1
823		Rx1878p1
824		Rx1879p1
825		Rx1881p1
826		Rx1882p1
827		Rx1882p2
828		Rx1883p1
829		Rx1884p1
830		Rx1886p1
831		Rx1887p1
832		Rx1889p1
833		Rx188p1
834		Rx1891p1
835		Rx1892p1
836		Rx1893p1
837		Rx1895p1
838		Rx1896p1
839		Rx1897p1
840		Rx1898p1
841		Rx1899p1
842		Rx189p1
843		Rx1900p1
844		Rx1901p1
845		Rx1902p1
846		Rx1903p1
847		Rx1905p1
848		Rx1905p2
849		Rx1906p1
850		Rx1907p1
851		Rx1908p1
852		Rx1909p1
853		Rx1910p1
854		Rx1910p2
855		Rx1911p1
856		Rx1912p1
857		Rx1913p1
858		Rx1914p1
859		Rx1915p1
860		Rx1916p1
861		Rx1918p1
862		Rx191p1
863		Rx1920p2
864		Rx1921p1
865		Rx1922p1
866		Rx1923p1
867		Rx1924p1
868		Rx1925p1
869		Rx1926p1
870		Rx1927p1
871		Rx1929p1
872		Rx192p1
873		Rx1930p1
874		Rx1931p1
875		Rx1932p1
876		Rx1933p1
877		Rx1934p1
878		Rx1936p1
879		Rx1937p1
880		Rx1938p1
881		Rx1939p1
882		Rx1942p1
883		Rx1943p1
884		Rx1944p1
885		Rx1945p1
886		Rx1946p1
887		Rx1947p1
888		Rx1948p1
889		Rx1950p1
890		Rx1951p1
891		Rx1952p1
892		Rx1953p1
893		Rx1953p2
894		Rx1954p1
895		Rx1955p1
896		Rx1955p2
897		Rx1956p1
898		Rx1957p1
899		Rx1959p1
900		Rx195p1
901		Rx1960p1
902		Rx1962p1
903		Rx1963p1
904		Rx1964p1
905		Rx1965p1
906		Rx1966p1
907		Rx1968p1
908		Rx1969p1
909		Rx196p1
910		Rx1970p1
911		Rx1971p1
912		Rx1972p1
913		Rx1973p1
914		Rx1974p1
915		Rx1975p1
916		Rx1976p1
917		Rx1977p1
918		Rx1978p1
919		Rx197p1
920		Rx1980p1
921		Rx1981p1
922		Rx1982p1
923		Rx1983p1
924		Rx1984p1
925		Rx1985p1
926		Rx1986p1
927		Rx1987p1
928		Rx1987p2
929		Rx1989p1
930		Rx198p1
931		Rx1992p1
932		Rx1993p1
933		Rx1994p1
934		Rx1995p1
935		Rx1996p1
936		Rx1996p2
937		Rx1998p1
938		Rx1999p1
939		Rx199p1
940		Rx19p1
941		Rx19p2
942		Rx2000p1
943		Rx2001p1
944		Rx200p1
945		Rx201p1
946		Rx202p1
947		Rx204p1
948		Rx205p1
949		Rx206p1
950		Rx207p1
951		Rx208p1
952		Rx209p1
953		Rx20p1
954		Rx210p1
955		Rx212p1
956		Rx216p1
957		Rx217p1
958		Rx21p1
959		Rx220p1
960		Rx221p1
961		Rx222p1
962		Rx223p1
963		Rx224p1
964		Rx225p1
965		Rx226p1
966		Rx227p1
967		Rx228p1
968		Rx229p1
969		Rx22p1
970		Rx230p1
971		Rx232p1
972		Rx233p1
973		Rx234p1
974		Rx235p1
975		Rx236p1
976		Rx237p1
977		Rx238p1
978		Rx239p1
979		Rx23p1
980		Rx240p1
981		Rx242p1
982		Rx242p2
983		Rx243p1
984		Rx244p1
985		Rx245p1
986		Rx246p1
987		Rx247p1
988		Rx248p1
989		Rx248p2
990		Rx24p1
991		Rx252p1
992		Rx253p1
993		Rx254p1
994		Rx256p1
995		Rx258p1
996		Rx259p1
997		Rx259p2
998		Rx25p1
999		Rx25p2
1000		Rx260p1
1001		Rx261p1
1002		Rx262p1
1003		Rx263p1
1004		Rx266p1
1005		Rx268p1
1006		Rx269p1
1007		Rx26p1
1008		Rx270p1
1009		Rx270p2
1010		Rx271p1
1011		Rx272p1
1012		Rx273p1
1013		Rx274p1
1014		Rx275p1
1015		Rx276p1
1016		Rx277p1
1017		Rx278p1
1018		Rx279p1
1019		Rx27p1
1020		Rx280p1
1021		Rx281p1
1022		Rx282p1
1023		Rx283p1
1024		Rx284p1
1025		Rx287p1
1026		Rx288p1
1027		Rx289p1
1028		Rx28p1
1029		Rx291p1
1030		Rx292p1
1031		Rx292p2
1032		Rx293p1
1033		Rx294p1
1034		Rx295p1
1035		Rx296p1
1036		Rx297p1
1037		Rx298p1
1038		Rx29p1
1039		Rx300p1
1040		Rx300p2
1041		Rx301p1
1042		Rx302p1
1043		Rx303p1
1044		Rx304p1
1045		Rx305p1
1046		Rx306p1
1047		Rx307p1
1048		Rx308p1
1049		Rx30p1
1050		Rx310p1
1051		Rx312p1
1052		Rx313p1
1053		Rx313p2
1054		Rx314p1
1055		Rx315p1
1056		Rx316p1
1057		Rx317p1
1058		Rx317p2
1059		Rx318p1
1060		Rx319p1
1061		Rx31p1
1062		Rx320p1
1063		Rx321p1
1064		Rx322p1
1065		Rx324p1
1066		Rx325p1
1067		Rx326p1
1068		Rx327p1
1069		Rx328p1
1070		Rx329p1
1071		Rx32p1
1072		Rx330p1
1073		Rx331p1
1074		Rx332p1
1075		Rx333p1
1076		Rx335p1
1077		Rx336p1
1078		Rx337p1
1079		Rx338p1
1080		Rx339p1
1081		Rx339p2
1082		Rx33p1
1083		Rx340p1
1084		Rx342p1
1085		Rx343p1
1086		Rx344p1
1087		Rx345p1
1088		Rx346p1
1089		Rx347p1
1090		Rx349p1
1091		Rx34p1
1092		Rx350p1
1093		Rx351p1
1094		Rx351p2
1095		Rx353p1
1096		Rx354p1
1097		Rx355p1
1098		Rx355p2
1099		Rx356p1
1100		Rx357p1
1101		Rx35p1
1102		Rx360p1
1103		Rx361p1
1104		Rx362p1
1105		Rx364p1
1106		Rx365p1
1107		Rx366p1
1108		Rx368p1
1109		Rx368p2
1110		Rx369p1
1111		Rx36p1
1112		Rx370p1
1113		Rx371p1
1114		Rx372p1
1115		Rx373p1
1116		Rx373p2
1117		Rx374p1
1118		Rx376p1
1119		Rx377p1
1120		Rx378p1
1121		Rx379p1
1122		Rx380p1
1123		Rx380p2
1124		Rx381p1
1125		Rx382p1
1126		Rx382p2
1127		Rx383p1
1128		Rx385p1
1129		Rx386p1
1130		Rx388p1
1131		Rx389p1
1132		Rx389p2
1133		Rx391p1
1134		Rx392p1
1135		Rx393p1
1136		Rx394p1
1137		Rx396p1
1138		Rx397p1
1139		Rx398p1
1140		Rx399p1
1141		Rx39p1
1142		Rx3p1
1143		Rx400p1
1144		Rx401p1
1145		Rx402p1
1146		Rx403p1
1147		Rx405p1
1148		Rx406p1
1149		Rx408p1
1150		Rx409p1
1151		Rx40p1
1152		Rx410p1
1153		Rx411p1
1154		Rx411p2
1155		Rx413p1
1156		Rx415p1
1157		Rx419p1
1158		Rx41p1
1159		Rx421p1
1160		Rx422p1
1161		Rx422p2
1162		Rx424p1
1163		Rx425p1
1164		Rx426p1
1165		Rx428p1
1166		Rx429p1
1167		Rx430p1
1168		Rx431p1
1169		Rx433p1
1170		Rx435p1
1171		Rx436p1
1172		Rx437p1
1173		Rx438p1
1174		Rx439p1
1175		Rx43p1
1176		Rx441p1
1177		Rx445p1
1178		Rx445p2
1179		Rx446p1
1180		Rx447p1
1181		Rx448p1
1182		Rx449p1
1183		Rx44p1
1184		Rx450p1
1185		Rx451p1
1186		Rx452p1
1187		Rx452p2
1188		Rx453p1
1189		Rx454p1
1190		Rx455p1
1191		Rx456p1
1192		Rx457p1
1193		Rx458p1
1194		Rx459p1
1195		Rx460p1
1196		Rx461p1
1197		Rx462p1
1198		Rx463p1
1199		Rx465p1
1200		Rx467p1
1201		Rx467p2
1202		Rx468p1
1203		Rx468p2
1204		Rx469p1
1205		Rx469p2
1206		Rx46p1
1207		Rx472p1
1208		Rx474p1
1209		Rx475p1
1210		Rx477p1
1211		Rx478p1
1212		Rx479p1
1213		Rx47p1
1214		Rx480p1
1215		Rx481p1
1216		Rx482p1
1217		Rx484p1
1218		Rx486p1
1219		Rx487p1
1220		Rx488p1
1221		Rx488p2
1222		Rx489p1
1223		Rx48p1
1224		Rx48p2
1225		Rx491p1
1226		Rx492p1
1227		Rx493p1
1228		Rx494p1
1229		Rx495p1
1230		Rx496p1
1231		Rx497p1
1232		Rx498p1
1233		Rx499p1
1234		Rx49p1
1235		Rx49p2
1236		Rx500p1
1237		Rx501p1
1238		Rx503p1
1239		Rx503p2
1240		Rx506p1
1241		Rx508p1
1242		Rx50p1
1243		Rx50p2
1244		Rx510p1
1245		Rx511p1
1246		Rx512p1
1247		Rx514p1
1248		Rx515p1
1249		Rx516p1
1250		Rx517p1
1251		Rx518p1
1252		Rx519p1
1253		Rx51p1
1254		Rx520p1
1255		Rx521p1
1256		Rx522p1
1257		Rx524p1
1258		Rx524p2
1259		Rx527p1
1260		Rx528p1
1261		Rx529p1
1262		Rx530p1
1263		Rx533p1
1264		Rx535p1
1265		Rx536p1
1266		Rx537p1
1267		Rx538p1
1268		Rx539p1
1269		Rx539p2
1270		Rx540p1
1271		Rx541p1
1272		Rx542p1
1273		Rx545p1
1274		Rx546p1
1275		Rx547p1
1276		Rx548p1
1277		Rx549p1
1278		Rx54p1
1279		Rx550p1
1280		Rx551p1
1281		Rx553p1
1282		Rx554p1
1283		Rx555p1
1284		Rx556p1
1285		Rx558p1
1286		Rx559p1
1287		Rx55p1
1288		Rx561p1
1289		Rx562p1
1290		Rx562p2
1291		Rx564p1
1292		Rx565p1
1293		Rx566p1
1294		Rx567p1
1295		Rx568p1
1296		Rx570p1
1297		Rx571p1
1298		Rx573p1
1299		Rx574p1
1300		Rx574p2
1301		Rx575p1
1302		Rx577p1
1303		Rx578p1
1304		Rx578p2
1305		Rx57p1
1306		Rx582p1
1307		Rx582p2
1308		Rx583p1
1309		Rx584p1
1310		Rx585p1
1311		Rx587p1
1312		Rx588p1
1313		Rx589p1
1314		Rx58p1
1315		Rx590p1
1316		Rx591p1
1317		Rx591p2
1318		Rx592p1
1319		Rx592p2
1320		Rx593p1
1321		Rx594p1
1322		Rx595p1
1323		Rx595p2
1324		Rx597p1
1325		Rx598p1
1326		Rx599p1
1327		Rx59p1
1328		Rx5p1
1329		Rx600p1
1330		Rx601p1
1331		Rx601p2
1332		Rx603p1
1333		Rx604p1
1334		Rx605p1
1335		Rx606p1
1336		Rx610p1
1337		Rx612p1
1338		Rx614p1
1339		Rx615p1
1340		Rx616p1
1341		Rx617p1
1342		Rx618p1
1343		Rx619p1
1344		Rx61p1
1345		Rx622p1
1346		Rx623p1
1347		Rx624p1
1348		Rx625p1
1349		Rx626p1
1350		Rx627p1
1351		Rx628p1
1352		Rx629p1
1353		Rx62p1
1354		Rx630p1
1355		Rx631p1
1356		Rx632p1
1357		Rx634p1
1358		Rx635p1
1359		Rx636p1
1360		Rx637p1
1361		Rx638p1
1362		Rx639p1
1363		Rx641p1
1364		Rx642p1
1365		Rx643p1
1366		Rx644p1
1367		Rx647p1
1368		Rx649p1
1369		Rx64p1
1370		Rx650p1
1371		Rx651p1
1372		Rx652p1
1373		Rx653p1
1374		Rx654p1
1375		Rx655p1
1376		Rx658p1
1377		Rx659p1
1378		Rx65p1
1379		Rx660p1
1380		Rx661p1
1381		Rx663p1
1382		Rx664p1
1383		Rx665p1
1384		Rx66p1
1385		Rx670p1
1386		Rx673p1
1387		Rx674p1
1388		Rx676p1
1389		Rx677p1
1390		Rx678p1
1391		Rx679p1
1392		Rx679p2
1393		Rx67p1
1394		Rx682p1
1395		Rx683p1
1396		Rx684p1
1397		Rx685p1
1398		Rx687p1
1399		Rx688p1
1400		Rx68p1
1401		Rx690p1
1402		Rx691p1
1403		Rx692p1
1404		Rx693p1
1405		Rx695p1
1406		Rx699p1
1407		Rx6p1
1408		Rx700p1
1409		Rx701p1
1410		Rx702p1
1411		Rx703p1
1412		Rx704p1
1413		Rx704p2
1414		Rx705p1
1415		Rx706p1
1416		Rx707p1
1417		Rx708p1
1418		Rx710p1
1419		Rx711p1
1420		Rx712p1
1421		Rx713p1
1422		Rx714p1
1423		Rx715p1
1424		Rx716p1
1425		Rx717p1
1426		Rx718p1
1427		Rx719p1
1428		Rx71p1
1429		Rx720p1
1430		Rx723p1
1431		Rx724p1
1432		Rx724p2
1433		Rx725p1
1434		Rx727p1
1435		Rx727p2
1436		Rx728p1
1437		Rx729p1
1438		Rx730p1
1439		Rx731p1
1440		Rx732p1
1441		Rx733p1
1442		Rx734p1
1443		Rx735p1
1444		Rx736p1
1445		Rx737p1
1446		Rx738p1
1447		Rx739p1
1448		Rx73p1
1449		Rx740p1
1450		Rx741p1
1451		Rx742p1
1452		Rx744p1
1453		Rx745p1
1454		Rx746p1
1455		Rx748p1
1456		Rx749p1
1457		Rx74p1
1458		Rx750p1
1459		Rx751p1
1460		Rx752p1
1461		Rx753p1
1462		Rx754p1
1463		Rx755p1
1464		Rx755p2
1465		Rx756p1
1466		Rx757p1
1467		Rx758p1
1468		Rx759p1
1469		Rx75p1
1470		Rx762p1
1471		Rx763p1
1472		Rx764p1
1473		Rx765p1
1474		Rx766p1
1475		Rx766p2
1476		Rx76p1
1477		Rx770p1
1478		Rx771p1
1479		Rx772p1
1480		Rx773p1
1481		Rx775p1
1482		Rx776p1
1483		Rx777p1
1484		Rx778p1
1485		Rx779p1
1486		Rx77p1
1487		Rx780p1
1488		Rx781p1
1489		Rx782p1
1490		Rx783p1
1491		Rx784p1
1492		Rx786p1
1493		Rx787p1
1494		Rx788p1
1495		Rx789p1
1496		Rx78p1
1497		Rx790p1
1498		Rx791p1
1499		Rx792p1
1500		Rx793p1
1501		Rx794p1
1502		Rx795p1
1503		Rx796p1
1504		Rx797p1
1505		Rx797p2
1506		Rx799p1
1507		Rx79p1
1508		Rx7p1
1509		Rx800p1
1510		Rx802p1
1511		Rx803p1
1512		Rx804p1
1513		Rx805p1
1514		Rx806p1
1515		Rx808p1
1516		Rx809p1
1517		Rx809p2
1518		Rx80p1
1519		Rx810p1
1520		Rx811p1
1521		Rx812p1
1522		Rx813p1
1523		Rx815p1
1524		Rx815p2
1525		Rx816p1
1526		Rx817p1
1527		Rx818p1
1528		Rx81p1
1529		Rx821p1
1530		Rx822p1
1531		Rx824p1
1532		Rx825p1
1533		Rx826p1
1534		Rx827p1
1535		Rx828p1
1536		Rx829p1
1537		Rx82p1
1538		Rx830p1
1539		Rx831p1
1540		Rx832p1
1541		Rx833p1
1542		Rx834p1
1543		Rx835p1
1544		Rx836p1
1545		Rx838p1
1546		Rx83p1
1547		Rx83p2
1548		Rx840p1
1549		Rx841p1
1550		Rx843p1
1551		Rx844p1
1552		Rx846p1
1553		Rx846p2
1554		Rx847p1
1555		Rx848p1
1556		Rx849p1
1557		Rx84p1
1558		Rx84p2
1559		Rx850p1
1560		Rx852p1
1561		Rx853p1
1562		Rx854p1
1563		Rx855p1
1564		Rx856p1
1565		Rx857p1
1566		Rx858p2
1567		Rx859p1
1568		Rx85p1
1569		Rx860p1
1570		Rx860p2
1571		Rx861p1
1572		Rx862p1
1573		Rx863p1
1574		Rx864p1
1575		Rx865p1
1576		Rx866p1
1577		Rx86p1
1578		Rx871p1
1579		Rx872p1
1580		Rx874p1
1581		Rx876p1
1582		Rx877p1
1583		Rx878p1
1584		Rx879p1
1585		Rx87p1
1586		Rx880p1
1587		Rx881p1
1588		Rx882p1
1589		Rx883p1
1590		Rx884p1
1591		Rx885p2
1592		Rx887p1
1593		Rx887p2
1594		Rx888p1
1595		Rx889p1
1596		Rx88p1
1597		Rx890p1
1598		Rx891p1
1599		Rx892p1
1600		Rx895p1
1601		Rx897p1
1602		Rx898p1
1603		Rx899p1
1604		Rx89p1
1605		Rx8p1
1606		Rx900p1
1607		Rx901p1
1608		Rx902p1
1609		Rx903p1
1610		Rx904p1
1611		Rx905p1
1612		Rx906p1
1613		Rx907p1
1614		Rx908p1
1615		Rx90p1
1616		Rx910p1
1617		Rx911p1
1618		Rx912p1
1619		Rx915p1
1620		Rx916p1
1621		Rx917p1
1622		Rx919p1
1623		Rx91p1
1624		Rx920p1
1625		Rx921p1
1626		Rx922p1
1627		Rx923p1
1628		Rx924p1
1629		Rx925p1
1630		Rx926p1
1631		Rx927p1
1632		Rx928p1
1633		Rx92p1
1634		Rx930p1
1635		Rx932p1
1636		Rx933p1
1637		Rx934p1
1638		Rx935p1
1639		Rx936p1
1640		Rx937p1
1641		Rx938p1
1642		Rx939p1
1643		Rx93p1
1644		Rx940p1
1645		Rx942p1
1646		Rx944p1
1647		Rx946p1
1648		Rx948p1
1649		Rx94p1
1650		Rx950p1
1651		Rx951p1
1652		Rx952p1
1653		Rx953p1
1654		Rx954p1
1655		Rx955p1
1656		Rx956p1
1657		Rx957p1
1658		Rx958p1
1659		Rx959p1
1660		Rx95p1
1661		Rx960p1
1662		Rx961p1
1663		Rx962p1
1664		Rx963p1
1665		Rx965p1
1666		Rx966p1
1667		Rx968p1
1668		Rx96p1
1669		Rx970p1
1670		Rx970p2
1671		Rx971p1
1672		Rx972p1
1673		Rx975p1
1674		Rx977p1
1675		Rx978p1
1676		Rx979p1
1677		Rx97p1
1678		Rx980p1
1679		Rx983p1
1680		Rx984p1
1681		Rx985p1
1682		Rx986p1
1683		Rx986p2
1684		Rx987p1
1685		Rx988p1
1686		Rx988p2
1687		Rx989p1
1688		Rx98p1
1689		Rx990p1
1690		Rx990p2
1691		Rx991p1
1692		Rx992p1
1693		Rx993p1
1694		Rx994p1
1695		Rx995p1
1696		Rx996p1
1697		Rx99p1
