# Supplementary material for: New Insights into the (A)Synchronicity of Diels–Alder Reactions: A Theoretical Study Based on the Reaction Force Analysis and Atomic Resolution of Energy Derivatives
Source: Molecules. 2022 Feb 25;27(5):1546. doi: 10.3390/molecules27051546 (PMC8911883; doi:10.3390/molecules27051546)
Supplement: Supplementary file 1 [file molecules-27-01546-s001.zip › smiles_cycloadducts_and_reactants.csv]

ID	SMILES(Cycloadduct)	SMILES(Reactant1)	SMILES(Reactant2)
Rx1p1	Cc1nc(N2CCN(C(=O)[C@]3(C(=O)OC(C)(C)C)CC=CCC3)CC2)n[nH]1	C=CC=C	C=C(C(=O)OC(C)(C)C)C(=O)N1CCN(c2n[nH]c(C)n2)CC1
Rx2p1	Cc1cccnc1C(=O)N1CC[C@@H](NC(=O)CC2=CCCCC2)[C@@H]1C	C=C	C=CC(=C)CC(=O)N[C@@H]1CCN(C(=O)c2ncccc2C)[C@H]1C
Rx3p1	Cc1cc(C)c(C(=O)NCC2CC(NC(=O)[C@@H]3CC=CCC3)C2)[nH]1	C=CC=C	C=CC(=O)NC1CC(CNC(=O)c2[nH]c(C)cc2C)C1
Rx4p1	O=C(c1cccc(NN2C(=O)[C@H]3CC=CC[C@@H]3C2=O)c1)N1CCOCCN1	C=CC=C	O=C(c1cccc(NN2C(=O)C=CC2=O)c1)N1CCOCCN1
Rx5p1	O=C1[C@@H]2[C@H]3C=C[C@@H](C3)[C@H]2C(=O)N1CCNS(=O)(=O)c1cccc(Br)c1F	C1=CCC=C1	O=C1C=CC(=O)N1CCNS(=O)(=O)c1cccc(Br)c1F
Rx6p1	CC1=C(C)C[C@@H](C(=O)N[C@@H](C)C2CN(C(=O)Cc3ccon3)C2)CC1	C=C(C)C(=C)C	C=CC(=O)N[C@@H](C)C1CN(C(=O)Cc2ccon2)C1
Rx7p1	C[C@@]1(C(=O)N2CC[C@@]3(C2)CN(C(=O)c2cnsn2)CCO3)CC=CCC1	C=CC=C	C=C(C)C(=O)N1CC[C@@]2(C1)CN(C(=O)c1cnsn1)CCO2
Rx8p1	CCN1CCOC[C@@H]1C(=O)N[C@H]1C[C@H](NCCC2=CCCCC2)C1	C=C	C=CC(=C)CCN[C@H]1C[C@H](NC(=O)[C@H]2COCCN2CC)C1
Rx9p1	O=C(Nc1cc(Cl)ccc1OC[C@H]1CCOC1)N1C[C@@H]2[C@H]3C=C[C@@H](C3)[C@@H]2C1	C1=CCC=C1	O=C(Nc1cc(Cl)ccc1OC[C@H]1CCOC1)N1CC=CC1
Rx10p1	O=C(N[C@@H]1CC=C(c2ccc(F)cc2)CC1)C1CCS(=O)(=O)CC1	C=CC(=C)c1ccc(F)cc1	C=CNC(=O)C1CCS(=O)(=O)CC1
Rx11p1	O=C(CN1CCCN(C(=O)[C@H]2CC=CCC2)CC1)NCC1CC1	C=CC=C	C=CC(=O)N1CCCN(CC(=O)NCC2CC2)CC1
Rx12p1	O=C(NC[C@@]12CCCO[C@@H]1CCN(C(=O)c1cc3c(s1)CCC3)C2)[C@]1(F)CCCC=C1F	C=C	C=CC(F)=C(F)C(=O)NC[C@@]12CCCO[C@@H]1CCN(C(=O)c1cc3c(s1)CCC3)C2
Rx13p1	O=C(Nc1cc([C@H]2CCCCN2C(=O)[C@H]2CC=CCC2)[nH]n1)c1ccoc1Cl	C=CC=C	C=CC(=O)N1CCCC[C@@H]1c1cc(NC(=O)c2ccoc2Cl)n[nH]1
Rx14p1	CC(C)(NC(=O)[C@@H]1[C@@H]2C=C[C@@H](C2)[C@]1(C)C(=O)O)C(=O)Nc1ccccc1	C1=CCC=C1	CC(=CC(=O)NC(C)(C)C(=O)Nc1ccccc1)C(=O)O
Rx15p1	Cc1cccnc1C(=O)N1CC[C@@]2(CNC(=O)[C@H]3CC=CCC3)CCC[C@@H]12	C=CC=C	C=CC(=O)NC[C@]12CCC[C@H]1N(C(=O)c1ncccc1C)CC2
Rx16p1	N#Cc1ccc(-c2nnc(COC(=O)C[C@@H]3C=CCCC3)o2)cc1	C=C	C=CC=CCC(=O)OCc1nnc(-c2ccc(C#N)cc2)o1
Rx17p1	FC(F)(F)c1cccnc1C1=CCC(F)(F)CC1	C=C(F)F	C=CC(=C)c1ncccc1C(F)(F)F
Rx18p1	COC(=O)[C@H]1[C@H]2C=C[C@@H](C2)[C@H]1C(=O)N1CCN(C2CCOCC2)CC1	C1=CCC=C1	COC(=O)C=CC(=O)N1CCN(C2CCOCC2)CC1
Rx19p1	Cc1cc2nc(C)c(CCC(=O)NC[C@@H]3C[C@H]4C=C[C@H]3CC4)c(C)n2n1	C=C	Cc1cc2nc(C)c(CCC(=O)NC[C@H]3C=CC=CC3)c(C)n2n1
Rx19p2	Cc1cc2nc(C)c(CCC(=O)NC[C@@H]3C[C@H]4C=C[C@H]3CC4)c(C)n2n1	C1=CCCC=C1	C=CCNC(=O)CCc1c(C)nc2cc(C)nn2c1C
Rx20p1	COc1cc(Br)c(O)c(NC2=CC(=O)C[C@@H](C)C2)c1	C=C(C=C=O)Nc1cc(OC)cc(Br)c1O	C=CC
Rx21p1	C#C[C@H](CCC)NC(=O)NC[C@@H]1CC=CCC1	C#C[C@H](CCC)NC(=O)NCC=C	C=CC=C
Rx22p1	C[C@@H]1CC=CC[C@H]1C(=O)N(C)C1CC(C)(C)C1	C=CC=C	CC=CC(=O)N(C)C1CC(C)(C)C1
Rx23p1	COC(=O)[C@@H]1CC=CC[C@@H]1C(=O)N1CCCC12CN(C(=O)c1cc3n(n1)CCCNC3=O)C2	C=CC=C	COC(=O)C=CC(=O)N1CCCC12CN(C(=O)c1cc3n(n1)CCCNC3=O)C2
Rx24p1	CN1CCC(CC(=O)N[C@@H]2CCN(C(=O)C[C@H]3C=CCCC3)C2)CC1	C=C	C=CC=CCC(=O)N1CC[C@@H](NC(=O)CC2CCN(C)CC2)C1
Rx25p1	O=C(C[C@H]1CCCCO1)N[C@@H]1[C@H]2CN(C(=O)[C@@H]3C[C@@H]4C=C[C@H]3CC4)C[C@H]21	C=C	O=C(C[C@H]1CCCCO1)N[C@H]1[C@@H]2CN(C(=O)[C@H]3C=CC=CC3)C[C@@H]21
Rx25p2	O=C(C[C@H]1CCCCO1)N[C@@H]1[C@H]2CN(C(=O)[C@@H]3C[C@@H]4C=C[C@H]3CC4)C[C@H]21	C1=CCCC=C1	C=CC(=O)N1C[C@H]2[C@H](NC(=O)C[C@H]3CCCCO3)[C@H]2C1
Rx26p1	C=CCNC(=O)CN1CCC(CNC(=O)[C@H]2CC=CCC2)CC1	C=CC=C	C=CCNC(=O)CN1CCC(CNC(=O)C=C)CC1
Rx27p1	CC1=C(C)C[C@H](C(=O)N2CC(NC(=O)CN3CCOCC3)C2)CC1	C=C(C)C(=C)C	C=CC(=O)N1CC(NC(=O)CN2CCOCC2)C1
Rx28p1	C1=CC[C@@H](CNc2ccc3nnc(C4CC4)n3n2)CC1	C=CC=C	C=CCNc1ccc2nnc(C3CC3)n2n1
Rx29p1	CN(Cc1cnccn1)C(=O)C1=C(C(=O)O)CCCC1	C=C	C=C(C(=C)C(=O)N(C)Cc1cnccn1)C(=O)O
Rx30p1	Cc1ccccc1CN(C)C(=O)C[C@H]1C=CCCC1	C=C	C=CC=CCC(=O)N(C)Cc1ccccc1C
Rx31p1	CC1=CC[C@H](C(=O)N2CCCC23CN(C(=O)[C@H]2CCc4nc(O)nc(O)c4C2)C3)CC1	C=CC(=C)C	C=CC(=O)N1CCCC12CN(C(=O)[C@H]1CCc3nc(O)nc(O)c3C1)C2
Rx32p1	C[C@]1(NC(=O)CS(=O)(=O)C2CC2)CC=CCC1	C=CC=C	C=C(C)NC(=O)CS(=O)(=O)C1CC1
Rx33p1	CC1=C(C)C[C@@](C)(C(=O)N[C@H]2C[C@@H](NCC(=O)N3CCCC3)C2)CC1	C=C(C)C(=C)C	C=C(C)C(=O)N[C@H]1C[C@@H](NCC(=O)N2CCCC2)C1
Rx34p1	Cc1nc(Cl)cc(N[C@H](C)CN(C)C(=O)C[C@@H]2CC=CCC2)n1	C=CC=C	C=CCC(=O)N(C)C[C@@H](C)Nc1cc(Cl)nc(C)n1
Rx35p1	CC(C)NCCC(=O)N1CCO[C@]2(C1)COCCN(C(=O)[C@]1(C)CC=CCC1)C2	C=CC=C	C=C(C)C(=O)N1CCOC[C@]2(CN(C(=O)CCNC(C)C)CCO2)C1
Rx36p1	C[C@H](NC(=O)c1n[nH]c2c1CN(C(=O)[C@H]1CC=CCC1)C2)c1ncc[nH]1	C=CC=C	C=CC(=O)N1Cc2[nH]nc(C(=O)N[C@@H](C)c3ncc[nH]3)c2C1
Rx37p1	C[C@@H](NC[C@H]1CC=CCC1)c1ccc(Cl)nc1	C=CC=C	C=CCN[C@H](C)c1ccc(Cl)nc1
Rx38p1	CC(C)CCC1CCN(C(=O)c2cccc(NN3C(=O)[C@H]4CC=CC[C@@H]4C3=O)c2)CC1	C=CC=C	CC(C)CCC1CCN(C(=O)c2cccc(NN3C(=O)C=CC3=O)c2)CC1
Rx39p1	Cc1nnsc1C(=O)N1C[C@H](CNCC2=CCCCC2)C[C@H]1C	C=C	C=CC(=C)CNC[C@@H]1C[C@@H](C)N(C(=O)c2snnc2C)C1
Rx40p1	O=C(NC[C@@H]1CCCC[C@H]1C(F)(F)F)N[C@@H]1C=CCCC1	C=C	C=CC=CNC(=O)NC[C@@H]1CCCC[C@H]1C(F)(F)F
Rx41p1	COC(=O)[C@@H]1CC=CC[C@@H]1C(=O)N1CCC([C@H]2CCCCN2C(=O)c2c[nH]c3nccc-3c2)CC1	C=CC=C	COC(=O)C=CC(=O)N1CCC([C@H]2CCCCN2C(=O)c2c[nH]c3nccc-3c2)CC1
Rx42p1	O=C(Nc1ncc(Cc2ccccc2)s1)C1=C[C@@H](O)[C@@H](O)[C@H](O)C1	C=C(C=CO)C(=O)Nc1ncc(Cc2ccccc2)s1	OC=CO
Rx43p1	Cc1cncn1CC(=O)N1CC[C@H](N(C)C(=O)[C@]2(C)CC=CCC2)C1	C=CC=C	C=C(C)C(=O)N(C)[C@H]1CCN(C(=O)Cn2cncc2C)C1
Rx44p1	COC(=O)N1C[C@H]2C=C[C@H]1[C@H](C(=O)OCCOc1ccccc1OC)C2	C=CC(=O)OCCOc1ccccc1OC	COC(=O)N1C=CC=CC1
Rx45p1	C/C=C1\[C@H]2C=C(C)C[C@]1(NC(=O)c1c[nH]c3cccnc3c1=O)c1ccc(O)nc1C2	C=C(C)C=CCc1nc(O)ccc1C(=C=CC)NC(=O)c1c[nH]c2cccnc2c1=O
Rx46p1	Cn1c2ccc(OC(=O)[C@@H]3CC=CC[C@H]3C(=O)N3CCOCC3)cc2n(C)c1=O	C=CC=C	Cn1c(=O)n(C)c2cc(OC(=O)C=CC(=O)N3CCOCC3)ccc21
Rx47p1	CN(C[C@H]1CC=CCC1)C(=O)C(=O)N1CCO[C@@H](C2CCCCC2)C1	C=CC=C	C=CCN(C)C(=O)C(=O)N1CCO[C@@H](C2CCCCC2)C1
Rx48p1	Cc1cccc(C)c1OCC(=O)N1C[C@@H](O)[C@H](NC(=O)[C@@H]2C[C@@H]3C=C[C@H]2CC3)C1	C=C	Cc1cccc(C)c1OCC(=O)N1C[C@@H](O)[C@H](NC(=O)[C@H]2C=CC=CC2)C1
Rx48p2	Cc1cccc(C)c1OCC(=O)N1C[C@@H](O)[C@H](NC(=O)[C@@H]2C[C@@H]3C=C[C@H]2CC3)C1	C1=CCCC=C1	C=CC(=O)N[C@@H]1CN(C(=O)COc2c(C)cccc2C)C[C@H]1O
Rx49p1	C[C@@H](CCNC(=O)c1csc(C2CC2)n1)NC(=O)[C@@H]1C[C@@H]2C=C[C@H]1CC2	C=C	C[C@@H](CCNC(=O)c1csc(C2CC2)n1)NC(=O)[C@H]1C=CC=CC1
Rx49p2	C[C@@H](CCNC(=O)c1csc(C2CC2)n1)NC(=O)[C@@H]1C[C@@H]2C=C[C@H]1CC2	C1=CCCC=C1	C=CC(=O)N[C@@H](C)CCNC(=O)c1csc(C2CC2)n1
Rx50p1	CCn1ccc(CNC[C@H]2CCCCN2C(=O)[C@@H]2C[C@@H]3C=C[C@H]2CC3)n1	C=C	CCn1ccc(CNC[C@H]2CCCCN2C(=O)[C@H]2C=CC=CC2)n1
Rx50p2	CCn1ccc(CNC[C@H]2CCCCN2C(=O)[C@@H]2C[C@@H]3C=C[C@H]2CC3)n1	C1=CCCC=C1	C=CC(=O)N1CCCC[C@@H]1CNCc1ccn(CC)n1
Rx51p1	O=C(C[C@H]1C=CCCC1)NCC1(NC(=O)Cc2cncs2)CCC1	C=C	C=CC=CCC(=O)NCC1(NC(=O)Cc2cncs2)CCC1
Rx52p1	O=C(NCCN1C(=O)[C@@H]2[C@H]3C=C[C@@H](C3)[C@@H]2C1=O)[C@H]1CCCN1c1nccs1	C1=CCC=C1	O=C(NCCN1C(=O)C=CC1=O)[C@H]1CCCN1c1nccs1
Rx53p1	CC(=O)O[C@H]1CC[C@@]2(C)C(=CC[C@H]3[C@@H]4CC[C@H]([C@@H](C)CC=C(c5ccccc5)c5ccccc5)[C@@]4(C)CC[C@@H]32)C1	C=CC1=C(C)CC[C@H](OC(C)=O)C1	C[C@@H](CC=C(c1ccccc1)c1ccccc1)[C@H]1CC[C@H]2C=CCC[C@@]21C
Rx54p1	CC1(C)C=C(c2ccc3oc(=O)nc(O)c3c2)CC(C)(C)C1	C=C(C)C	C=C(C=C(C)C)c1ccc2oc(=O)nc(O)c2c1
Rx55p1	CCOc1ccc(S(=O)(=O)NC[C@@H]2CC=CCC2)cc1OCC	C=CC=C	C=CCNS(=O)(=O)c1ccc(OCC)c(OCC)c1
Rx56p1	CC(=O)c1c2c(c(O[C@H]3CCCC[C@H]3C)c(C)c1O)[C@]1(C)C(=CC(=O)[C@@H](C(C)=O)C1=O)O2	CC(=O)C=C=O	CC(=O)c1c(O)c(C)c(O[C@H]2CCCC[C@H]2C)c2c(C)c(C=C=O)oc12
Rx57p1	CC(C)(C)c1ccc(C(=O)N2CC3(C2)CCCN3C(=O)[C@@]2(C)CC=CCC2)s1	C=CC=C	C=C(C)C(=O)N1CCCC12CN(C(=O)c1ccc(C(C)(C)C)s1)C2
Rx58p1	CC(C)n1nnnc1CN[C@@H]1CN(C(=O)CC2=CCCCC2)C[C@H]1C	C=C	C=CC(=C)CC(=O)N1C[C@@H](NCc2nnnn2C(C)C)[C@H](C)C1
Rx59p1	O=C(Nc1cc(F)c(OC(F)F)cc1F)C(=O)N1C[C@@H]2[C@H]3C=C[C@@H](O3)[C@@H]2C1	c1ccoc1	O=C(Nc1cc(F)c(OC(F)F)cc1F)C(=O)N1CC=CC1
Rx60p1	C[C@H]1[C@H](c2ccccc2)CCN1C(=O)[C@@H]1[C@@H]2C=C[C@@H](C2)[C@]1(C)C(=O)O	C1=CCC=C1	CC(=CC(=O)N1CC[C@@H](c2ccccc2)[C@@H]1C)C(=O)O
Rx61p1	COC(=O)c1cc(C2=CC(=O)C[C@H](C)C2)c(F)cc1OC	C=C(C=C=O)c1cc(C(=O)OC)c(OC)cc1F	C=CC
Rx62p1	O=C(NC[C@@H]1CC=CCC1)c1c(F)ccc(O)c1F	C=CC=C	C=CCNC(=O)c1c(F)ccc(O)c1F
Rx63p1	Cc1ccccc1CN1CCN(C(=O)C2=CC[C@H](C)CC2)CC1	C=CC(=C)C(=O)N1CCN(Cc2ccccc2C)CC1	C=CC
Rx64p1	Cc1ccc(C(=O)N2CCC[C@@H](NC(=O)[C@H]3CC=CCC3)C2)c(C)c1	C=CC=C	C=CC(=O)N[C@@H]1CCCN(C(=O)c2ccc(C)cc2C)C1
Rx65p1	CC1=CC[C@@H](C(=O)N2CCCC[C@@H]2c2cc(NC(=O)c3ccc(-c4cc[nH]n4)cc3)n[nH]2)CC1	C=CC(=C)C	C=CC(=O)N1CCCC[C@@H]1c1cc(NC(=O)c2ccc(-c3cc[nH]n3)cc2)n[nH]1
Rx66p1	Cc1cc(C(=O)N2C[C@H]3C(NC(=O)[C@@H]4CC=CCC4)[C@@H]3C2)co1	C=CC=C	C=CC(=O)NC1[C@@H]2CN(C(=O)c3coc(C)c3)C[C@@H]12
Rx67p1	CC(=O)c1ccc(-c2cc3c(c(Cl)c2)O[C@@H](CNC(=O)[C@H]2C[C@@H]4C=C[C@H]2C4)C3)s1	C1=CCC=C1	C=CC(=O)NC[C@H]1Cc2cc(-c3ccc(C(C)=O)s3)cc(Cl)c2O1
Rx68p1	COC(=O)[C@@H]1CC=CC[C@@H]1C(=O)N1CCCC12CN(C(=O)c1c(Cl)ccc(Cl)c1O)C2	C=CC=C	COC(=O)C=CC(=O)N1CCCC12CN(C(=O)c1c(Cl)ccc(Cl)c1O)C2
Rx69p1	O=C(c1cnn2c1OCCC2)N1CC[C@H]2CN(CC3=CCCCC3)C[C@H]21	C=C	C=CC(=C)CN1C[C@@H]2CCN(C(=O)c3cnn4c3OCCC4)[C@@H]2C1
Rx70p1	Cn1ccc(CNCCCNC(=O)CC2=CCCCC2)n1	C=C	C=CC(=C)CC(=O)NCCCNCc1ccn(C)n1
Rx71p1	COC(=O)[C@@H]1CC=CC[C@H]1C(=O)N1CCO[C@]2(CCN(C(=O)c3cc4cccc(C)c4[nH]3)C2)C1	C=CC=C	COC(=O)C=CC(=O)N1CCO[C@]2(CCN(C(=O)c3cc4cccc(C)c4[nH]3)C2)C1
Rx72p1	Cc1ccc(S(=O)(=O)N2CC3=C(C2)[C@@H]2CN([C@H](C)C4CCC4)S(=O)(=O)[C@@H]2CC3)cc1	C=CS(=O)(=O)N(CC=C1CN(S(=O)(=O)c2ccc(C)cc2)CC1=C)[C@H](C)C1CCC1
Rx73p1	COc1c(F)cc(F)cc1-c1noc([C@H]2CC=C(C)CC2)n1	C=CC(=C)C	C=Cc1nc(-c2cc(F)cc(F)c2OC)no1
Rx74p1	CCN(C)c1cc(C)nc(N[C@@H]2[C@H]3C=C[C@@H](C3)[C@@H]2C(N)=O)n1	C1=CCC=C1	CCN(C)c1cc(C)nc(NC=CC(N)=O)n1
Rx75p1	Cc1ncoc1C(=O)N[C@H](C)[C@H]1CCCN(CC2=CCCCC2)C1	C=C	C=CC(=C)CN1CCC[C@H]([C@@H](C)NC(=O)c2ocnc2C)C1
Rx76p1	C[C@]12CC[C@@H]3[C@H](CCC4=CC(=NOCC(=O)NCCc5cc6ccccc6[nH]5)CC[C@@]43C)[C@H]1CC[C@H]2O	C=C	CC1=C(C=C=NOCC(=O)NCCc2cc3ccccc3[nH]2)CC[C@H]2[C@H]1CC[C@]1(C)[C@H](O)CC[C@H]21
Rx77p1	N#Cc1ccccc1CN1C[C@@H](NC(=O)[C@H]2CC=CCC2)[C@@H](O)C1	C=CC=C	C=CC(=O)N[C@@H]1CN(Cc2ccccc2C#N)C[C@@H]1O
Rx78p1	COCc1cc(N2[C@@H]3CC[C@H]2[C@H](NC(=O)[C@H]2CC=CCC2)C3)ncn1	C=CC=C	C=CC(=O)N[C@@H]1C[C@H]2CC[C@@H]1N2c1cc(COC)ncn1
Rx79p1	CC(C)C[C@H]1OCCC[C@@H]1NC(=O)N1O[C@H]2C=C[C@H]1CC2	C=C	CC(C)C[C@H]1OCCC[C@@H]1NC(=O)N1C=CC=CO1
Rx80p1	NCCn1cc(Br)cc(C(=O)N[C@@H]2C=CCCC2)c1=O	C=C	C=CC=CNC(=O)c1cc(Br)cn(CCN)c1=O
Rx81p1	Cc1ccc(C(=O)NCCC(=O)OCC(=O)NCCC2=CCCCC2)c(O)c1	C=C	C=CC(=C)CCNC(=O)COC(=O)CCNC(=O)c1ccc(C)cc1O
Rx82p1	COc1cccc(OC)c1C(=O)N[C@@H]1CC=C(c2ccc(F)cc2)CC1	C=CC(=C)c1ccc(F)cc1	C=CNC(=O)c1c(OC)cccc1OC
Rx83p1	O=C(NCC[C@@H]1CCN(C(=O)c2cncnc2)C1)[C@@H]1C[C@@H]2C=C[C@H]1CC2	C=C	O=C(NCC[C@@H]1CCN(C(=O)c2cncnc2)C1)[C@H]1C=CC=CC1
Rx83p2	O=C(NCC[C@@H]1CCN(C(=O)c2cncnc2)C1)[C@@H]1C[C@@H]2C=C[C@H]1CC2	C1=CCCC=C1	C=CC(=O)NCC[C@@H]1CCN(C(=O)c2cncnc2)C1
Rx84p1	Cn1cncc1CC(=O)N1[C@H]2CC[C@H]1CC(NC(=O)[C@@H]1C[C@@H]3C=C[C@H]1CC3)C2	C=C	Cn1cncc1CC(=O)N1[C@H]2CC[C@H]1CC(NC(=O)[C@H]1C=CC=CC1)C2
Rx84p2	Cn1cncc1CC(=O)N1[C@H]2CC[C@H]1CC(NC(=O)[C@@H]1C[C@@H]3C=C[C@H]1CC3)C2	C1=CCCC=C1	C=CC(=O)NC1C[C@@H]2CC[C@@H](C1)N2C(=O)Cc1cncn1C
Rx85p1	NC(=O)C(=O)NC1(CO)CCN(C(=O)C[C@H]2C=CCCC2)CC1	C=C	C=CC=CCC(=O)N1CCC(CO)(NC(=O)C(N)=O)CC1
Rx86p1	N#CCc1ncc(C2=CC[C@H](C#N)CC2)cn1	C=CC(=C)c1cnc(CC#N)nc1	C=CC#N
Rx87p1	CC(C)Oc1ccc(C(=O)N2CCCC[C@@H]2C2CCN(C(=O)[C@H]3CC=CCC3)CC2)cc1C#N	C=CC=C	C=CC(=O)N1CCC([C@H]2CCCCN2C(=O)c2ccc(OC(C)C)c(C#N)c2)CC1
Rx88p1	CCC1(C(=O)N2CCO[C@]3(CCN(C(=O)[C@@H]4CC=CCC4)C3)C2)CC1	C=CC=C	C=CC(=O)N1CC[C@]2(C1)CN(C(=O)C1(CC)CC1)CCO2
Rx89p1	COc1nc(C(=O)N[C@@H]2CCCC[C@H]2NC(=O)CC2=CCCCC2)co1	C=C	C=CC(=C)CC(=O)N[C@@H]1CCCC[C@H]1NC(=O)c1coc(OC)n1
Rx90p1	C#CCCCC(=O)NCC1(NC(=O)C[C@@H]2C=CCCC2)CCC1	C#CCCCC(=O)NCC1(NC(=O)CC=CC=C)CCC1	C=C
Rx91p1	CCN(CC)C(=S)S[C@@H](C)C(=O)NCCC1=CCCCC1	C=C	C=CC(=C)CCNC(=O)[C@H](C)SC(=S)N(CC)CC
Rx92p1	CC(C)(C)OC(=O)NC[C@@H]1CCCN(C(=O)NCC2=CCCCC2)C1	C=C	C=CC(=C)CNC(=O)N1CCC[C@@H](CNC(=O)OC(C)(C)C)C1
Rx93p1	O=C(CCc1cncc(F)c1)N[C@@H]1CN(CCC2=CCCCC2)C[C@@H]1O	C=C	C=CC(=C)CCN1C[C@H](O)[C@H](NC(=O)CCc2cncc(F)c2)C1
Rx94p1	COC(=O)N1C[C@H]2C=C[C@H]1[C@@H](C(=O)N1C[C@@H](C)[S@](=O)[C@@H](C)C1)C2	C=CC(=O)N1C[C@H](C)[S@@](=O)[C@H](C)C1	COC(=O)N1C=CC=CC1
Rx95p1	C[C@@H](C(=O)N[C@@H]1C=CCCC1)c1ccc(S(C)(=O)=O)cc1	C=C	C=CC=CNC(=O)[C@H](C)c1ccc(S(C)(=O)=O)cc1
Rx96p1	CO[C@@H]1CC=C(c2cccc(N3CCC3=O)c2)CC1	C=CC(=C)c1cccc(N2CCC2=O)c1	C=COC
Rx97p1	COc1c(NC(=O)NCC[C@@H]2C[C@H]3C=C[C@H]2C3)cc(Cl)cc1C(=O)N(C)C	C1=CCC=C1	C=CCCNC(=O)Nc1cc(Cl)cc(C(=O)N(C)C)c1OC
Rx98p1	COC(=O)[C@@H]1CC=CC[C@H]1C(=O)N1CCCC12CN(C(=O)C(C)(C)NCCC#N)C2	C=CC=C	COC(=O)C=CC(=O)N1CCCC12CN(C(=O)C(C)(C)NCCC#N)C2
Rx99p1	CCOC(=O)c1nc(COC(=O)[C@@H]2CC=CC[C@H]2c2nc3ccccc3s2)cs1	C=CC=C	CCOC(=O)c1nc(COC(=O)C=Cc2nc3ccccc3s2)cs1
Rx100p1	CCOCC(=O)N1CC[C@@H]2CN(C(=O)[C@H]3CC=CCC3)C[C@@H]2C1	C=CC=C	C=CC(=O)N1C[C@H]2CCN(C(=O)COCC)C[C@H]2C1
Rx101p1	CCNC(=O)CN[C@@H]1CN(C(=O)CC2=CCCCC2)C[C@H]1C(F)(F)F	C=C	C=CC(=C)CC(=O)N1C[C@@H](NCC(=O)NCC)[C@H](C(F)(F)F)C1
Rx102p1	O=C(COC(=O)[C@H](CCCCN1C(=O)[C@@H]2[C@H]3C=C[C@@H](C3)[C@@H]2C1=O)N1C(=O)[C@H]2[C@H]3C=C[C@@H](C3)[C@@H]2C1=O)c1ccc(Cl)cc1	C1=CCC=C1	O=C(COC(=O)[C@H](CCCCN1C(=O)C=CC1=O)N1C(=O)[C@@H]2[C@@H](C1=O)[C@H]1C=C[C@H]2C1)c1ccc(Cl)cc1
Rx102p2	O=C(COC(=O)[C@H](CCCCN1C(=O)[C@@H]2[C@H]3C=C[C@@H](C3)[C@@H]2C1=O)N1C(=O)[C@H]2[C@H]3C=C[C@@H](C3)[C@@H]2C1=O)c1ccc(Cl)cc1	C1=CCC=C1	O=C(COC(=O)[C@H](CCCCN1C(=O)[C@H]2[C@H]3C=C[C@@H](C3)[C@H]2C1=O)N1C(=O)C=CC1=O)c1ccc(Cl)cc1
Rx103p1	Cn1cc(C(=O)N2CC[C@@]3(NC(=O)[C@@H]4C[C@@H]5C=C[C@H]4CC5)CCC[C@@H]23)nn1	C=C	Cn1cc(C(=O)N2CC[C@@]3(NC(=O)[C@H]4C=CC=CC4)CCC[C@@H]23)nn1
Rx103p2	Cn1cc(C(=O)N2CC[C@@]3(NC(=O)[C@@H]4C[C@@H]5C=C[C@H]4CC5)CCC[C@@H]23)nn1	C1=CCCC=C1	C=CC(=O)N[C@]12CCC[C@H]1N(C(=O)c1cn(C)nn1)CC2
Rx104p1	CCN(C(=O)[C@H]1C[C@H]2C=C[C@H]1C2)C1CN(C(=O)C23CCN(CC2)C3)C1	C1=CCC=C1	C=CC(=O)N(CC)C1CN(C(=O)C23CCN(CC2)C3)C1
Rx105p1	C=C(C)CCN1CCn2ncc(CNC(=O)[C@@H]3C[C@@H]4C=C[C@H]3CC4)c2C1	C=C	C=C(C)CCN1CCn2ncc(CNC(=O)[C@H]3C=CC=CC3)c2C1
Rx105p2	C=C(C)CCN1CCn2ncc(CNC(=O)[C@@H]3C[C@@H]4C=C[C@H]3CC4)c2C1	C1=CCCC=C1	C=CC(=O)NCc1cnn2c1CN(CCC(=C)C)CC2
Rx106p1	CCCCN(CCO)C(=O)C1=CCC(C)(C)CC1	C=C(C)C	C=CC(=C)C(=O)N(CCO)CCCC
Rx107p1	CN1CCC[C@H]2CN(C(=O)C(=O)N3O[C@H]4C=C[C@H]3CC4)CC[C@H]21	C=C	CN1CCC[C@H]2CN(C(=O)C(=O)N3C=CC=CO3)CC[C@H]21
Rx108p1	CC(C)NC(=O)c1ccccc1OC1CCN(C[C@@H]2C[C@H]3C=C[C@@H]2C3)CC1	C1=CCC=C1	C=CCN1CCC(Oc2ccccc2C(=O)NC(C)C)CC1
Rx109p1	O=C(CNC(=O)CC1=CCCCC1)Nc1ccc(F)c(F)c1F	C=C	C=CC(=C)CC(=O)NCC(=O)Nc1ccc(F)c(F)c1F
Rx110p1	O=C(N[C@@H]1CC2(CN(C(=O)[C@@H]3CC=CCC3)C2)n2ccnc21)C1CC1	C=CC=C	C=CC(=O)N1CC2(C[C@@H](NC(=O)C3CC3)c3nccn32)C1
Rx111p1	CO[C@@H]1CC=C(n2c(-c3ccccc3N)cc3ccccc32)CC1	C=CC(=C)n1c(-c2ccccc2N)cc2ccccc21	C=COC
Rx112p1	Cn1nccc1[C@H]1[C@@H](C(=O)NCC(C)(C)C2=CCCCC2)CCC(=O)N1C1CC1	C=C	C=CC(=C)C(C)(C)CNC(=O)[C@H]1CCC(=O)N(C2CC2)[C@H]1c1ccnn1C
Rx113p1	C[C@@H]1CN(C(=O)c2cnn(CCF)c2)CC[C@H]1NCC1=CCCCC1	C=C	C=CC(=C)CN[C@@H]1CCN(C(=O)c2cnn(CCF)c2)C[C@H]1C
Rx114p1	CCn1cnc2c1ncnc2N1C[C@@H](O)[C@H](NC(=O)CC2=CCCCC2)C1	C=C	C=CC(=C)CC(=O)N[C@@H]1CN(c2ncnc3c2ncn3CC)C[C@H]1O
Rx115p1	CCOC(=O)c1ccsc1NC(=O)C(=O)N1C[C@H]2[C@H]3C=C[C@@H](O3)[C@@H]2C1	c1ccoc1	CCOC(=O)c1ccsc1NC(=O)C(=O)N1CC=CC1
Rx116p1	Cc1cc(CN)cc(NC(=O)N2C[C@@H]3[C@H]4C=C[C@@H](O4)[C@@H]3C2)c1	c1ccoc1	Cc1cc(CN)cc(NC(=O)N2CC=CC2)c1
Rx117p1	CCOC(=O)C1=C(Nc2ccc(=O)n(Cc3ccccn3)c2)CCCC1	C=C	C=C(Nc1ccc(=O)n(Cc2ccccn2)c1)C(=C)C(=O)OCC
Rx118p1	O=C(C[C@@H]1C=CCCC1)Nc1ccc(CCO)cc1	C=C	C=CC=CCC(=O)Nc1ccc(CCO)cc1
Rx119p1	O=C(c1ccccc1[N+](=O)[O-])N1CCN(C[C@@H]2C[C@H]3C=C[C@H]2C3)CC1	C1=CCC=C1	C=CCN1CCN(C(=O)c2ccccc2[N+](=O)[O-])CC1
Rx120p1	CCNc1nc2nnc(SCC(=O)NC[C@@H]3CC=CCC3)n2c(NCC)n1	C=CC=C	C=CCNC(=O)CSc1nnc2nc(NCC)nc(NCC)n12
Rx121p1	O=C(OCC1=CCCCC1)[C@H]1CCC(=O)c2cccn21	C=C	C=CC(=C)COC(=O)[C@H]1CCC(=O)c2cccn21
Rx122p1	O=C(COC[C@@H]1CCCO1)NCCCNCCC1=CCCCC1	C=C	C=CC(=C)CCNCCCNC(=O)COC[C@@H]1CCCO1
Rx123p1	CCN(C(=O)[C@H]1C[C@H]2C=C[C@H]1O2)C1CN(C(=O)CNC(=O)C2CC2)C1	c1ccoc1	C=CC(=O)N(CC)C1CN(C(=O)CNC(=O)C2CC2)C1
Rx124p1	Cc1ccc(CC(=O)Nc2cc([C@@H]3CCCCN3C(=O)[C@@H]3CC=CCC3)[nH]n2)o1	C=CC=C	C=CC(=O)N1CCCC[C@H]1c1cc(NC(=O)Cc2ccc(C)o2)n[nH]1
Rx125p1	O=C(C[C@@H]1C=CCCC1)NC[C@H]1CC[C@@H](NC(=O)Cn2cnnc2O)C1	C=C	C=CC=CCC(=O)NC[C@H]1CC[C@@H](NC(=O)Cn2cnnc2O)C1
Rx126p1	CC[C@H](OC1CCCC1)C(=O)NCCN1C(=O)[C@@H]2[C@H]3C=C[C@@H](C3)[C@H]2C1=O	C1=CCC=C1	CC[C@H](OC1CCCC1)C(=O)NCCN1C(=O)C=CC1=O
Rx127p1	CN(C[C@H]1CCCN1C(=O)c1ccc(Cl)[nH]1)C(=O)[C@@H]1C[C@@H]2C=C[C@H]1CC2	C=C	CN(C[C@H]1CCCN1C(=O)c1ccc(Cl)[nH]1)C(=O)[C@H]1C=CC=CC1
Rx127p2	CN(C[C@H]1CCCN1C(=O)c1ccc(Cl)[nH]1)C(=O)[C@@H]1C[C@@H]2C=C[C@H]1CC2	C1=CCCC=C1	C=CC(=O)N(C)C[C@H]1CCCN1C(=O)c1ccc(Cl)[nH]1
Rx128p1	CCC[C@H](C)[C@@H](CO)NC(=O)[C@H]1C[C@H]2C=C[C@H]1N(C(=O)OC)C2	C=CC(=O)N[C@H](CO)[C@@H](C)CCC	COC(=O)N1C=CC=CC1
Rx129p1	COCc1cc(Cl)cc(S(=O)(=O)N[C@]2(C)CC=CCC2)c1	C=CC=C	C=C(C)NS(=O)(=O)c1cc(Cl)cc(COC)c1
Rx130p1	Cc1ncc2c(n1)CCC[C@@H]2NC[C@@H]1C(C)=CCC[C@@H]1C	C=CC(C)=CCN[C@H]1CCCc2nc(C)ncc21	C=CC
Rx131p1	Cc1cc(C(=O)N[C@H]2CCCCN(C(=O)[C@H]3CC=CCC3)C2)on1	C=CC=C	C=CC(=O)N1CCCC[C@H](NC(=O)c2cc(C)no2)C1
Rx132p1	Cc1nn[nH]c1C(=O)N1CC[C@H]2CCN(CC3=CCCCC3)[C@H]2C1	C=C	C=CC(=C)CN1CC[C@@H]2CCN(C(=O)c3[nH]nnc3C)C[C@@H]21
Rx133p1	NC(=O)[C@@H]1[C@H]2C=C[C@@H](C2)[C@@H]1NC(=O)c1cccc2cc(CCO)ccc21	C1=CCC=C1	NC(=O)C=CNC(=O)c1cccc2cc(CCO)ccc12
Rx134p1	CN(C[C@H]1CC=CCC1)C(=O)C1(CNC(=O)OC(C)(C)C)CC1	C=CC=C	C=CCN(C)C(=O)C1(CNC(=O)OC(C)(C)C)CC1
Rx135p1	CCCc1nc(C)c(CN[C@H]2CCN(C(=O)C[C@H]3CC=CCC3)C2)o1	C=CC=C	C=CCC(=O)N1CC[C@H](NCc2oc(CCC)nc2C)C1
Rx136p1	CSc1ccnc(N2CC[C@@](O)(CNC(=O)[C@@H]3C[C@@H]4C=C[C@H]3CC4)C2)n1	C=C	CSc1ccnc(N2CC[C@@](O)(CNC(=O)[C@H]3C=CC=CC3)C2)n1
Rx136p2	CSc1ccnc(N2CC[C@@](O)(CNC(=O)[C@@H]3C[C@@H]4C=C[C@H]3CC4)C2)n1	C1=CCCC=C1	C=CC(=O)NC[C@]1(O)CCN(c2nccc(SC)n2)C1
Rx137p1	C[C@H](CN1CC[C@]2(CCCN2C[C@@H]2CC=CCC2)C1=O)CC(F)(F)F	C=CC=C	C=CCN1CCC[C@]12CCN(C[C@@H](C)CC(F)(F)F)C2=O
Rx138p1	CO[C@H]1CC=C(c2ccc(OCCN3CCCCC3)nc2)CC1	C=CC(=C)c1ccc(OCCN2CCCCC2)nc1	C=COC
Rx139p1	O=C(C[C@H]1C=CCCC1)N1CCN(C(=O)c2occ3c2CCC3)CC1	C=C	C=CC=CCC(=O)N1CCN(C(=O)c2occ3c2CCC3)CC1
Rx140p1	C[C@@H]1[C@H](NC(=O)OC(C)(C)C)CCCN1C[C@@H]1CC=CCC1	C=CC=C	C=CCN1CCC[C@@H](NC(=O)OC(C)(C)C)[C@H]1C
Rx141p1	C[C@H]1CCc2c(sc(NC(=O)[C@@H]3[C@H]4C=C[C@@H](CC4)[C@@H]3C(=O)O)c2C(=O)NC2CC2)C1	C=C	C[C@H]1CCc2c(sc(NC(=O)[C@@H]3C=CC=C[C@@H]3C(=O)O)c2C(=O)NC2CC2)C1
Rx141p2	C[C@H]1CCc2c(sc(NC(=O)[C@@H]3[C@H]4C=C[C@@H](CC4)[C@@H]3C(=O)O)c2C(=O)NC2CC2)C1	C1=CCCC=C1	C[C@H]1CCc2c(sc(NC(=O)C=CC(=O)O)c2C(=O)NC2CC2)C1
Rx142p1	Cc1cscc1C(=O)N1CCCC[C@@H]1c1cc(NC(=O)[C@H]2CC=CCC2)n[nH]1	C=CC=C	C=CC(=O)Nc1cc([C@H]2CCCCN2C(=O)c2cscc2C)[nH]n1
Rx143p1	CC[C@@H](NC(C)=O)C(=O)N1CCCC[C@@H]1CN(C)CC1=CCCCC1	C=C	C=CC(=C)CN(C)C[C@H]1CCCCN1C(=O)[C@@H](CC)NC(C)=O
Rx144p1	Cc1ccc(O)c(C(=O)N2CCO[C@@]3(CCN(C(=O)[C@]4(F)CCCC=C4F)C3)C2)c1	C=C	C=CC(F)=C(F)C(=O)N1CC[C@@]2(C1)CN(C(=O)c1cc(C)ccc1O)CCO2
Rx145p1	O=C(NCCc1ccccn1)C(=O)NCCN1C(=O)[C@@H]2[C@H]3C=C[C@@H](C3)[C@@H]2C1=O	C1=CCC=C1	O=C(NCCc1ccccn1)C(=O)NCCN1C(=O)C=CC1=O
Rx146p1	O=S(=O)(c1csc(-c2ccccc2)n1)N1C[C@H]2[C@H]3C=C[C@@H](O3)[C@@H]2C1	c1ccoc1	O=S(=O)(c1csc(-c2ccccc2)n1)N1CC=CC1
Rx147p1	O=C(N[C@@H]1C[C@H]2CC[C@@H]1N2CCOc1cccc(F)c1)[C@@H]1CC=CCC1	C=CC=C	C=CC(=O)N[C@@H]1C[C@H]2CC[C@@H]1N2CCOc1cccc(F)c1
Rx148p1	COc1ccc(OC)c(-c2csc(NC(=O)CN3C(=O)[C@@H]4CC=CC[C@@H]4C3=O)n2)c1	C=CC=C	COc1ccc(OC)c(-c2csc(NC(=O)CN3C(=O)C=CC3=O)n2)c1
Rx149p1	CC1=CCC[C@H](C)[C@@H]1CN[C@@H]1CS(=O)(=O)C[C@H]1N1CCOCC1	C=CC(C)=CCN[C@@H]1CS(=O)(=O)C[C@H]1N1CCOCC1	C=CC
Rx150p1	O=C(Cc1ncc[nH]1)N[C@@H]1C[C@H]2CC[C@@H]1N2C(=O)[C@@H]1CC=CC[C@H]1C(F)(F)F	C=CC=C	O=C(Cc1ncc[nH]1)N[C@@H]1C[C@H]2CC[C@@H]1N2C(=O)C=CC(F)(F)F
Rx151p1	Cc1c[nH]nc1C(=O)N[C@H]1C[C@H](NC(=O)CC2=CCCCC2)C1	C=C	C=CC(=C)CC(=O)N[C@H]1C[C@H](NC(=O)c2n[nH]cc2C)C1
Rx152p1	COc1ccccc1SC[C@H](C)CNC(=O)C(=O)N1O[C@H]2C=C[C@H]1CC2	C=C	COc1ccccc1SC[C@H](C)CNC(=O)C(=O)N1C=CC=CO1
Rx153p1	Cc1ccc(C(=O)[C@H](C)OC(=O)CC2=CCCCC2)cc1C	C=C	C=CC(=C)CC(=O)O[C@@H](C)C(=O)c1ccc(C)c(C)c1
Rx154p1	CC1(C)CC(=O)C=C(c2cc3cncnc3cn2)C1	C=C(C)C	C=C(C=C=O)c1cc2cncnc2cn1
Rx155p1	CCN(C(=O)[C@H]1C[C@@H](C)CC(=O)N1)[C@H]1CCN(CCC2=CCCCC2)C1	C=C	C=CC(=C)CCN1CC[C@H](N(CC)C(=O)[C@H]2C[C@@H](C)CC(=O)N2)C1
Rx156p1	CC(C)N1CC[C@H](NC2CCN(C(=O)[C@@]3(C)CC=CCC3)CC2)C1=O	C=CC=C	C=C(C)C(=O)N1CCC(N[C@H]2CCN(C(C)C)C2=O)CC1
Rx157p1	COC(=O)N1C[C@H]2C=C[C@H]1[C@H](C(=O)Nc1sccc1C(=O)NC1CC1)C2	C=CC(=O)Nc1sccc1C(=O)NC1CC1	COC(=O)N1C=CC=CC1
Rx158p1	CC(C)=CCCC1=CC[C@H](CN2CCC[C@H](c3nnc(C)o3)C2)CC1	C=CC(=C)CCC=C(C)C	C=CCN1CCC[C@H](c2nnc(C)o2)C1
Rx159p1	C[C@@]1(C(=O)N[C@@H]2CCc3cc(Br)ccc3C2)CC=CCC1	C=CC=C	C=C(C)C(=O)N[C@@H]1CCc2cc(Br)ccc2C1
Rx160p1	CCOC(=O)C1=C[C@@H](OC(CC)CC)[C@H](NC(C)=O)[C@@H](Nc2ncc(C)cc2C(OC)OC)C1	C=C(C=COC(CC)CC)C(=O)OCC	COC(OC)c1cc(C)cnc1NC=CNC(C)=O
Rx161p1	Cc1nc(O)[nH]c1C(=O)N[C@H](C)C1CN(C(=O)[C@@]2(C)CC=CCC2)C1	C=CC=C	C=C(C)C(=O)N1CC([C@@H](C)NC(=O)c2[nH]c(O)nc2C)C1
Rx162p1	O=C(NC[C@H]1CC=CCC1)C(=O)Nc1ccc2nc(C3CC3)sc2c1	C=CC=C	C=CCNC(=O)C(=O)Nc1ccc2nc(C3CC3)sc2c1
Rx163p1	CC1=C(C)C[C@H](C(=O)Nc2ccc(F)cc2-c2nc(C3CC3)no2)CC1	C=C(C)C(=C)C	C=CC(=O)Nc1ccc(F)cc1-c1nc(C2CC2)no1
Rx164p1	CN(C)C1(C(=O)N2C[C@@H](NC(=O)C[C@H]3C=CCCC3)[C@@H](O)C2)CCC1	C=C	C=CC=CCC(=O)N[C@@H]1CN(C(=O)C2(N(C)C)CCC2)C[C@@H]1O
Rx165p1	COCc1nc(C)cc(N[C@H](CO)CNC(=O)C[C@H]2C=CCCC2)n1	C=C	C=CC=CCC(=O)NC[C@@H](CO)Nc1cc(C)nc(COC)n1
Rx166p1	CC1=C(C)C[C@H]2C(=O)c3ccccc3C(=O)[C@@H]2C1	C=C(C)C(=C)C	O=C1C=CC(=O)c2ccccc21
Rx167p1	O=C(CCCNC(=O)[C@H]1CC=CCC1)N1CCC[C@](O)(Cn2ccnn2)C1	C=CC=C	C=CC(=O)NCCCC(=O)N1CCC[C@](O)(Cn2ccnn2)C1
Rx168p1	O=C(C[C@H]1CC=CCC1)N[C@]1(CO)CCCN(C(=O)C(F)F)C1	C=CC=C	C=CCC(=O)N[C@]1(CO)CCCN(C(=O)C(F)F)C1
Rx169p1	CC[C@H](C)NC(=O)c1ccc(NC(=O)NCCN2C(=O)[C@H]3[C@H]4C=C[C@@H](C4)[C@@H]3C2=O)c(C)c1	C1=CCC=C1	CC[C@H](C)NC(=O)c1ccc(NC(=O)NCCN2C(=O)C=CC2=O)c(C)c1
Rx170p1	CC1=CCC[C@H](C)[C@@H]1CN[C@H](c1cnn(C)c1)C(F)(F)F	C=CC(C)=CCN[C@H](c1cnn(C)c1)C(F)(F)F	C=CC
Rx171p1	O=C(C[C@H]1C=CCCC1)N[C@H]1C[C@@H](Nc2cccc(F)n2)C1	C=C	C=CC=CCC(=O)N[C@H]1C[C@@H](Nc2cccc(F)n2)C1
Rx172p1	Cc1[nH]c(C#N)cc1C(=O)NC[C@H]1C[C@H]2C=C[C@H]1C2	C1=CCC=C1	C=CCNC(=O)c1cc(C#N)[nH]c1C
Rx173p1	O=C(O)c1cccc(C(=O)N[C@@H]2CC=CCC2)c1	C=CC=C	C=CNC(=O)c1cccc(C(=O)O)c1
Rx174p1	NC(=O)[C@@H]1[C@H]2C=C[C@@H](C2)[C@@H]1Nc1cc(C(=O)NCc2ccccc2)cc(Cl)n1	C1=CCC=C1	NC(=O)C=CNc1cc(C(=O)NCc2ccccc2)cc(Cl)n1
Rx175p1	COCCn1c([C@H]2CC=CCC2)nnc1N1CCN(c2nc(C)cc(C)n2)CC1	C=CC=C	C=Cc1nnc(N2CCN(c3nc(C)cc(C)n3)CC2)n1CCOC
Rx176p1	COC(=O)c1ncc(C2=CC[C@@H](N3CCCC3)CC2)cc1C(F)(F)F	C=CC(=C)c1cnc(C(=O)OC)c(C(F)(F)F)c1	C=CN1CCCC1
Rx177p1	C[C@H](N[C@@H]1CC=CCC1)c1ccc2c(c1)OCO2	C=CC=C	C=CN[C@@H](C)c1ccc2c(c1)OCO2
Rx178p1	CC(=O)N[C@H]1CC=C(c2ccc(B3OC(C)(C)C(C)(C)O3)cc2)CC1	C=CC(=C)c1ccc(B2OC(C)(C)C(C)(C)O2)cc1	C=CNC(C)=O
Rx179p1	N#Cc1ccc(F)cc1CNCC1CC(NC(=O)[C@@H]2CC=CCC2)C1	C=CC=C	C=CC(=O)NC1CC(CNCc2cc(F)ccc2C#N)C1
Rx180p1	CCN(C(=O)c1cscn1)[C@@H]1CCN(C(=O)CC2=CCCCC2)C1	C=C	C=CC(=C)CC(=O)N1CC[C@@H](N(CC)C(=O)c2cscn2)C1
Rx181p1	CCn1nc(C(=O)N2CC[C@H]3CO[C@@H](CNC(=O)[C@H]4CC=CC[C@@H]4C(=O)OC)[C@H]3C2)cc1C	C=CC=C	CCn1nc(C(=O)N2CC[C@H]3CO[C@@H](CNC(=O)C=CC(=O)OC)[C@H]3C2)cc1C
Rx182p1	Cc1cnoc1C(=O)N[C@@H]1C[C@H](CNC(=O)[C@H]2CCC(C)=C(C)C2)C1	C=C(C)C(=C)C	C=CC(=O)NC[C@H]1C[C@@H](NC(=O)c2oncc2C)C1
Rx183p1	CC1=C(C)C[C@@H](C(=O)N2CC(NC(=O)c3cnc4n3CCC4)C2)CC1	C=C(C)C(=C)C	C=CC(=O)N1CC(NC(=O)c2cnc3n2CCC3)C1
Rx184p1	O=C(O)CC[C@@H]1CC[C@H](C(=O)OCC2=CCCCC2)O1	C=C	C=CC(=C)COC(=O)[C@H]1CC[C@@H](CCC(=O)O)O1
Rx185p1	COCCOCN[C@@]12CC[C@@](NC[C@@H]3C[C@H]4C=C[C@H]3C4)(C1)CCC2	C1=CCC=C1	C=CCN[C@]12CCC[C@](NCOCCOC)(CC1)C2
Rx186p1	O=C(NC[C@@H]1CC=CCC1)C(=O)N(Cc1ccc(Cl)cc1)C1CC1	C=CC=C	C=CCNC(=O)C(=O)N(Cc1ccc(Cl)cc1)C1CC1
Rx187p1	COc1ccc(CN(C)C(=O)C(=O)NCCN2C(=O)[C@H]3[C@H]4C=C[C@@H](C4)[C@@H]3C2=O)cc1OC	C1=CCC=C1	COc1ccc(CN(C)C(=O)C(=O)NCCN2C(=O)C=CC2=O)cc1OC
Rx188p1	O=C(NCc1ccc(Br)cc1)[C@H]1CC=CC[C@@H]1C(=O)N1CCOCC1	C=CC=C	O=C(C=CC(=O)N1CCOCC1)NCc1ccc(Br)cc1
Rx189p1	C#Cc1ccc(C(=O)N2[C@@H]3CC[C@H]2[C@H](NC(=O)[C@@H]2CCC(C)=C(C)C2)C3)nc1	C#Cc1ccc(C(=O)N2[C@H]3CC[C@@H]2C[C@H]3NC(=O)C=C)nc1	C=C(C)C(=C)C
Rx190p1	Cc1cc(Br)cc(C(=O)N2C[C@H]3[C@H]4C=C[C@@H](O4)[C@@H]3C2)c1	c1ccoc1	Cc1cc(Br)cc(C(=O)N2CC=CC2)c1
Rx191p1	CC1(CC(=O)N2CCC3(CN(C(=O)C[C@@H]4CC=CCC4)C3)CC2)CC1	C=CC=C	C=CCC(=O)N1CC2(CCN(C(=O)CC3(C)CC3)CC2)C1
Rx192p1	Cc1c(NC(=O)C(=O)N2C[C@H]3[C@H](C2)[C@H]2C=C[C@H]3CC2)cccc1-n1cnnn1	C=C	Cc1c(NC(=O)C(=O)N2C[C@@H]3C=CC=C[C@H]3C2)cccc1-n1cnnn1
Rx192p2	Cc1c(NC(=O)C(=O)N2C[C@H]3[C@H](C2)[C@H]2C=C[C@H]3CC2)cccc1-n1cnnn1	C1=CCCC=C1	Cc1c(NC(=O)C(=O)N2CC=CC2)cccc1-n1cnnn1
Rx193p1	C[C@@H](CN(C)C(=O)OC(C)(C)C)C(=O)NCCC1=CCCCC1	C=C	C=CC(=C)CCNC(=O)[C@@H](C)CN(C)C(=O)OC(C)(C)C
Rx194p1	CC1=CC[C@@H](C(=O)N[C@H]2CCc3nc(NC(=O)c4ccc(N(C)C)nc4)sc3C2)CC1	C=CC(=C)C	C=CC(=O)N[C@H]1CCc2nc(NC(=O)c3ccc(N(C)C)nc3)sc2C1
Rx195p1	Cc1nn[nH]c1C(=O)N[C@@H]1CCCN(C(=O)C[C@H]2C=CCCC2)CC1	C=C	C=CC=CCC(=O)N1CCC[C@@H](NC(=O)c2[nH]nnc2C)CC1
Rx196p1	COC(=O)N1C[C@H]2C=C[C@H]1[C@H](C(=O)NS(=O)(=O)c1ccc(Cl)s1)C2	C=CC(=O)NS(=O)(=O)c1ccc(Cl)s1	COC(=O)N1C=CC=CC1
Rx197p1	NC(=O)C(=O)N1C[C@@H]2CCCN(C(=O)[C@H]3CC=CCC3)[C@@H]2C1	C=CC=C	C=CC(=O)N1CCC[C@H]2CN(C(=O)C(N)=O)C[C@H]21
Rx198p1	CC(=O)N[C@@H](C(=O)NC1(c2ccc(NC(=O)[C@]3(C)CC=CCC3)cc2)CCC1)c1ccc(F)cc1	C=CC=C	C=C(C)C(=O)Nc1ccc(C2(NC(=O)[C@H](NC(C)=O)c3ccc(F)cc3)CCC2)cc1
Rx199p1	O=C(c1ncccc1O)N1[C@@H]2CC[C@H]1CN(C(=O)[C@H]1CC=CCC1)C2	C=CC=C	C=CC(=O)N1C[C@@H]2CC[C@H](C1)N2C(=O)c1ncccc1O
Rx200p1	Cc1nc[nH]c1CC(=O)NC[C@]12CCC[C@H]1N(CC1=CCCCC1)CC2	C=C	C=CC(=C)CN1CC[C@@]2(CNC(=O)Cc3[nH]cnc3C)CCC[C@@H]12
Rx201p1	CC1=C(C(=O)OC2CCCC2)[C@H](c2cccc([N+](=O)[O-])c2)C2=C(C[C@H](c3ccccc3)CC2=O)N1	C=C1NC(C)=C(C(=O)OC2CCCC2)[C@H](c2cccc([N+](=O)[O-])c2)C1=C=O	C=Cc1ccccc1
Rx202p1	CNC(=O)CN1C[C@H]2CC[C@H]1CN2C(=O)[C@H]1CC=CCC1	C=CC=C	C=CC(=O)N1C[C@@H]2CC[C@@H]1CN2CC(=O)NC
Rx203p1	CCOC(=O)C1=C[C@@H](OC(CC)CC)[C@@H](NC(C)=O)[C@@H](NC(=O)c2ccc3c(c2)CCC3)C1	C=C(C=COC(CC)CC)C(=O)OCC	CC(=O)NC=CNC(=O)c1ccc2c(c1)CCC2
Rx204p1	CCCCOC1CCN(C[C@@H]2CC=CCC2)CC1	C=CC=C	C=CCN1CCC(OCCCC)CC1
Rx205p1	C[C@@H]1CN(C(=O)C[C@@H]2C=CCCC2)C[C@H]1NC(=O)c1cnn(C)c1	C=C	C=CC=CCC(=O)N1C[C@@H](NC(=O)c2cnn(C)c2)[C@H](C)C1
Rx206p1	COC(=O)C1CCC(NC(=O)C(=O)N[C@H]2C=CCCC2)CC1	C=C	C=CC=CNC(=O)C(=O)NC1CCC(C(=O)OC)CC1
Rx207p1	C[C@@H]1[C@@H](NC(=O)c2cccc(-n3ccnn3)c2)CCN1CC1=CCCCC1	C=C	C=CC(=C)CN1CC[C@H](NC(=O)c2cccc(-n3ccnn3)c2)[C@H]1C
Rx208p1	O=C(C[C@H]1C=CCCC1)N[C@H]1C[C@@H](Nc2nc(C3CC3)ns2)C1	C=C	C=CC=CCC(=O)N[C@H]1C[C@@H](Nc2nc(C3CC3)ns2)C1
Rx209p1	COCC1(O)CN(C(=O)[C@H](CC(C)C)N2C(=O)[C@@H]3CC=CC[C@@H]3C2=O)C1	C=CC=C	COCC1(O)CN(C(=O)[C@H](CC(C)C)N2C(=O)C=CC2=O)C1
Rx210p1	CC1(C)CC=C(C(=O)N2CC[C@H](Cc3ccc(Br)cc3)C2)CC1	C=C(C)C	C=CC(=C)C(=O)N1CC[C@H](Cc2ccc(Br)cc2)C1
Rx211p1	Cc1nc2cc(C3=CCC4(CC3)OCCO4)ccc2o1	C=C1OCCO1	C=CC(=C)c1ccc2oc(C)nc2c1
Rx212p1	C1=C[C@H]2C[C@H]1[C@@H](CNc1cccc(CSC3CCOCC3)c1)C2	C1=CCC=C1	C=CCNc1cccc(CSC2CCOCC2)c1
Rx213p1	Cc1cccc(O[C@@H]2CCN(C[C@@H]3CC=C(CCCC(C)(C)O)CC3)C2)n1	C=CC(=C)CCCC(C)(C)O	C=CCN1CC[C@@H](Oc2cccc(C)n2)C1
Rx214p1	C[C@@]1(C(=O)O)[C@@H]2C=C[C@@H](C2)[C@@H]1C(=O)N[C@@H]1CCCOc2cc(F)ccc21	C1=CCC=C1	CC(=CC(=O)N[C@@H]1CCCOc2cc(F)ccc21)C(=O)O
Rx215p1	CN(C(=O)CN1C[C@@H]2[C@H]3C=C[C@@H](C3)[C@@H]2C1)c1nccs1	C1=CCC=C1	CN(C(=O)CN1CC=CC1)c1nccs1
Rx216p1	CC(=O)N1CCN(S(=O)(=O)c2cccc(C(=O)N[C@@H]3C=CCCC3)c2)CC1	C=C	C=CC=CNC(=O)c1cccc(S(=O)(=O)N2CCN(C(C)=O)CC2)c1
Rx217p1	Cn1cc(C(=O)NC[C@@H]2CCN2CC2=CCCCC2)c2ccccc21	C=C	C=CC(=C)CN1CC[C@H]1CNC(=O)c1cn(C)c2ccccc12
Rx218p1	CC1=C[C@@H]2[C@H]([C@@H](C)C(=O)N3CC[C@H]4[C@@H](CC(=O)N5CCCCC5)OC[C@H]4C3)CC[C@@H](C)[C@@H]2CC1	C=C[C@H](C)CC[C@H](C=CC(=C)C)[C@@H](C)C(=O)N1CC[C@@H]2[C@@H](CO[C@@H]2CC(=O)N2CCCCC2)C1
Rx219p1	C[C@@](O)(CC(=O)N1CCC(CNCCC2=CCCCC2)CC1)C1CC1	C=C	C=CC(=C)CCNCC1CCN(C(=O)C[C@@](C)(O)C2CC2)CC1
Rx220p1	C1=C[C@H]2C[C@H]1[C@H](CN1CCO[C@]3(CCC[C@H]3COCc3ccccn3)C1)C2	C1=CCC=C1	C=CCN1CCO[C@]2(CCC[C@H]2COCc2ccccn2)C1
Rx221p1	Cc1ccc(Oc2ccc(NC(=O)N[C@H]3C=CCCC3)cc2)nn1	C=C	C=CC=CNC(=O)Nc1ccc(Oc2ccc(C)nn2)cc1
Rx222p1	CCN(C(=O)c1coc(C)n1)[C@@H]1CCN(C(=O)[C@]2(C)CC=CCC2)C1	C=CC=C	C=C(C)C(=O)N1CC[C@@H](N(CC)C(=O)c2coc(C)n2)C1
Rx223p1	C[C@@H](NC(=O)[C@@H]1CC=CC[C@@H]1C(=O)O)C(=O)N1CCCC[C@H]1C	C=CC=C	C[C@@H](NC(=O)C=CC(=O)O)C(=O)N1CCCC[C@H]1C
Rx224p1	COC(=O)N1C[C@H]2C=C[C@H]1[C@H](C(=O)N(CC#N)c1ccccn1)C2	C=CC(=O)N(CC#N)c1ccccn1	COC(=O)N1C=CC=CC1
Rx225p1	CC[C@H](NC(=O)C(=O)N1O[C@H]2C=C[C@H]1CC2)[C@H]1CC1(C)C	C=C	CC[C@H](NC(=O)C(=O)N1C=CC=CO1)[C@H]1CC1(C)C
Rx226p1	CN(C[C@H]1CCN1Cc1ncnn1CCF)C(=O)[C@@H]1CC=CCC1	C=CC=C	C=CC(=O)N(C)C[C@H]1CCN1Cc1ncnn1CCF
Rx227p1	NC(=O)NC[C@@H]1CCCN(C(=O)NCCN2C(=O)[C@H]3[C@H]4C=C[C@@H](C4)[C@@H]3C2=O)C1	C1=CCC=C1	NC(=O)NC[C@@H]1CCCN(C(=O)NCCN2C(=O)C=CC2=O)C1
Rx228p1	Cc1cnc(CN2CC[C@H](NC(=O)C[C@H]3CC=CCC3)[C@H]2C)o1	C=CC=C	C=CCC(=O)N[C@H]1CCN(Cc2ncc(C)o2)[C@@H]1C
Rx229p1	O=C(c1ccc(Cl)o1)N1C[C@@H]2CC=CC[C@@H]2C1	C=CC=C	O=C(c1ccc(Cl)o1)N1CC=CC1
Rx230p1	O=C(NCCSCCCO)[C@H]1CC=CC[C@H]1c1nc2ccccc2s1	C=CC=C	O=C(C=Cc1nc2ccccc2s1)NCCSCCCO
Rx231p1	CCOc1cccc(CN[C@H]2C[C@@H](NC(=O)CC3=CCCCC3)C2)n1	C=C	C=CC(=C)CC(=O)N[C@H]1C[C@@H](NCc2cccc(OCC)n2)C1
Rx232p1	O=C(NCCNS(=O)(=O)c1cccc([N+](=O)[O-])c1)[C@H]1CC=CCC1	C=CC=C	C=CC(=O)NCCNS(=O)(=O)c1cccc([N+](=O)[O-])c1
Rx233p1	CC1=C(C)C[C@](C)(C(=O)NCCNC[C@@H](O)Cn2cccn2)CC1	C=C(C)C(=C)C	C=C(C)C(=O)NCCNC[C@@H](O)Cn1cccn1
Rx234p1	Cc1[nH]nc(C(=O)N2CCC(OC3CCN(C(=O)[C@@H]4CC=C(C)CC4)CC3)CC2)c1F	C=CC(=C)C	C=CC(=O)N1CCC(OC2CCN(C(=O)c3n[nH]c(C)c3F)CC2)CC1
Rx235p1	C[C@@H](CN(C)c1ncc(C(=O)O)cn1)NC(=O)[C@]1(C)CC=CCC1	C=CC=C	C=C(C)C(=O)N[C@@H](C)CN(C)c1ncc(C(=O)O)cn1
Rx236p1	O=C(C(=O)N1C[C@@H]2[C@H]3C=C[C@@H](O3)[C@@H]2C1)c1ccccc1	c1ccoc1	O=C(C(=O)N1CC=CC1)c1ccccc1
Rx237p1	O=C(CC1=CCCCC1)N[C@@H]1CCC[C@@H]1CNC(=O)C1CCOCC1	C=C	C=CC(=C)CC(=O)N[C@@H]1CCC[C@@H]1CNC(=O)C1CCOCC1
Rx238p1	COC(=O)N1C[C@H]2C=C[C@H]1[C@H](C(=O)NC[C@]1(O)CCS(=O)(=O)C1)C2	C=CC(=O)NC[C@]1(O)CCS(=O)(=O)C1	COC(=O)N1C=CC=CC1
Rx239p1	CO[C@H]1CCOc2c(NC(=O)N[C@@H]3CC=C(c4ccc(F)cc4)CC3)cccc21	C=CC(=C)c1ccc(F)cc1	C=CNC(=O)Nc1cccc2c1OCC[C@@H]2OC
Rx240p1	Cc1ccc(CNC(=O)C2=CC[C@@H](C)CC2)c(-n2cc(Cl)cn2)n1	C=CC(=C)C(=O)NCc1ccc(C)nc1-n1cc(Cl)cn1	C=CC
Rx241p1	COc1ccc2ccc(NC(=O)[C@H]3CC=C[C@H]4CCN(Cc5ccccc5)C(=O)[C@H]43)cc2n1	C=CC=CCCN(Cc1ccccc1)C(=O)C=CC(=O)Nc1ccc2ccc(OC)nc2c1
Rx242p1	O=C(NC1CCN(C(=O)[C@H]2CC=CCC2)CC1)[C@H]1CC=CCC1	C=CC=C	C=CC(=O)N1CCC(NC(=O)[C@H]2CC=CCC2)CC1
Rx242p2	O=C(NC1CCN(C(=O)[C@H]2CC=CCC2)CC1)[C@H]1CC=CCC1	C=CC=C	C=CC(=O)NC1CCN(C(=O)[C@H]2CC=CCC2)CC1
Rx243p1	Cc1ccc([C@H]2C3=C(CC(C)(C)CC3=O)Nc3c(C(=O)Nc4ccc(F)cc4)cnn32)cc1	C=C(C)C	C=C1Nc2c(C(=O)Nc3ccc(F)cc3)cnn2[C@@H](c2ccc(C)cc2)C1=C=O
Rx244p1	CCn1ncc(CN2C[C@H](O)[C@@H](N(C)C(=O)[C@@]3(C)CC=CCC3)C2)n1	C=CC=C	C=C(C)C(=O)N(C)[C@H]1CN(Cc2cnn(CC)n2)C[C@@H]1O
Rx245p1	Cc1ccc(C(=O)CCCCC(=O)NC[C@@H]2CC=CCC2)cc1	C=CC=C	C=CCNC(=O)CCCCC(=O)c1ccc(C)cc1
Rx246p1	O=C(O)C1CCN(c2nnc(C3CCC3)n2C[C@H]2CC=CCC2)CC1	C=CC=C	C=CCn1c(C2CCC2)nnc1N1CCC(C(=O)O)CC1
Rx247p1	CC1=CC[C@H](C(=O)NC[C@H]2CCN(C(=O)CC3CN(C(=O)OC(C)(C)C)C3)[C@H]2c2cccnc2)CC1	C=CC(=C)C	C=CC(=O)NC[C@H]1CCN(C(=O)CC2CN(C(=O)OC(C)(C)C)C2)[C@H]1c1cccnc1
Rx248p1	N#Cc1cc2c(nc1N1C[C@H]3[C@@H](C1)[C@H]1C=C[C@H]3CC1)CCOC2	C=C	N#Cc1cc2c(nc1N1C[C@H]3C=CC=C[C@H]3C1)CCOC2
Rx248p2	N#Cc1cc2c(nc1N1C[C@H]3[C@@H](C1)[C@H]1C=C[C@H]3CC1)CCOC2	C1=CCCC=C1	N#Cc1cc2c(nc1N1CC=CC1)CCOC2
Rx249p1	COCCN1[C@H]2CC[C@H]1CC(N(C)C[C@@H]1CC=CCC1)C2	C=CC=C	C=CCN(C)C1C[C@@H]2CC[C@@H](C1)N2CCOC
Rx250p1	CC1(C)CCC[C@@H]1NC(=O)C(=O)NCCN1C(=O)[C@@H]2[C@H]3C=C[C@@H](C3)[C@@H]2C1=O	C1=CCC=C1	CC1(C)CCC[C@@H]1NC(=O)C(=O)NCCN1C(=O)C=CC1=O
Rx251p1	CCCn1nccc1C(=O)N1C[C@@H]2CCN(C(=O)CC3=CCCCC3)[C@@H]2C1	C=C	C=CC(=C)CC(=O)N1CC[C@H]2CN(C(=O)c3ccnn3CCC)C[C@H]21
Rx252p1	C[C@]12C(=O)N(c3cccc(C(=O)NCCC4=CCCCC4)c3)C(=O)N1CCc1c3ccccc3[nH]c12	C=C	C=CC(=C)CCNC(=O)c1cccc(N2C(=O)N3CCc4c([nH]c5ccccc45)[C@@]3(C)C2=O)c1
Rx253p1	C[C@@]1(C(=O)N2CCO[C@]3(CCN(C(=O)c4cc5cc(Br)ccn5n4)C3)C2)CC=CCC1	C=CC=C	C=C(C)C(=O)N1CCO[C@]2(CCN(C(=O)c3cc4cc(Br)ccn4n3)C2)C1
Rx254p1	Cc1ccccc1OCCNCCNC(=O)[C@@]1(C)CC=CCC1	C=CC=C	C=C(C)C(=O)NCCNCCOc1ccccc1C
Rx255p1	COC(=O)[C@H]1CC=CC[C@@H]1C(=O)NC[C@@]12CCCO[C@@H]1CCN(C(=O)c1c[nH]c3ncccc13)C2	C=CC=C	COC(=O)C=CC(=O)NC[C@@]12CCCO[C@@H]1CCN(C(=O)c1c[nH]c3ncccc13)C2
Rx256p1	C[C@H](N[C@@H]1CC=CCC1)c1cccc(OCCN(C)C)c1	C=CC=C	C=CN[C@@H](C)c1cccc(OCCN(C)C)c1
Rx257p1	N#Cc1ncc(N2CCCC3=C[C@H]4C[C@@H](CN5CCCC[C@@H]45)[C@@H]32)nc1C#N	C=CCN1CCCC[C@H]1C=CC1=CN(c2cnc(C#N)c(C#N)n2)CCC1
Rx258p1	CO[C@H]1Cc2ccc(NCC(=O)NCCC3=CCCCC3)cc2C1	C=C	C=CC(=C)CCNC(=O)CNc1ccc2c(c1)C[C@@H](OC)C2
Rx259p1	CSC1(Cn2nnnc2N2C[C@H]3[C@@H](C2)[C@H]2C=C[C@H]3CC2)CCOCC1	C=C	CSC1(Cn2nnnc2N2C[C@H]3C=CC=C[C@H]3C2)CCOCC1
Rx259p2	CSC1(Cn2nnnc2N2C[C@H]3[C@@H](C2)[C@H]2C=C[C@H]3CC2)CCOCC1	C1=CCCC=C1	CSC1(Cn2nnnc2N2CC=CC2)CCOCC1
Rx260p1	C[C@@H]1[C@@H](NC(=O)c2nccc3[nH]ccc32)CCN1C(=O)[C@@H]1CC=CCC1	C=CC=C	C=CC(=O)N1CC[C@H](NC(=O)c2nccc3[nH]ccc23)[C@H]1C
Rx261p1	O=C(NCC1CN(C(=O)[C@@H]2CC=CCC2)C1)c1cnco1	C=CC=C	C=CC(=O)N1CC(CNC(=O)c2cnco2)C1
Rx262p1	O=C(N[C@@H]1CCCN(Cc2cc3n(n2)CCCC3)C1)[C@@H]1CC=CCC1	C=CC=C	C=CC(=O)N[C@@H]1CCCN(Cc2cc3n(n2)CCCC3)C1
Rx263p1	COCCN1CC=C(CCNC(=O)[C@@]2(C)CCC(C)=C(C)C2)CC1	C=C(C)C(=C)C	C=C(C)C(=O)NCCC1=CCN(CCOC)CC1
Rx264p1	CC1(C)CCC[C@H]1CNC(=O)C1=CCC(C)(C)CC1	C=C(C)C	C=CC(=C)C(=O)NC[C@@H]1CCCC1(C)C
Rx265p1	Cc1ccc([C@@H]2OCCC[C@H]2N[C@H]2CC=C(C)CC2)cc1	C=CC(=C)C	C=CN[C@@H]1CCCO[C@H]1c1ccc(C)cc1
Rx266p1	COC(=O)N1C[C@H]2C=C[C@H]1[C@H](C(=O)N1CCC[C@H](CN(C)S(C)(=O)=O)C1)C2	C=CC(=O)N1CCC[C@H](CN(C)S(C)(=O)=O)C1	COC(=O)N1C=CC=CC1
Rx267p1	O=C(CC1=CCCCC1)NC[C@@H]1CCCCN1CCOC1CCC1	C=C	C=CC(=C)CC(=O)NC[C@@H]1CCCCN1CCOC1CCC1
Rx268p1	Cc1cccc2c(C(=O)N3CCCC[C@H]3C3CCN(C(=O)[C@]4(F)CCCC=C4F)CC3)n[nH]c21	C=C	C=CC(F)=C(F)C(=O)N1CCC([C@@H]2CCCCN2C(=O)c2n[nH]c3c(C)cccc23)CC1
Rx269p1	Cc1nnc(CC(=O)N[C@@H]2CN(C(=O)[C@H]3CCC(C)=C(C)C3)C[C@@H]2O)o1	C=C(C)C(=C)C	C=CC(=O)N1C[C@H](O)[C@H](NC(=O)Cc2nnc(C)o2)C1
Rx270p1	CO[C@@H]1CN(CC(=O)N2CCC2)C[C@H]1NC(=O)[C@@H]1C[C@@H]2C=C[C@H]1CC2	C=C	CO[C@@H]1CN(CC(=O)N2CCC2)C[C@H]1NC(=O)[C@H]1C=CC=CC1
Rx270p2	CO[C@@H]1CN(CC(=O)N2CCC2)C[C@H]1NC(=O)[C@@H]1C[C@@H]2C=C[C@H]1CC2	C1=CCCC=C1	C=CC(=O)N[C@@H]1CN(CC(=O)N2CCC2)C[C@H]1OC
Rx271p1	COC(=O)CCc1ccc(NC(=O)C(=O)N[C@H]2CC=C(c3ccc(F)cc3)CC2)cc1	C=CC(=C)c1ccc(F)cc1	C=CNC(=O)C(=O)Nc1ccc(CCC(=O)OC)cc1
Rx272p1	COCCc1nnc(N(C)C[C@H]2CC=CCC2)n1Cc1cccs1	C=CC=C	C=CCN(C)c1nnc(CCOC)n1Cc1cccs1
Rx273p1	O=C(C(=O)N1CCC[C@@]2(CC=CCC2)C1)N1CCC[C@@H](C2CCNCC2)C1	C=CC=C	C=C1CCCN(C(=O)C(=O)N2CCC[C@@H](C3CCNCC3)C2)C1
Rx274p1	COCCN(C[C@H]1CC=CCC1)C(=O)C(=O)Nc1ccc(Sc2ccncc2)cc1	C=CC=C	C=CCN(CCOC)C(=O)C(=O)Nc1ccc(Sc2ccncc2)cc1
Rx275p1	C[C@@H](c1ncccn1)N(C)C[C@H]1CC=CCC1	C=CC=C	C=CCN(C)[C@@H](C)c1ncccn1
Rx276p1	C[C@H](NC(=O)[C@@H]1CC=CC[C@H]1C)C(=O)N1CCOCC1	C=CC=C	CC=CC(=O)N[C@@H](C)C(=O)N1CCOCC1
Rx277p1	O=C(NC[C@H]1CC=CCC1)N[C@@H](c1ccc2c(c1)OCCO2)C1CC1	C=CC=C	C=CCNC(=O)N[C@@H](c1ccc2c(c1)OCCO2)C1CC1
Rx278p1	Cn1ncc(C(=O)N[C@H]2C[C@H](NCC3=CCCCC3)C2)c1C(F)F	C=C	C=CC(=C)CN[C@H]1C[C@H](NC(=O)c2cnn(C)c2C(F)F)C1
Rx279p1	CC1=CC[C@@H](NC[C@H](C)N2CCN(c3ccccc3)CC2)CC1	C=CC(=C)C	C=CNC[C@H](C)N1CCN(c2ccccc2)CC1
Rx280p1	CCc1ncnc(N(C)CCNC(=O)CC2=CCCCC2)c1F	C=C	C=CC(=C)CC(=O)NCCN(C)c1ncnc(CC)c1F
Rx281p1	Cc1cc[nH]c1C(=O)N1CCCC[C@H]1c1cc(NC(=O)[C@@H]2CC=CCC2)n[nH]1	C=CC=C	C=CC(=O)Nc1cc([C@@H]2CCCCN2C(=O)c2[nH]ccc2C)[nH]n1
Rx282p1	CC(=O)NCc1ccc(-c2csc(NC(=O)C3=CCC(C)(C)CC3)n2)o1	C=C(C)C	C=CC(=C)C(=O)Nc1nc(-c2ccc(CNC(C)=O)o2)cs1
Rx283p1	O=C(C(=O)N1C[C@@H]2[C@H]3C=C[C@@H](C3)[C@@H]2C1)N1Cc2ccccc2C1	C1=CCC=C1	O=C(C(=O)N1Cc2ccccc2C1)N1CC=CC1
Rx284p1	COCCN(C[C@@H]1CC=CCC1)C(=O)Nc1cc(S(=O)(=O)NC2CC2)ccc1OC	C=CC=C	C=CCN(CCOC)C(=O)Nc1cc(S(=O)(=O)NC2CC2)ccc1OC
Rx285p1	C/C=C\C(=O)C1=C(C)CCCC1(C)C	C=C	C=C(C)C(C(=O)/C=C\C)=C(C)C
Rx286p1	C[C@H]1C[C@@H](NC(=O)C(=O)C(C)(C)C)CCN1C(=O)CC1=CCCCC1	C=C	C=CC(=C)CC(=O)N1CC[C@H](NC(=O)C(=O)C(C)(C)C)C[C@@H]1C
Rx287p1	CN1C(=O)CC[C@@H]1C(=O)N1C[C@H]2CC[C@@H](C1)N2CCC1=CCCCC1	C=C	C=CC(=C)CCN1[C@H]2CC[C@@H]1CN(C(=O)[C@H]1CCC(=O)N1C)C2
Rx288p1	CC1(NC(=O)C[C@H]2C=CCCC2)CCN(C(=O)c2ccns2)CC1	C=C	C=CC=CCC(=O)NC1(C)CCN(C(=O)c2ccns2)CC1
Rx289p1	Cc1n[nH]cc1C(=O)N1CCN(C(=O)[C@H]2CC=CCC2)CC1	C=CC=C	C=CC(=O)N1CCN(C(=O)c2c[nH]nc2C)CC1
Rx290p1	C[C@H](CCCC(F)(F)F)NC(=O)N1C[C@@H]2[C@H]3C=C[C@@H](O3)[C@H]2C1	c1ccoc1	C[C@H](CCCC(F)(F)F)NC(=O)N1CC=CC1
Rx291p1	Cn1cc(C(=O)N2C[C@H]3[C@H](C2)[C@H]2C=C[C@H]3CC2)c2ccccc2c1=O	C=C	Cn1cc(C(=O)N2C[C@@H]3C=CC=C[C@H]3C2)c2ccccc2c1=O
Rx291p2	Cn1cc(C(=O)N2C[C@H]3[C@H](C2)[C@H]2C=C[C@H]3CC2)c2ccccc2c1=O	C1=CCCC=C1	Cn1cc(C(=O)N2CC=CC2)c2ccccc2c1=O
Rx292p1	O=C(C1=COCCO1)N1CCN(C(=O)[C@@H]2C[C@@H]3C=C[C@H]2CC3)CC1	C=C	O=C(C1=COCCO1)N1CCN(C(=O)[C@H]2C=CC=CC2)CC1
Rx292p2	O=C(C1=COCCO1)N1CCN(C(=O)[C@@H]2C[C@@H]3C=C[C@H]2CC3)CC1	C1=CCCC=C1	C=CC(=O)N1CCN(C(=O)C2=COCCO2)CC1
Rx293p1	O=C(N[C@H]1[C@@H]2COC[C@H]1CN(C(=O)[C@H]1CCc3ccccc3[C@H]1O)C2)[C@@H]1CC=CCC1	C=CC=C	C=CC(=O)N[C@@H]1[C@H]2COC[C@@H]1CN(C(=O)[C@H]1CCc3ccccc3[C@H]1O)C2
Rx294p1	Cc1ccoc1C(=O)N1CCOC[C@]2(CN(C(=O)[C@@H]3CC=CCC3)CCO2)C1	C=CC=C	C=CC(=O)N1CCO[C@@]2(COCCN(C(=O)c3occc3C)C2)C1
Rx295p1	COC(=O)[C@@H]1CC[C@@H]2C(=O)N([C@H]3CC=C(c4ccc(F)cc4)CC3)C(=O)N2C1	C=CC(=C)c1ccc(F)cc1	C=CN1C(=O)[C@H]2CC[C@@H](C(=O)OC)CN2C1=O
Rx296p1	COc1ccc(OC2CCN(C(=O)[C@@H]3CC=CC[C@@H]3c3nc4ccccc4s3)CC2)cc1	C=CC=C	COc1ccc(OC2CCN(C(=O)C=Cc3nc4ccccc4s3)CC2)cc1
Rx297p1	CCOC(=O)Cc1cnc(N[C@H]2CC=CCC2)nc1	C=CC=C	C=CNc1ncc(CC(=O)OCC)cn1
Rx298p1	Cc1cc(C(=O)N2CC3(C2)CCCN3C(=O)[C@@]2(F)CCCC=C2F)n[nH]1	C=C	C=CC(F)=C(F)C(=O)N1CCCC12CN(C(=O)c1cc(C)[nH]n1)C2
Rx299p1	CC1(C)CC(=O)C=C(NC(=O)[C@@H](N)CC(F)F)C1	C=C(C)C	C=C(C=C=O)NC(=O)[C@@H](N)CC(F)F
Rx300p1	CN1C[C@H](C(=O)N2CC(NC(=O)[C@@H]3C[C@@H]4C=C[C@H]3CC4)C2)CC1=O	C=C	CN1C[C@H](C(=O)N2CC(NC(=O)[C@H]3C=CC=CC3)C2)CC1=O
Rx300p2	CN1C[C@H](C(=O)N2CC(NC(=O)[C@@H]3C[C@@H]4C=C[C@H]3CC4)C2)CC1=O	C1=CCCC=C1	C=CC(=O)NC1CN(C(=O)[C@@H]2CC(=O)N(C)C2)C1
Rx301p1	CC(C)c1oncc1C(=O)N(C)C[C@H]1CCN1C(=O)[C@H]1CC=CCC1	C=CC=C	C=CC(=O)N1CC[C@@H]1CN(C)C(=O)c1cnoc1C(C)C
Rx302p1	Cc1cc(C)cc(C(=O)N[C@H]2C[C@H](NC(=O)[C@H]3CC=CCC3)C2)c1	C=CC=C	C=CC(=O)N[C@H]1C[C@H](NC(=O)c2cc(C)cc(C)c2)C1
Rx303p1	C=CCN1CC[C@@H](N(C)C(=O)C(=O)N[C@@H]2CC=CCC2)C1=O	C=CC=C	C=CCN1CC[C@@H](N(C)C(=O)C(=O)NC=C)C1=O
Rx304p1	COc1ccc(C(=O)N2CCO[C@]3(CCN(C(=O)[C@@H]4CC=C(C)CC4)C3)C2)c(OC)c1	C=CC(=C)C	C=CC(=O)N1CC[C@]2(C1)CN(C(=O)c1ccc(OC)cc1OC)CCO2
Rx305p1	CN(C(=O)C[C@@H]1CC=CCC1)[C@H]1CN(C(=O)Cc2ccc[nH]2)C[C@@H]1O	C=CC=C	C=CCC(=O)N(C)[C@H]1CN(C(=O)Cc2ccc[nH]2)C[C@@H]1O
Rx306p1	CC1=C(C(=O)OC2CCCCC2)[C@@H](c2ccccn2)C2=C(C[C@@H](c3ccccc3)CC2=O)N1	C=C1NC(C)=C(C(=O)OC2CCCCC2)[C@@H](c2ccccn2)C1=C=O	C=Cc1ccccc1
Rx307p1	C[C@@]1(C(=O)N2C[C@H]3COC[C@@H](C2)[C@H]3NC(=O)c2cc3c(ccc4ncccc34)s2)CC=CCC1	C=CC=C	C=C(C)C(=O)N1C[C@@H]2COC[C@H](C1)[C@@H]2NC(=O)c1cc2c(ccc3ncccc32)s1
Rx308p1	Cc1cc(=NC(=O)N[C@]2(C)CC=CCC2)[nH]n1CCC#N	C=CC=C	C=C(C)NC(=O)N=c1cc(C)n(CCC#N)[nH]1
Rx309p1	C[C@H](c1ccc(C2=CCC3(CC2)OCCO3)cc1)N1CCNCC1	C=C1OCCO1	C=CC(=C)c1ccc([C@@H](C)N2CCNCC2)cc1
Rx310p1	COc1cc(C(=O)N2CC[C@H](NC(=O)[C@]3(C)CC=CCC3)[C@H]2C)ccn1	C=CC=C	C=C(C)C(=O)N[C@H]1CCN(C(=O)c2ccnc(OC)c2)[C@@H]1C
Rx311p1	O=C(/C=C\c1ccc[nH]1)N(CCO)CCNC(=O)CC1=CCCCC1	C=C	C=CC(=C)CC(=O)NCCN(CCO)C(=O)/C=C\c1ccc[nH]1
Rx312p1	CCC(CC)[C@@H](CNC(=O)C(=O)N[C@@H]1CC=CCC1)N1CCOCC1	C=CC=C	C=CNC(=O)C(=O)NC[C@H](C(CC)CC)N1CCOCC1
Rx313p1	O=C(c1ccc2scnc2c1)N1CCN(C(=O)[C@@H]2C[C@@H]3C=C[C@H]2CC3)CC1	C=C	O=C(c1ccc2scnc2c1)N1CCN(C(=O)[C@H]2C=CC=CC2)CC1
Rx313p2	O=C(c1ccc2scnc2c1)N1CCN(C(=O)[C@@H]2C[C@@H]3C=C[C@H]2CC3)CC1	C1=CCCC=C1	C=CC(=O)N1CCN(C(=O)c2ccc3scnc3c2)CC1
Rx314p1	CC1(C)CC(=O)C=C(Nc2cc(Cl)nc3ncccc23)C1	C=C(C)C	C=C(C=C=O)Nc1cc(Cl)nc2ncccc12
Rx315p1	C[C@]1(C(=O)N2CCc3c(Br)ccc(F)c3C2)CC=CCC1	C=CC=C	C=C(C)C(=O)N1CCc2c(Br)ccc(F)c2C1
Rx316p1	C=CC(C)(C)CC(=O)NC[C@H](C)N(C)C(=O)[C@@]1(C)CC=CCC1	C=CC(C)(C)CC(=O)NC[C@H](C)N(C)C(=O)C(=C)C	C=CC=C
Rx317p1	Cc1nn[nH]c1C(=O)N1C[C@@H](CNC(=O)[C@@H]2C[C@@H]3C=C[C@H]2CC3)[C@H](C)C1	C=C	Cc1nn[nH]c1C(=O)N1C[C@@H](C)[C@H](CNC(=O)[C@H]2C=CC=CC2)C1
Rx317p2	Cc1nn[nH]c1C(=O)N1C[C@@H](CNC(=O)[C@@H]2C[C@@H]3C=C[C@H]2CC3)[C@H](C)C1	C1=CCCC=C1	C=CC(=O)NC[C@@H]1CN(C(=O)c2[nH]nnc2C)C[C@H]1C
Rx318p1	COc1ccc2c(c1)OC[C@@H]2CC(=O)NC[C@H]1C[C@H]2C=C[C@H]1C2	C1=CCC=C1	C=CCNC(=O)C[C@H]1COc2cc(OC)ccc21
Rx319p1	COc1ccc2oc(C(=O)N3CC[C@H]4CO[C@@H](CNC(=O)[C@@H]5CC=CCC5)[C@H]4C3)cc2c1	C=CC=C	C=CC(=O)NC[C@@H]1OC[C@@H]2CCN(C(=O)c3cc4cc(OC)ccc4o3)C[C@@H]21
Rx320p1	CC1=C[C@H](C)[C@H](CN2CCC[C@H](c3cccc(S(C)(=O)=O)c3)C2)CC1	C=C(C)C=CC	C=CCN1CCC[C@H](c2cccc(S(C)(=O)=O)c2)C1
Rx321p1	O=C(Nc1cccc(CS(=O)(=O)c2ccc(F)cc2F)c1)C1=C[C@@H](O)[C@@H](O)[C@H](O)C1	C=C(C=CO)C(=O)Nc1cccc(CS(=O)(=O)c2ccc(F)cc2F)c1	OC=CO
Rx322p1	Cc1cc[nH]c1C(=O)N1CCCC2(CCN(C(=O)[C@@H]3CC=CCC3)CC2)C1	C=CC=C	C=CC(=O)N1CCC2(CCCN(C(=O)c3[nH]ccc3C)C2)CC1
Rx323p1	CCCCOc1ccc(OC)cc1NC(=O)[C@H](CC(C)C)N1C(=O)[C@H]2CC=CC[C@@H]2C1=O	C=CC=C	CCCCOc1ccc(OC)cc1NC(=O)[C@H](CC(C)C)N1C(=O)C=CC1=O
Rx324p1	C=CCOCCCC(=O)N1CCO[C@@]2(C1)COCCN(C(=O)[C@H]1CC=CCC1)C2	C=CC=C	C=CCOCCCC(=O)N1CCO[C@]2(COCCN(C(=O)C=C)C2)C1
Rx325p1	C[C@H]1CC=CC[C@@H]1C(=O)NCCCN1CCCO[C@H](C)C1	C=CC=C	CC=CC(=O)NCCCN1CCCO[C@H](C)C1
Rx326p1	CC(C)(C)OC(=O)N1CCOC2(CCN(C(=O)C3=CCCCC3)CC2)C1	C=C	C=CC(=C)C(=O)N1CCC2(CC1)CN(C(=O)OC(C)(C)C)CCO2
Rx327p1	O=C(CC1=CCCCC1)OCC(=O)c1cscn1	C=C	C=CC(=C)CC(=O)OCC(=O)c1cscn1
Rx328p1	CC1=C(C)C[C@H](C(=O)N[C@]23C[C@@H]2CCC3)CC1	C=C(C)C(=C)C	C=CC(=O)N[C@@]12CCC[C@H]1C2
Rx329p1	COCCNS(=O)(=O)c1ccc(Cl)c(C(=O)O[C@@H]2C=CCCC2)c1	C=C	C=CC=COC(=O)c1cc(S(=O)(=O)NCCOC)ccc1Cl
Rx330p1	O=C(CC1CC(F)(F)C1)N[C@H]1CCN(CC2=CCCCC2)C1	C=C	C=CC(=C)CN1CC[C@H](NC(=O)CC2CC(F)(F)C2)C1
Rx331p1	O=C(NCc1cccc(NC(=O)[C@@H]2CCCO2)c1)C(=O)NC[C@H]1CC=CCC1	C=CC=C	C=CCNC(=O)C(=O)NCc1cccc(NC(=O)[C@@H]2CCCO2)c1
Rx332p1	C[C@@H](c1ccccc1)N1C(=O)C2=C(CCCC2)[C@@H]1c1c2ccccc2[nH]c1-c1ccc(F)cc1	C=C	C=C1C(=C)[C@H](c2c(-c3ccc(F)cc3)[nH]c3ccccc23)N([C@@H](C)c2ccccc2)C1=O
Rx333p1	C[C@]1(C(=O)N[C@H]2C[C@@H](CNC(=O)c3cc[nH]c3)C2)CC=CCC1	C=CC=C	C=C(C)C(=O)N[C@H]1C[C@@H](CNC(=O)c2cc[nH]c2)C1
Rx334p1	O=C(O)COCC(=O)NN1C(=O)[C@H]2[C@H]3C=C[C@@H](O3)[C@@H]2C1=O	c1ccoc1	O=C(O)COCC(=O)NN1C(=O)C=CC1=O
Rx335p1	O=C(c1ccnc(O)c1)N1CC2(C1)CCN(CC1=CCCCC1)CC2	C=C	C=CC(=C)CN1CCC2(CC1)CN(C(=O)c1ccnc(O)c1)C2
Rx336p1	Cc1ccc(CNC[C@H]2CCCN2C(=O)[C@@H]2CC=CCC2)cc1	C=CC=C	C=CC(=O)N1CCC[C@@H]1CNCc1ccc(C)cc1
Rx337p1	C[C@@H](NCCNC(=O)c1ccccc1)C(=O)NCCC1=CCCCC1	C=C	C=CC(=C)CCNC(=O)[C@@H](C)NCCNC(=O)c1ccccc1
Rx338p1	C[C@@]1(C(=O)N[C@H]2CCc3nc(NC(=O)CCc4cccnc4)sc3C2)CC=CCC1	C=CC=C	C=C(C)C(=O)N[C@H]1CCc2nc(NC(=O)CCc3cccnc3)sc2C1
Rx339p1	O=C(C1[C@H]2CCCC[C@H]12)N1CCN(C(=O)[C@@H]2C[C@@H]3C=C[C@H]2CC3)CC1	C=C	O=C(C1[C@H]2CCCC[C@H]12)N1CCN(C(=O)[C@H]2C=CC=CC2)CC1
Rx339p2	O=C(C1[C@H]2CCCC[C@H]12)N1CCN(C(=O)[C@@H]2C[C@@H]3C=C[C@H]2CC3)CC1	C1=CCCC=C1	C=CC(=O)N1CCN(C(=O)C2[C@H]3CCCC[C@H]23)CC1
Rx340p1	CC1=CC[C@H](C(=O)N2C[C@H]3COC[C@@H](C2)[C@H]3NC(=O)Cc2cccc3ncccc23)CC1	C=CC(=C)C	C=CC(=O)N1C[C@@H]2COC[C@H](C1)[C@@H]2NC(=O)Cc1cccc2ncccc12
Rx341p1	COC(=O)[C@@H]1CC=CC[C@@H]1C(=O)N1C[C@H]2COC[C@@H](C1)[C@H]2NC(=O)[C@H]1C[C@@]12C(=O)Nc1ccccc12	C=CC=C	COC(=O)C=CC(=O)N1C[C@@H]2COC[C@H](C1)[C@@H]2NC(=O)[C@H]1C[C@@]12C(=O)Nc1ccccc12
Rx342p1	COC(=O)[C@H]1CC=CC[C@@H]1C(=O)N1CCC(OC2CCN(C(=O)C(C)(C)C(C)=O)CC2)CC1	C=CC=C	COC(=O)C=CC(=O)N1CCC(OC2CCN(C(=O)C(C)(C)C(C)=O)CC2)CC1
Rx343p1	Cn1cc(C(=O)N2CC[C@@](O)(CNC(=O)C[C@H]3CC=CCC3)C2)cn1	C=CC=C	C=CCC(=O)NC[C@]1(O)CCN(C(=O)c2cnn(C)c2)C1
Rx344p1	C#CCCCC(=O)NC[C@H]1COCCN1C(=O)[C@H]1CCC(C)=C(C)C1	C#CCCCC(=O)NC[C@H]1COCCN1C(=O)C=C	C=C(C)C(=C)C
Rx345p1	COc1cc2nc(NC(=O)[C@@H]3CC=CC[C@@H]3c3nc4ccccc4s3)[nH]c2cc1OC	C=CC=C	COc1cc2nc(NC(=O)C=Cc3nc4ccccc4s3)[nH]c2cc1OC
Rx346p1	Cc1ncc(C(=O)NC2CN(C(=O)[C@H]3CCC(C)=C(C)C3)C2)c(C)n1	C=C(C)C(=C)C	C=CC(=O)N1CC(NC(=O)c2cnc(C)nc2C)C1
Rx347p1	COc1nn(C)cc1C(=O)N1CC(NC(=O)[C@]2(C)CC=CCC2)C1	C=CC=C	C=C(C)C(=O)NC1CN(C(=O)c2cn(C)nc2OC)C1
Rx348p1	O=C(c1cn2ccnc2s1)N1CCCC2=C[C@H]3C[C@H](CN4CCCC[C@H]34)[C@@H]21	C=CCN1CCCC[C@@H]1C=CC1=CN(C(=O)c2cn3ccnc3s2)CCC1
Rx349p1	CC1=C(C)C[C@@H](C(=O)N2C[C@@H](C)[C@H](CCNCC(=O)NC3CC3)C2)CC1	C=C(C)C(=C)C	C=CC(=O)N1C[C@@H](C)[C@H](CCNCC(=O)NC2CC2)C1
Rx350p1	C[C@H](CNCc1nc(C2CC2)n[nH]1)N(C)C(=O)C[C@@H]1CC=CCC1	C=CC=C	C=CCC(=O)N(C)[C@H](C)CNCc1nc(C2CC2)n[nH]1
Rx351p1	O=C(O)[C@@H]1[C@H]2C=C[C@@H]([C@@H]3C[C@H]32)[C@@H]1C(=O)Nc1cccc(Cl)c1	O=C(Nc1cccc(Cl)c1)[C@H]1C=CC=C[C@H]1C(=O)O	C1=CC1
Rx351p2	O=C(O)[C@@H]1[C@H]2C=C[C@@H]([C@@H]3C[C@H]32)[C@@H]1C(=O)Nc1cccc(Cl)c1	C1=C[C@@H]2C[C@H]2C=C1	O=C(O)C=CC(=O)Nc1cccc(Cl)c1
Rx352p1	O=C(C(=O)N1CCOC2(CCCC2)C1)N1C[C@@H]2[C@H]3C=C[C@@H](O3)[C@@H]2C1	c1ccoc1	O=C(C(=O)N1CCOC2(CCCC2)C1)N1CC=CC1
Rx353p1	O=C(C[C@H]1C=CCCC1)N1C[C@H]2[C@@H](C1)[C@@H]2NC(=O)c1ncccn1	C=C	C=CC=CCC(=O)N1C[C@H]2[C@H](NC(=O)c3ncccn3)[C@H]2C1
Rx354p1	O=C(CCc1ccc(C(F)(F)F)cn1)N1C[C@H]2COC[C@@H](C1)[C@H]2NC(=O)[C@]1(F)CCCC=C1F	C=C	C=CC(F)=C(F)C(=O)N[C@@H]1[C@H]2COC[C@@H]1CN(C(=O)CCc1ccc(C(F)(F)F)cn1)C2
Rx355p1	Cc1ccncc1CNC[C@@H]1CCCN(C(=O)[C@@H]2C[C@@H]3C=C[C@H]2CC3)C1	C=C	Cc1ccncc1CNC[C@@H]1CCCN(C(=O)[C@H]2C=CC=CC2)C1
Rx355p2	Cc1ccncc1CNC[C@@H]1CCCN(C(=O)[C@@H]2C[C@@H]3C=C[C@H]2CC3)C1	C1=CCCC=C1	C=CC(=O)N1CCC[C@@H](CNCc2cnccc2C)C1
Rx356p1	COC(=O)[C@H]1CC=CC[C@H]1C(=O)N1CCCC12CN(C(=O)C1CCOCC1)C2	C=CC=C	COC(=O)C=CC(=O)N1CCCC12CN(C(=O)C1CCOCC1)C2
Rx357p1	CCn1cc(C(=O)NCC[C@H](C)NC(=O)C[C@@H]2C=CCCC2)c(C)n1	C=C	C=CC=CCC(=O)N[C@@H](C)CCNC(=O)c1cn(CC)nc1C
Rx358p1	CCOC(=O)COc1cc(NC2=CC(=O)CC(C)(C)C2)ccc1C(=O)OC	C=C(C)C	C=C(C=C=O)Nc1ccc(C(=O)OC)c(OCC(=O)OCC)c1
Rx359p1	CC(C)C[C@H](C(=O)NCCn1cccc1)N1C(=O)[C@@H]2CC=CC[C@H]2C1=O	C=CC=C	CC(C)C[C@H](C(=O)NCCn1cccc1)N1C(=O)C=CC1=O
Rx360p1	COc1cc(C)c(CN[C@H]2C=CC[C@H](C(=O)O)C2)cn1	C=CC=CNCc1cnc(OC)cc1C	C=CC(=O)O
Rx361p1	O=C(CC1CCC1)N[C@@H]1C[C@H]2CC[C@@H]1N2CC1=CCCCC1	C=C	C=CC(=C)CN1[C@H]2CC[C@@H]1C[C@H]2NC(=O)CC1CCC1
Rx362p1	NC(=O)[C@@H]1CC[C@H](NC(=O)C(=O)NC[C@H]2CC=CCC2)C1	C=CC=C	C=CCNC(=O)C(=O)N[C@H]1CC[C@@H](C(N)=O)C1
Rx363p1	Cc1ccc(CNC(=O)C2=C[C@@H](O)[C@@H](O)[C@H](O)C2)c(N2CCOCC2)c1	C=C(C=CO)C(=O)NCc1ccc(C)cc1N1CCOCC1	OC=CO
Rx364p1	COc1cc(C(=O)N[C@@]2(C)CCN(C(=O)[C@@H]3CC=CCC3)C2)on1	C=CC=C	C=CC(=O)N1CC[C@](C)(NC(=O)c2cc(OC)no2)C1
Rx365p1	CN(C[C@@]1(O)CCc2ccccc21)C(=O)CN1C(=O)[C@@H]2CC=CC[C@@H]2C1=O	C=CC=C	CN(C[C@@]1(O)CCc2ccccc21)C(=O)CN1C(=O)C=CC1=O
Rx366p1	Cc1c(Cl)c(Br)ccc1NC(=O)[C@@H](C)N1C(=O)[C@@H]2[C@@H](C1=O)[C@@H]1C=C[C@@H]2[C@H]2C[C@@H]21	Cc1c(NC(=O)[C@@H](C)N2C(=O)[C@H]3C=CC=C[C@@H]3C2=O)ccc(Br)c1Cl	C1=CC1
Rx366p2	Cc1c(Cl)c(Br)ccc1NC(=O)[C@@H](C)N1C(=O)[C@@H]2[C@@H](C1=O)[C@@H]1C=C[C@@H]2[C@H]2C[C@@H]21	C1=C[C@H]2C[C@@H]2C=C1	Cc1c(NC(=O)[C@@H](C)N2C(=O)C=CC2=O)ccc(Br)c1Cl
Rx367p1	COC(=O)[C@H](c1cccc(Br)c1)N1C[C@@H]2[C@H]3C=C[C@@H](O3)[C@H]2C1	c1ccoc1	COC(=O)[C@H](c1cccc(Br)c1)N1CC=CC1
Rx368p1	Cc1cnn(CC(=O)N(C)C2CCN(C(=O)[C@@H]3C[C@@H]4C=C[C@H]3CC4)CC2)c1	C=C	Cc1cnn(CC(=O)N(C)C2CCN(C(=O)[C@H]3C=CC=CC3)CC2)c1
Rx368p2	Cc1cnn(CC(=O)N(C)C2CCN(C(=O)[C@@H]3C[C@@H]4C=C[C@H]3CC4)CC2)c1	C1=CCCC=C1	C=CC(=O)N1CCC(N(C)C(=O)Cn2cc(C)cn2)CC1
Rx369p1	Cc1nscc1C(=O)N(C)CCCN(C)C(=O)C[C@H]1CC=CCC1	C=CC=C	C=CCC(=O)N(C)CCCN(C)C(=O)c1csnc1C
Rx370p1	COCCN(C[C@H]1CC=CCC1)C(=O)c1cc(F)c(F)c(F)c1F	C=CC=C	C=CCN(CCOC)C(=O)c1cc(F)c(F)c(F)c1F
Rx371p1	Cc1cnc(C)nc1NC[C@H](O)CN(C)C(=O)C[C@@H]1C=CCCC1	C=C	C=CC=CCC(=O)N(C)C[C@@H](O)CNc1nc(C)ncc1C
Rx372p1	CS(=O)(=O)N1CCCN(C(=O)N[C@H]2CC=CCC2)CC1	C=CC=C	C=CNC(=O)N1CCCN(S(C)(=O)=O)CC1
Rx373p1	C[C@@H](CCNC(=O)[C@@H]1C[C@@H]2C=C[C@H]1CC2)Nc1ccc2nnnn2n1	C=C	C[C@@H](CCNC(=O)[C@H]1C=CC=CC1)Nc1ccc2nnnn2n1
Rx373p2	C[C@@H](CCNC(=O)[C@@H]1C[C@@H]2C=C[C@H]1CC2)Nc1ccc2nnnn2n1	C1=CCCC=C1	C=CC(=O)NCC[C@H](C)Nc1ccc2nnnn2n1
Rx374p1	Cn1nccc1CN1CCCCC[C@@H]1CNC(=O)[C@]1(C)CC=CCC1	C=CC=C	C=C(C)C(=O)NC[C@H]1CCCCCN1Cc1ccnn1C
Rx375p1	CC1=CC[C@H](C(=O)Nc2cc([C@H]3CCCCN3C(=O)c3cc(C#N)c[nH]3)[nH]n2)CC1	C=CC(=C)C	C=CC(=O)Nc1cc([C@H]2CCCCN2C(=O)c2cc(C#N)c[nH]2)[nH]n1
Rx376p1	COc1ccc2nc(NC3=CC(=O)CC(C)(C)C3)cnc2c1	C=C(C)C	C=C(C=C=O)Nc1cnc2cc(OC)ccc2n1
Rx377p1	CC(C)(CNC(=O)c1ccc2nncn2c1)C1=CCCCC1	C=C	C=CC(=C)C(C)(C)CNC(=O)c1ccc2nncn2c1
Rx378p1	CC(C)c1ccc(OC2CCN(C(=O)[C@@H]3CC=CC[C@H]3C)CC2)cc1	C=CC=C	CC=CC(=O)N1CCC(Oc2ccc(C(C)C)cc2)CC1
Rx379p1	COCc1cc(NCCC2=CCCCC2)ncn1	C=C	C=CC(=C)CCNc1cc(COC)ncn1
Rx380p1	O=C(CN1C(=O)[C@@H]2CC=CC[C@@H]2C1=O)NC[C@H]1CC=CCC1	C=CC=C	O=C(CN1C(=O)C=CC1=O)NC[C@H]1CC=CCC1
Rx380p2	O=C(CN1C(=O)[C@@H]2CC=CC[C@@H]2C1=O)NC[C@H]1CC=CCC1	C=CC=C	C=CCNC(=O)CN1C(=O)[C@H]2CC=CC[C@H]2C1=O
Rx381p1	Cc1cccn2cc(COc3ccc(C(=O)N[C@@H]4C=CCCC4)cc3)nc12	C=C	C=CC=CNC(=O)c1ccc(OCc2cn3cccc(C)c3n2)cc1
Rx382p1	CNC(=O)CSC[C@@H]1C[C@@H]2C=C[C@H]1CC2	C=C	CNC(=O)CSC[C@H]1C=CC=CC1
Rx382p2	CNC(=O)CSC[C@@H]1C[C@@H]2C=C[C@H]1CC2	C1=CCCC=C1	C=CCSCC(=O)NC
Rx383p1	O=C(N[C@H]1COc2cc(F)c(Br)cc21)C(=O)N[C@H]1CC=CCC1	C=CC=C	C=CNC(=O)C(=O)N[C@H]1COc2cc(F)c(Br)cc21
Rx384p1	COCc1noc(CN2CCN(C[C@H]3C(C)=CCC[C@H]3C)CC2)n1	C=CC(C)=CCN1CCN(Cc2nc(COC)no2)CC1	C=CC
Rx385p1	CN(C(=O)[C@@H]1CCCO1)C1CN(C(=O)[C@@H]2CC=CC[C@H]2C(F)(F)F)C1	C=CC=C	CN(C(=O)[C@@H]1CCCO1)C1CN(C(=O)C=CC(F)(F)F)C1
Rx386p1	CCc1nnc(CN2C[C@@H](O)[C@H](NC(=O)[C@@]3(C)CC=C(C)CC3)C2)n1C	C=CC(=C)C	C=C(C)C(=O)N[C@@H]1CN(Cc2nnc(CC)n2C)C[C@H]1O
Rx387p1	C=CCNC(=O)[C@@H](C)N1C[C@@H]2[C@H]3C=C[C@@H](C3)[C@@H]2C1	C1=CCC=C1	C=CCNC(=O)[C@@H](C)N1CC=CC1
Rx388p1	NC(=O)[C@H]1CCCC[C@H]1NC(=O)C[C@H]1C=CCCC1	C=C	C=CC=CCC(=O)N[C@@H]1CCCC[C@@H]1C(N)=O
Rx389p1	O=C(NC[C@H]1C[C@H](NC(=O)[C@@H]2C[C@@H]3C=C[C@H]2CC3)C1)c1ccncc1Cl	C=C	O=C(NC[C@H]1C[C@H](NC(=O)[C@H]2C=CC=CC2)C1)c1ccncc1Cl
Rx389p2	O=C(NC[C@H]1C[C@H](NC(=O)[C@@H]2C[C@@H]3C=C[C@H]2CC3)C1)c1ccncc1Cl	C1=CCCC=C1	C=CC(=O)N[C@H]1C[C@H](CNC(=O)c2ccncc2Cl)C1
Rx390p1	CC[C@@H](C(=O)NC(C)(C)C)N1C[C@@H]2CC=CC[C@@H]2C1	C=CC=C	CC[C@@H](C(=O)NC(C)(C)C)N1CC=CC1
Rx391p1	Cn1nccc1[C@@H](O)C1CCN(C(=O)C(=O)N2C[C@@H]3CC=CC[C@@H]3C2)CC1	C=CC=C	Cn1nccc1[C@@H](O)C1CCN(C(=O)C(=O)N2CC=CC2)CC1
Rx392p1	COC(=O)[C@H]1CC=CC[C@@H]1C(=O)NC[C@@H]1OC[C@@H]2CCN(C(=O)c3ccnc4c(O)cccc34)C[C@@H]21	C=CC=C	COC(=O)C=CC(=O)NC[C@@H]1OC[C@@H]2CCN(C(=O)c3ccnc4c(O)cccc34)C[C@@H]21
Rx393p1	C[C@@H](CNC(=O)C[C@H]1CC=CCC1)CNc1nccnc1F	C=CC=C	C=CCC(=O)NC[C@H](C)CNc1nccnc1F
Rx394p1	CC(C)(c1noc(CN2C(=O)c3ccccc3N3C(=O)CC[C@]32C)n1)C1=CCCCC1	C=C	C=CC(=C)C(C)(C)c1noc(CN2C(=O)c3ccccc3N3C(=O)CC[C@@]23C)n1
Rx395p1	Cc1nnc(O)c(CNC(=O)[C@@H]2CC=CC[C@@H]2C(=O)N2CCOCC2)c1C	C=CC=C	Cc1nnc(O)c(CNC(=O)C=CC(=O)N2CCOCC2)c1C
Rx396p1	CC1=C(C)C[C@@H](C(=O)NC2(CNC(=O)[C@@H](C)C3CC3)CCC2)CC1	C=C(C)C(=C)C	C=CC(=O)NC1(CNC(=O)[C@@H](C)C2CC2)CCC1
Rx397p1	COc1ccc(C(=O)N2CC[C@H](CNC(=O)[C@@]3(C)CC=CCC3)[C@@H]2c2cccnc2)s1	C=CC=C	C=C(C)C(=O)NC[C@H]1CCN(C(=O)c2ccc(OC)s2)[C@H]1c1cccnc1
Rx398p1	CN(C[C@H]1C[C@H]2C=C[C@H]1C2)[C@H]1CCCN(C(=O)OC(C)(C)C)C1	C1=CCC=C1	C=CCN(C)[C@H]1CCCN(C(=O)OC(C)(C)C)C1
Rx399p1	C[C@H](OC(=O)c1nn(C)cc1Cl)C(=O)NCCC1=CCCCC1	C=C	C=CC(=C)CCNC(=O)[C@H](C)OC(=O)c1nn(C)cc1Cl
Rx400p1	COc1ccc(C(=O)N2CC(CNC(=O)[C@@H]3C[C@H]4C=C[C@H]3O4)C2)nn1	c1ccoc1	C=CC(=O)NCC1CN(C(=O)c2ccc(OC)nn2)C1
Rx401p1	Cc1cccc([C@H](NC(=O)C2=CC[C@H](C)CC2)C(=O)OC(C)(C)C)c1	C=CC(=C)C(=O)N[C@H](C(=O)OC(C)(C)C)c1cccc(C)c1	C=CC
Rx402p1	CC1=CC[C@@H](C(=O)N2CC3(C2)CCCN3C(=O)[C@H]2CCNC(=O)C2)CC1	C=CC(=C)C	C=CC(=O)N1CC2(CCCN2C(=O)[C@H]2CCNC(=O)C2)C1
Rx403p1	Cc1cn2c(ncc(C(=O)N3CCOC[C@]4(CN(C(=O)[C@]5(C)CC=CCC5)CCO4)C3)c2=O)s1	C=CC=C	C=C(C)C(=O)N1CCO[C@@]2(COCCN(C(=O)c3cnc4sc(C)cn4c3=O)C2)C1
Rx404p1	CCOc1cc(C2C3=C(CC(C)(C)CC3=O)N(CCc3ccccc3)C3=C2C(=O)CC(C)(C)C3)cc(I)c1OCC(=O)Nc1ccc(C)cc1C	C=C(C)C	C=C1C(=C=O)C(c2cc(I)c(OCC(=O)Nc3ccc(C)cc3C)c(OCC)c2)C2=C(CC(C)(C)CC2=O)N1CCc1ccccc1
Rx404p2	CCOc1cc(C2C3=C(CC(C)(C)CC3=O)N(CCc3ccccc3)C3=C2C(=O)CC(C)(C)C3)cc(I)c1OCC(=O)Nc1ccc(C)cc1C	C=C(C)C	C=C1C(=C=O)C(c2cc(I)c(OCC(=O)Nc3ccc(C)cc3C)c(OCC)c2)C2=C(CC(C)(C)CC2=O)N1CCc1ccccc1
Rx405p1	CCC(=O)N[C@H]1C[C@@H](NC(=O)[C@@]2(C)CCC(C)=C(C)C2)C1	C=C(C)C(=C)C	C=C(C)C(=O)N[C@H]1C[C@@H](NC(=O)CC)C1
Rx406p1	O=C([C@@H]1CC=CCC1)N1CCC[C@H]1CNCCc1ccccc1F	C=CC=C	C=CC(=O)N1CCC[C@H]1CNCCc1ccccc1F
Rx407p1	O=C(C[C@@H]1C=CCCC1)NCCN(CCO)C(=O)[C@@H]1CCNC1=O	C=C	C=CC=CCC(=O)NCCN(CCO)C(=O)[C@@H]1CCNC1=O
Rx408p1	O=C(Nc1cc([C@@H]2CCCCN2C(=O)[C@]2(F)CCCC=C2F)[nH]n1)C12CCC(CC1)CC2	C=C	C=CC(F)=C(F)C(=O)N1CCCC[C@H]1c1cc(NC(=O)C23CCC(CC2)CC3)n[nH]1
Rx409p1	CC(=O)c1ccc(C(=O)N2C[C@H]3[C@H](C2)[C@H]2C=C[C@H]3CC2)cc1	C=C	CC(=O)c1ccc(C(=O)N2C[C@@H]3C=CC=C[C@H]3C2)cc1
Rx409p2	CC(=O)c1ccc(C(=O)N2C[C@H]3[C@H](C2)[C@H]2C=C[C@H]3CC2)cc1	C1=CCCC=C1	CC(=O)c1ccc(C(=O)N2CC=CC2)cc1
Rx410p1	CC[C@@H](C(=O)Nc1ccc(C)cc1)N1O[C@H]2C=C[C@H]1CC2	C=C	CC[C@@H](C(=O)Nc1ccc(C)cc1)N1C=CC=CO1
Rx411p1	CCC1(NC(=O)[C@@H]2C[C@@H]3C=C[C@H]2CC3)CCN(C(=O)[C@@H](C)SC)CC1	C=C	CCC1(NC(=O)[C@H]2C=CC=CC2)CCN(C(=O)[C@@H](C)SC)CC1
Rx411p2	CCC1(NC(=O)[C@@H]2C[C@@H]3C=C[C@H]2CC3)CCN(C(=O)[C@@H](C)SC)CC1	C1=CCCC=C1	C=CC(=O)NC1(CC)CCN(C(=O)[C@@H](C)SC)CC1
Rx412p1	Cc1ccoc1C(=O)N[C@H]1[C@@H]2COC[C@H]1CN(C(=O)[C@@H]1CC=C(C)CC1)C2	C=CC(=C)C	C=CC(=O)N1C[C@@H]2COC[C@H](C1)[C@@H]2NC(=O)c1occc1C
Rx413p1	COCCN(C[C@@H]1CC=CCC1)C(=O)c1ccc(-c2ccc(C(C)=O)cc2)o1	C=CC=C	C=CCN(CCOC)C(=O)c1ccc(-c2ccc(C(C)=O)cc2)o1
Rx414p1	CC1=C(C)C[C@@H](C(=O)N2CCC(NCc3nncs3)CC2)CC1	C=C(C)C(=C)C	C=CC(=O)N1CCC(NCc2nncs2)CC1
Rx415p1	Cc1ncccc1C(=O)N1C[C@@H]2C[C@H]1CN2CCC1=CCCCC1	C=C	C=CC(=C)CCN1C[C@@H]2C[C@H]1CN2C(=O)c1cccnc1C
Rx416p1	N#Cc1sccc1NC(=O)C1=CCCCC1	C=C	C=CC(=C)C(=O)Nc1ccsc1C#N
Rx417p1	COc1cccc(N2C[C@@H](C(=O)Oc3ccc(N4C(=O)[C@H]5CC=CC[C@@H]5C4=O)cc3)CC2=O)c1	C=CC=C	COc1cccc(N2C[C@@H](C(=O)Oc3ccc(N4C(=O)C=CC4=O)cc3)CC2=O)c1
Rx418p1	C[Si](C)(C)CCOCn1nnc2ncc(C3=CCC4(CC3)OCCO4)cc21	C=C1OCCO1	C=CC(=C)c1cnc2nnn(COCC[Si](C)(C)C)c2c1
Rx419p1	C[C@]1(C(=O)N2CC(NC(=O)C[C@@H]3CC=CCC3)C2)CNC(=O)C1	C=CC=C	C=CCC(=O)NC1CN(C(=O)[C@@]2(C)CNC(=O)C2)C1
Rx420p1	C[C@@H](Sc1nc2ccccc2c(=O)n1CCC1=CCCCC1)C(=O)NC(N)=O	C=C	C=CC(=C)CCn1c(S[C@H](C)C(=O)NC(N)=O)nc2ccccc2c1=O
Rx421p1	CN(C(=O)[C@H]1CC=CC[C@@H]1c1nc2ccccc2s1)[C@@H]1CCNC1	C=CC=C	CN(C(=O)C=Cc1nc2ccccc2s1)[C@@H]1CCNC1
Rx422p1	CN(C(=O)C(C)(F)F)[C@H]1CCCN(C(=O)[C@@H]2C[C@@H]3C=C[C@H]2CC3)CC1	C=C	CN(C(=O)C(C)(F)F)[C@H]1CCCN(C(=O)[C@H]2C=CC=CC2)CC1
Rx422p2	CN(C(=O)C(C)(F)F)[C@H]1CCCN(C(=O)[C@@H]2C[C@@H]3C=C[C@H]2CC3)CC1	C1=CCCC=C1	C=CC(=O)N1CCC[C@H](N(C)C(=O)C(C)(F)F)CC1
Rx423p1	OCCn1nc(-c2ccccc2)cc1NC1=CC[C@H](N2CCCC2)CC1	C=CC(=C)Nc1cc(-c2ccccc2)nn1CCO	C=CN1CCCC1
Rx424p1	Cc1ccc(NC(=O)[C@H]2CC=CCC2)cc1S(=O)(=O)Nc1ccc(Cl)cc1	C=CC=C	C=CC(=O)Nc1ccc(C)c(S(=O)(=O)Nc2ccc(Cl)cc2)c1
Rx425p1	CCc1ccc(CCOC(=O)[C@H]2CC=CC[C@@H]2C(=O)N2CCOCC2)cc1	C=CC=C	CCc1ccc(CCOC(=O)C=CC(=O)N2CCOCC2)cc1
Rx426p1	CC1(C(=O)NCCC2(CNC(=O)[C@@]3(C)CC=CCC3)CC2)CCC1	C=CC=C	C=C(C)C(=O)NCC1(CCNC(=O)C2(C)CCC2)CC1
Rx427p1	Cn1[nH]c(CN2C[C@@H]3C[C@H]2CN3C(=O)[C@H]2CC=CCC2)nc1=O	C=CC=C	C=CC(=O)N1C[C@@H]2C[C@H]1CN2Cc1nc(=O)n(C)[nH]1
Rx428p1	CC1=CC[C@@H](NC[C@H](O)COCC(C)C)CC1	C=CC(=C)C	C=CNC[C@H](O)COCC(C)C
Rx429p1	Cc1nc(O)[nH]c1C(=O)N1CCC[C@H]1CNC(=O)[C@@H]1CC=CCC1	C=CC=C	C=CC(=O)NC[C@@H]1CCCN1C(=O)c1[nH]c(O)nc1C
Rx430p1	COC(=O)[C@@H]1CC=CC[C@@H]1C(=O)N1CCC(N2CCC(NC(=O)CN3CCOCC3)CC2)CC1	C=CC=C	COC(=O)C=CC(=O)N1CCC(N2CCC(NC(=O)CN3CCOCC3)CC2)CC1
Rx431p1	CN(C[C@H](O)CNCC1=CCCCC1)C(=O)[C@H]1CCNC(=O)CC1	C=C	C=CC(=C)CNC[C@@H](O)CN(C)C(=O)[C@H]1CCNC(=O)CC1
Rx432p1	O=C(CC1=CCCCC1)NC[C@H]1CN(C(=O)[C@H]2[C@@H]3CCC[C@@H]32)CCO1	C=C	C=CC(=C)CC(=O)NC[C@H]1CN(C(=O)[C@@H]2[C@H]3CCC[C@H]32)CCO1
Rx433p1	CN(C(=O)c1coc(C2CC2)n1)C1CN(C(=O)CC2=CCCCC2)C1	C=C	C=CC(=C)CC(=O)N1CC(N(C)C(=O)c2coc(C3CC3)n2)C1
Rx434p1	C[C@@H]1C=C[C@@H]2C(=O)N(CC(F)(F)F)C(=O)[C@H]2[C@H]1C(=O)N1CC(O)C1	CC=CC=CC(=O)N(CC(F)(F)F)C(=O)C=CC(=O)N1CC(O)C1
Rx435p1	COC(=O)[C@H]1CC=CC[C@@H]1C(=O)Nc1ccc(C2(NC(=O)Cc3cccc(OC)n3)CCC2)cc1	C=CC=C	COC(=O)C=CC(=O)Nc1ccc(C2(NC(=O)Cc3cccc(OC)n3)CCC2)cc1
Rx436p1	Cn1nccc1CC(=O)N1C[C@@H]2CCC[C@]2(NC(=O)[C@@H]2CC=CCC2)C1	C=CC=C	C=CC(=O)N[C@]12CCC[C@H]1CN(C(=O)Cc1ccnn1C)C2
Rx437p1	C[C@H](CC(C)(C)C)NC(=O)[C@H]1[C@H]2C=C[C@@H](C2)[C@@H]1C(=O)O	C1=CCC=C1	C[C@H](CC(C)(C)C)NC(=O)C=CC(=O)O
Rx438p1	CC[C@@H]1NC(=O)N(C[C@H]2C[C@H]3C=C[C@H]2C3)C1=O	C1=CCC=C1	C=CCN1C(=O)N[C@@H](CC)C1=O
Rx439p1	COC[C@H]1CN(C[C@@H]2CC=C(CCC=C(C)C)CC2)Cc2ncn(C)c21	C=CC(=C)CCC=C(C)C	C=CCN1Cc2ncn(C)c2[C@@H](COC)C1
Rx440p1	Cn1ccc(CN2CC3(C2)C[C@H](NC(=O)CC2=CCCCC2)CO3)n1	C=C	C=CC(=C)CC(=O)N[C@@H]1COC2(C1)CN(Cc1ccn(C)n1)C2
Rx441p1	COc1ccnc(C(=O)N[C@@H]2C[C@H]3CC[C@@H]2N3C(=O)C[C@@H]2CC=CCC2)c1	C=CC=C	C=CCC(=O)N1[C@H]2CC[C@@H]1C[C@H]2NC(=O)c1cc(OC)ccn1
Rx442p1	COC[C@@H](C)C(=O)NCC1(O)CCN(C(=O)[C@H]2CC=CCC2)CC1	C=CC=C	C=CC(=O)N1CCC(O)(CNC(=O)[C@H](C)COC)CC1
Rx443p1	Cc1cc(C)c(C(=O)N2CCC(OC3CCN(C(=O)[C@@H]4CC=CCC4)CC3)CC2)c(C)c1	C=CC=C	C=CC(=O)N1CCC(OC2CCN(C(=O)c3c(C)cc(C)cc3C)CC2)CC1
Rx444p1	Fc1cc2ncccc2c(F)c1C1=CC[C@@H](N2CCCC2)CC1	C=CC(=C)c1c(F)cc2ncccc2c1F	C=CN1CCCC1
Rx445p1	Cc1cn(C)nc1C(=O)N1CC[C@H]2CCN(C(=O)[C@@H]3C[C@@H]4C=C[C@H]3CC4)[C@H]2C1	C=C	Cc1cn(C)nc1C(=O)N1CC[C@H]2CCN(C(=O)[C@H]3C=CC=CC3)[C@H]2C1
Rx445p2	Cc1cn(C)nc1C(=O)N1CC[C@H]2CCN(C(=O)[C@@H]3C[C@@H]4C=C[C@H]3CC4)[C@H]2C1	C1=CCCC=C1	C=CC(=O)N1CC[C@@H]2CCN(C(=O)c3nn(C)cc3C)C[C@@H]21
Rx446p1	COc1ccc(NC(=O)C(=O)N(C[C@@H]2C[C@H]3C=C[C@H]2C3)C2CCN(C)CC2)cc1	C1=CCC=C1	C=CCN(C(=O)C(=O)Nc1ccc(OC)cc1)C1CCN(C)CC1
Rx447p1	CC(C)(C)OC(=O)N1CC[C@@H]2[C@@H](CO[C@H]2CC(=O)NCCC2=CCCCC2)C1	C=C	C=CC(=C)CCNC(=O)C[C@@H]1OC[C@H]2CN(C(=O)OC(C)(C)C)CC[C@@H]12
Rx448p1	CC1=CC[C@H](C(=O)N2CC3(C2)SCC[C@H]3C(=O)NCC2COC2)CC1	C=CC(=C)C	C=CC(=O)N1CC2(C1)SCC[C@H]2C(=O)NCC1COC1
Rx449p1	CC(C)(C)C(=O)N1CCO[C@H](CNC(=O)C[C@H]2C=CCCC2)C1	C=C	C=CC=CCC(=O)NC[C@@H]1CN(C(=O)C(C)(C)C)CCO1
Rx450p1	Cc1noc(-c2ccccc2)c1C(=O)NC[C@@H]1CCN(C(=O)[C@]2(C)CC=CCC2)[C@@H]1c1cccnc1	C=CC=C	C=C(C)C(=O)N1CC[C@@H](CNC(=O)c2c(C)noc2-c2ccccc2)[C@H]1c1cccnc1
Rx451p1	Cc1cnc(-c2noc([C@@]3(F)CCCC=C3F)n2)c(Br)c1	C=C	C=CC(F)=C(F)c1nc(-c2ncc(C)cc2Br)no1
Rx452p1	CC1(NC(=O)C[C@H]2CCCCO2)CCN(C(=O)[C@@H]2C[C@@H]3C=C[C@H]2CC3)CC1	C=C	CC1(NC(=O)C[C@H]2CCCCO2)CCN(C(=O)[C@H]2C=CC=CC2)CC1
Rx452p2	CC1(NC(=O)C[C@H]2CCCCO2)CCN(C(=O)[C@@H]2C[C@@H]3C=C[C@H]2CC3)CC1	C1=CCCC=C1	C=CC(=O)N1CCC(C)(NC(=O)C[C@H]2CCCCO2)CC1
Rx453p1	Cc1cc(C(=O)N[C@@H]2CCC[C@H](NCC3=CCCCC3)C2)cnn1	C=C	C=CC(=C)CN[C@H]1CCC[C@@H](NC(=O)c2cnnc(C)c2)C1
Rx454p1	C[C@@H]1C[C@H](C(F)F)n2ncc(C(=O)N[C@@H]3CC=CCC3)c2N1	C=CC=C	C=CNC(=O)c1cnn2c1N[C@H](C)C[C@@H]2C(F)F
Rx455p1	C[C@@H](NCC1=CCCCC1)[C@H]1CCN(C(=O)c2ccon2)C1	C=C	C=CC(=C)CN[C@H](C)[C@H]1CCN(C(=O)c2ccon2)C1
Rx456p1	CC1=CC[C@@](C)(C(=O)N(C)CCCN(C)C(=O)c2ncccn2)CC1	C=CC(=C)C	C=C(C)C(=O)N(C)CCCN(C)C(=O)c1ncccn1
Rx457p1	O=C(C[C@H]1CC=CCC1)N[C@@H]1C[C@H]2CC[C@@H]1N2c1ccc2nccnc2n1	C=CC=C	C=CCC(=O)N[C@@H]1C[C@H]2CC[C@@H]1N2c1ccc2nccnc2n1
Rx458p1	CC1=CC[C@H](C(=O)N2CCO[C@]3(CCN(C(=O)C4CCSCC4)C3)C2)CC1	C=CC(=C)C	C=CC(=O)N1CCO[C@]2(CCN(C(=O)C3CCSCC3)C2)C1
Rx459p1	C=CCNC(=O)CNC1(CNC(=O)C[C@H]2CC=CCC2)CCCC1	C=CC=C	C=CCNC(=O)CNC1(CNC(=O)CC=C)CCCC1
Rx460p1	CCN([C@H]1C=CCCC1)[C@H]1CCOC(C)(C)C1	C=C	C=CC=CN(CC)[C@H]1CCOC(C)(C)C1
Rx461p1	C[C@H]1[C@@H](NC(=O)C2(C)CCC2)CCN1C(=O)C[C@H]1C=CCCC1	C=C	C=CC=CCC(=O)N1CC[C@H](NC(=O)C2(C)CCC2)[C@@H]1C
Rx462p1	CC1=CC[C@@H](C(=O)NC[C@@]23CCCO[C@@H]2CCN(C(=O)c2cc4cc([N+](=O)[O-])ccc4s2)C3)CC1	C=CC(=C)C	C=CC(=O)NC[C@@]12CCCO[C@@H]1CCN(C(=O)c1cc3cc([N+](=O)[O-])ccc3s1)C2
Rx463p1	Cc1cn(C(C)(C)C(=O)NC2CN(C(=O)[C@]3(C)CC=CCC3)C2)cn1	C=CC=C	C=C(C)C(=O)N1CC(NC(=O)C(C)(C)n2cnc(C)c2)C1
Rx464p1	Cc1ccc2c(c1)OCCN2[C@H]1C=CCCC1	C=C	C=CC=CN1CCOc2cc(C)ccc21
Rx465p1	C[C@@H]1CCc2c(C(=O)N[C@H]3CC=CCC3)csc2C1	C=CC=C	C=CNC(=O)c1csc2c1CC[C@@H](C)C2
Rx466p1	COc1ccc(/C=C/C2=CC(=O)C[C@@H](c3ccc(OC)c(OC)c3)C2)cc1OC	C=C(C=C=O)/C=C/c1ccc(OC)c(OC)c1	C=Cc1ccc(OC)c(OC)c1
Rx467p1	COc1nc(C(=O)N2CCC(CNC(=O)[C@@H]3C[C@@H]4C=C[C@H]3CC4)CC2)co1	C=C	COc1nc(C(=O)N2CCC(CNC(=O)[C@H]3C=CC=CC3)CC2)co1
Rx467p2	COc1nc(C(=O)N2CCC(CNC(=O)[C@@H]3C[C@@H]4C=C[C@H]3CC4)CC2)co1	C1=CCCC=C1	C=CC(=O)NCC1CCN(C(=O)c2coc(OC)n2)CC1
Rx468p1	CS(=O)(=O)C[C@H](NC(=O)NC[C@@H]1C[C@H]2C=C[C@H]1CC2)c1ccccc1	C=C	CS(=O)(=O)C[C@H](NC(=O)NC[C@H]1C=CC=CC1)c1ccccc1
Rx468p2	CS(=O)(=O)C[C@H](NC(=O)NC[C@@H]1C[C@H]2C=C[C@H]1CC2)c1ccccc1	C1=CCCC=C1	C=CCNC(=O)N[C@@H](CS(C)(=O)=O)c1ccccc1
Rx469p1	C[C@@H]1CN(C(=O)[C@@H]2C[C@@H]3C=C[C@H]2CC3)C[C@H]1CNCC(=O)N1CCCCCCC1	C=C	C[C@@H]1CN(C(=O)[C@H]2C=CC=CC2)C[C@H]1CNCC(=O)N1CCCCCCC1
Rx469p2	C[C@@H]1CN(C(=O)[C@@H]2C[C@@H]3C=C[C@H]2CC3)C[C@H]1CNCC(=O)N1CCCCCCC1	C1=CCCC=C1	C=CC(=O)N1C[C@@H](C)[C@H](CNCC(=O)N2CCCCCCC2)C1
Rx470p1	O=C(Cc1cccc(F)c1F)NN1C(=O)[C@@H]2[C@H]3C=C[C@@H](O3)[C@H]2C1=O	c1ccoc1	O=C(Cc1cccc(F)c1F)NN1C(=O)C=CC1=O
Rx471p1	CCC[C@H](C(=O)N1C[C@H]2[C@H]3C=C[C@@H](O3)[C@@H]2C1)c1ccc(Cl)cc1	c1ccoc1	CCC[C@H](C(=O)N1CC=CC1)c1ccc(Cl)cc1
Rx472p1	C[C@H]1CC=C(C(=O)Nc2nc3c(s2)CC(C)(C)CC3)CC1	C=CC(=C)C(=O)Nc1nc2c(s1)CC(C)(C)CC2	C=CC
Rx473p1	CC(C)(C)n1cc(COC(=O)CN2C(=O)[C@@H]3[C@H]4C=C[C@@H](C4)[C@H]3C2=O)cn1	C1=CCC=C1	CC(C)(C)n1cc(COC(=O)CN2C(=O)C=CC2=O)cn1
Rx474p1	O=C(NC[C@H](O)CNCc1ccc(F)c(-c2nn[nH]n2)c1)[C@@H]1CC=CCC1	C=CC=C	C=CC(=O)NC[C@H](O)CNCc1ccc(F)c(-c2nn[nH]n2)c1
Rx475p1	O=C(Nc1cccc(-c2n[nH]c(=O)[nH]2)c1)[C@@H]1C[C@H]2C=C[C@H]1C2	C1=CCC=C1	C=CC(=O)Nc1cccc(-c2n[nH]c(=O)[nH]2)c1
Rx476p1	O=C(NC1CCN(C2CCN(C(=O)[C@]3(F)CCCC=C3F)CC2)CC1)c1cc(-c2ccco2)no1	C=C	C=CC(F)=C(F)C(=O)N1CCC(N2CCC(NC(=O)c3cc(-c4ccco4)no3)CC2)CC1
Rx477p1	C#Cc1ccccc1CC(=O)N[C@@H]1CN(C(=O)[C@]2(C)CC=CCC2)C[C@H]1O	C#Cc1ccccc1CC(=O)N[C@@H]1CN(C(=O)C(=C)C)C[C@H]1O	C=CC=C
Rx478p1	CC(C)(C)c1cc(NC2=CC[C@@H](C#N)CC2)c(C(N)=O)s1	C=CC(=C)Nc1cc(C(C)(C)C)sc1C(N)=O	C=CC#N
Rx479p1	Cc1onc2c1c(C(=O)O)nn(CN1C[C@@H]3[C@@H]4C=C[C@@H](C4)[C@]3(C)C1)c2=O	C1=CCC=C1	CC1=CCN(Cn2nc(C(=O)O)c3c(C)onc3c2=O)C1
Rx480p1	O=c1c2ccccc2nc(SC[C@@H](O)COCC(F)(F)F)n1CCC1=CCCCC1	C=C	C=CC(=C)CCn1c(SC[C@@H](O)COCC(F)(F)F)nc2ccccc2c1=O
Rx481p1	CN(CC(=O)NC1CC1)[C@@H]1CCCN(C(=O)C[C@H]2CC=CCC2)C1	C=CC=C	C=CCC(=O)N1CCC[C@@H](N(C)CC(=O)NC2CC2)C1
Rx482p1	C[C@@H]1CN(c2ccc(NC(=O)COC(=O)C[C@H]3C=CCCC3)cc2)C[C@H](C)O1	C=C	C=CC=CCC(=O)OCC(=O)Nc1ccc(N2C[C@H](C)O[C@H](C)C2)cc1
Rx483p1	CC(C)(CNC(=O)C(=O)N1CCO[C@@H](c2cccs2)C1)C1=CCCCC1	C=C	C=CC(=C)C(C)(C)CNC(=O)C(=O)N1CCO[C@@H](c2cccs2)C1
Rx484p1	O=C(Cc1cnoc1)N[C@H]1C[C@@H](NCC2=CCCCC2)C12CCC2	C=C	C=CC(=C)CN[C@@H]1C[C@H](NC(=O)Cc2cnoc2)C12CCC2
Rx485p1	COCc1nc(C)cc(NC/C=C\CNC(=O)[C@]2(C)CC=CCC2)n1	C=CC=C	C=C(C)C(=O)NC/C=C\CNc1cc(C)nc(COC)n1
Rx486p1	CCOC(=O)c1[nH]c(C)c(CN[C@H]2C=CC[C@H](C(=O)O)C2)c1C	C=CC=CNCc1c(C)[nH]c(C(=O)OCC)c1C	C=CC(=O)O
Rx487p1	Cc1ccc(F)cc1C(=O)N1CC(N(C)C(=O)C[C@H]2CC=CCC2)C1	C=CC=C	C=CCC(=O)N(C)C1CN(C(=O)c2cc(F)ccc2C)C1
Rx488p1	Cc1cc(-c2nn[nH]n2)nc(NC[C@@H]2C[C@H]3C=C[C@H]2CC3)n1	C=C	Cc1cc(-c2nn[nH]n2)nc(NC[C@H]2C=CC=CC2)n1
Rx488p2	Cc1cc(-c2nn[nH]n2)nc(NC[C@@H]2C[C@H]3C=C[C@H]2CC3)n1	C1=CCCC=C1	C=CCNc1nc(C)cc(-c2nn[nH]n2)n1
Rx489p1	C=CC[C@@H](CO)CNC(=O)C1=C[C@@H](O)[C@@H](O)[C@H](O)C1	C=CC[C@@H](CO)CNC(=O)C(=C)C=CO	OC=CO
Rx490p1	CC1=CC[C@H](C(=O)N2CCCC[C@@H]2c2cc(NC(=O)c3cnc[nH]3)n[nH]2)CC1	C=CC(=C)C	C=CC(=O)N1CCCC[C@@H]1c1cc(NC(=O)c2cnc[nH]2)n[nH]1
Rx491p1	Cc1nc(N)nc2c1nc(C1=CC(C)(C)CC(C)(C)C1)c(=O)n2C(C)C	C=C(C)C	C=C(C=C(C)C)c1nc2c(C)nc(N)nc2n(C(C)C)c1=O
Rx492p1	O=C(C[C@@H]1CC=CCC1)N[C@@H]1CN(C(=O)c2ncc(F)cc2F)C[C@H]1O	C=CC=C	C=CCC(=O)N[C@@H]1CN(C(=O)c2ncc(F)cc2F)C[C@H]1O
Rx493p1	O=C(NC[C@H]1CCN(C(=O)c2cc(F)ccc2Br)[C@H]1c1cccnc1)[C@H]1CC=CCC1	C=CC=C	C=CC(=O)NC[C@H]1CCN(C(=O)c2cc(F)ccc2Br)[C@H]1c1cccnc1
Rx494p1	O=C(CC1=CCCCC1)N1[C@@H]2CC[C@H]1[C@H](NC(=O)c1cccc3nn[nH]c31)C2	C=C	C=CC(=C)CC(=O)N1[C@H]2CC[C@@H]1C[C@H]2NC(=O)c1cccc2nn[nH]c12
Rx495p1	Cc1nc(NC[C@H](C)CNC(=O)C[C@H]2CC=CCC2)ccc1C#N	C=CC=C	C=CCC(=O)NC[C@@H](C)CNc1ccc(C#N)c(C)n1
Rx496p1	COc1cc(F)ccc1CC(=O)N1CC[C@H]2CO[C@@H](CNC(=O)[C@@H]3CC=C(C)CC3)[C@H]2C1	C=CC(=C)C	C=CC(=O)NC[C@@H]1OC[C@@H]2CCN(C(=O)Cc3ccc(F)cc3OC)C[C@@H]21
Rx497p1	Cc1cc(N2CC[C@]3(NC(=O)[C@@H]4C[C@@H]5C=C[C@H]4CC5)CCC[C@H]23)ncn1	C=C	Cc1cc(N2CC[C@]3(NC(=O)[C@H]4C=CC=CC4)CCC[C@H]23)ncn1
Rx497p2	Cc1cc(N2CC[C@]3(NC(=O)[C@@H]4C[C@@H]5C=C[C@H]4CC5)CCC[C@H]23)ncn1	C1=CCCC=C1	C=CC(=O)N[C@@]12CCC[C@@H]1N(c1cc(C)ncn1)CC2
Rx498p1	C[C@H](CN(C)C)NC(=O)[C@H]1CC=CCC1	C=CC=C	C=CC(=O)N[C@H](C)CN(C)C
Rx499p1	CC(C)[C@@H](N)C(=O)NC[C@@H]1C[C@H]2C=C[C@H]1C2	C1=CCC=C1	C=CCNC(=O)[C@H](N)C(C)C
Rx500p1	Cc1c(Cl)cncc1C(=O)NC1CN(C(=O)[C@@]2(C)CC=CCC2)C1	C=CC=C	C=C(C)C(=O)N1CC(NC(=O)c2cncc(Cl)c2C)C1
Rx501p1	O=C(Nc1nc2c(s1)C[C@H](NC(=O)[C@H]1CC=CCC1)CC2)c1ccoc1Cl	C=CC=C	C=CC(=O)N[C@@H]1CCc2nc(NC(=O)c3ccoc3Cl)sc2C1
Rx502p1	CC(C)c1nccc(N2CCCC[C@@H](NC(=O)[C@H]3CC=CCC3)C2)n1	C=CC=C	C=CC(=O)N[C@@H]1CCCCN(c2ccnc(C(C)C)n2)C1
Rx503p1	CN(C)CCOC(=O)[C@@H]1[C@H]2C=C[C@@H]([C@@H]1C(=O)O)[C@H](C(=O)OCCN(C)C)[C@@H]2C(=O)O	CN(C)CCOC(=O)[C@H]1C=CC=C[C@H]1C(=O)O	CN(C)CCOC(=O)C=CC(=O)O
Rx503p2	CN(C)CCOC(=O)[C@@H]1[C@H]2C=C[C@@H]([C@@H]1C(=O)O)[C@H](C(=O)OCCN(C)C)[C@@H]2C(=O)O	CN(C)CCOC(=O)[C@@H]1C=CC=C[C@@H]1C(=O)O	CN(C)CCOC(=O)C=CC(=O)O
Rx504p1	Cc1cc(COCC(=O)NC2CN(CCC3=CCCCC3)C2)no1	C=C	C=CC(=C)CCN1CC(NC(=O)COCc2cc(C)on2)C1
Rx505p1	Cc1ccc2c(c1)CC[C@H]2NC(=O)[C@@]1(C(=O)O)CC=CCC1	C=CC=C	C=C(C(=O)O)C(=O)N[C@@H]1CCc2cc(C)ccc21
Rx506p1	Cc1nc[nH]c1C(=O)N[C@H]1CCCCN(C(=O)C[C@H]2CC=CCC2)C1	C=CC=C	C=CCC(=O)N1CCCC[C@H](NC(=O)c2[nH]cnc2C)C1
Rx507p1	CCCCCNC(=O)[C@H](C)N1C[C@H]2[C@H]3C=C[C@@H](O3)[C@@H]2C1	c1ccoc1	CCCCCNC(=O)[C@H](C)N1CC=CC1
Rx508p1	CNC(=O)Oc1cccc(NC(=O)CN2C(=O)[C@@H]3CC=CC[C@@H]3C2=O)c1	C=CC=C	CNC(=O)Oc1cccc(NC(=O)CN2C(=O)C=CC2=O)c1
Rx509p1	CC(=O)NC(C)(C)C(=O)NC1CCN(C2CCN(C(=O)[C@@H]3CC=C(C)CC3)CC2)CC1	C=CC(=C)C	C=CC(=O)N1CCC(N2CCC(NC(=O)C(C)(C)NC(C)=O)CC2)CC1
Rx510p1	O=C(Cn1cnnc1O)NC1(CNC(=O)[C@H]2CC=CCC2)CCC1	C=CC=C	C=CC(=O)NCC1(NC(=O)Cn2cnnc2O)CCC1
Rx511p1	CC(C)(C)OC(=O)NCCC=NN1C(=O)[C@H]2[C@H]3C=C[C@@H](O3)[C@H]2C1=O	c1ccoc1	CC(C)(C)OC(=O)NCCC=NN1C(=O)C=CC1=O
Rx512p1	CCn1nccc1C(=O)Nc1ccc(C2(NC(=O)[C@@H]3CC=CC[C@H]3C(=O)OC)CCC2)cc1	C=CC=C	CCn1nccc1C(=O)Nc1ccc(C2(NC(=O)C=CC(=O)OC)CCC2)cc1
Rx513p1	CC1=CC[C@@](C)(C(=O)N(C)[C@H]2CCN(Cc3nccn3C)C2)CC1	C=CC(=C)C	C=C(C)C(=O)N(C)[C@H]1CCN(Cc2nccn2C)C1
Rx514p1	C[C@H](CN(C)C(=O)[C@@H]1CC=CCC1)Nc1nc(Cl)c(C#N)s1	C=CC=C	C=CC(=O)N(C)C[C@@H](C)Nc1nc(Cl)c(C#N)s1
Rx515p1	CCn1cccc(C(=O)NCCC2=CCCCC2)c1=O	C=C	C=CC(=C)CCNC(=O)c1cccn(CC)c1=O
Rx516p1	Cc1cnc(CNCCCC[C@H](C)NC(=O)[C@@]2(C)CC=CCC2)o1	C=CC=C	C=C(C)C(=O)N[C@@H](C)CCCCNCc1ncc(C)o1
Rx517p1	C[C@@H]1CN(CCC2=CCCCC2)C[C@H]1NC(=O)[C@@H]1CN(C)C(=O)N1	C=C	C=CC(=C)CCN1C[C@@H](NC(=O)[C@@H]2CN(C)C(=O)N2)[C@H](C)C1
Rx518p1	Cc1nccc(C(=O)N2C[C@H]3COC[C@@H](C2)[C@H]3NC(=O)[C@]2(F)CCCC=C2F)n1	C=C	C=CC(F)=C(F)C(=O)N[C@@H]1[C@H]2COC[C@@H]1CN(C(=O)c1ccnc(C)n1)C2
Rx519p1	Cn1nccc1CCN1CC(NC(=O)CC2=CCCCC2)C1	C=C	C=CC(=C)CC(=O)NC1CN(CCc2ccnn2C)C1
Rx520p1	CCCN1CCC(N(C)C(=O)C(=O)NCC[C@@H]2C[C@H]3C=C[C@H]2C3)CC1	C1=CCC=C1	C=CCCNC(=O)C(=O)N(C)C1CCN(CCC)CC1
Rx521p1	CN(C(=O)c1c(F)cccc1F)C1CN(C(=O)[C@H]2C[C@H]3C=C[C@H]2C3)C1	C1=CCC=C1	C=CC(=O)N1CC(N(C)C(=O)c2c(F)cccc2F)C1
Rx522p1	CN(C)C(=O)c1ccc(NC[C@H]2C[C@H]3C=C[C@H]2C3)nc1	C1=CCC=C1	C=CCNc1ccc(C(=O)N(C)C)cn1
Rx523p1	C[C@H](NC(=O)OC(C)(C)C)C(=O)N1CCC[C@H]1C(=O)N[C@@H]1[C@H]2C=C[C@@H](C2)[C@H]1C(N)=O	C1=CCC=C1	C[C@H](NC(=O)OC(C)(C)C)C(=O)N1CCC[C@H]1C(=O)NC=CC(N)=O
Rx524p1	CC(C)CN(Cc1cnn(C)c1)C(=O)C(=O)NC[C@H]1C[C@H]2C=C[C@H]1CC2	C=C	CC(C)CN(Cc1cnn(C)c1)C(=O)C(=O)NC[C@@H]1C=CC=CC1
Rx524p2	CC(C)CN(Cc1cnn(C)c1)C(=O)C(=O)NC[C@H]1C[C@H]2C=C[C@H]1CC2	C1=CCCC=C1	C=CCNC(=O)C(=O)N(Cc1cnn(C)c1)CC(C)C
Rx525p1	CCOC(=O)C1=C[C@@H](OC(CC)CC)[C@H](NC(C)=O)[C@@H](NC2C[C@H]3CNC[C@H](C2)C3)C1	C=C(C=COC(CC)CC)C(=O)OCC	CC(=O)NC=CNC1C[C@H]2CNC[C@H](C1)C2
Rx526p1	C1=C[C@H]2C[C@H]1[C@H](CN[C@@H]1CCN(C3CCCC3)C1)C2	C1=CCC=C1	C=CCN[C@@H]1CCN(C2CCCC2)C1
Rx527p1	C[C@@]1(C(=O)N2CC[C@@]3(C2)CN(C(=O)C2CCSCC2)CCO3)CC=CCC1	C=CC=C	C=C(C)C(=O)N1CC[C@@]2(C1)CN(C(=O)C1CCSCC1)CCO2
Rx528p1	CC1=C(C)C[C@H](C(=O)NC[C@@H](C)Nc2ccc(-c3nn[nH]n3)nn2)CC1	C=C(C)C(=C)C	C=CC(=O)NC[C@@H](C)Nc1ccc(-c2nn[nH]n2)nn1
Rx529p1	O=C(C[C@H]1C=CCCC1)NCCNC[C@@H]1CCCS(=O)(=O)C1	C=C	C=CC=CCC(=O)NCCNC[C@@H]1CCCS(=O)(=O)C1
Rx530p1	CN(C)Cc1ccc(C(=O)N[C@H]2C[C@H]3CC[C@@H]2N3C(=O)[C@@H]2CC=CCC2)cc1	C=CC=C	C=CC(=O)N1[C@H]2CC[C@@H]1C[C@@H]2NC(=O)c1ccc(CN(C)C)cc1
Rx531p1	Cc1ccc2c(c1)CN(C(=O)[C@@H]1C[C@H]3C=C[C@H]1C3)C2	C1=CCC=C1	C=CC(=O)N1Cc2ccc(C)cc2C1
Rx532p1	C[C@H](CNC(=O)CC1=CCCCC1)N(C)c1ncc(-c2nn[nH]n2)cc1F	C=C	C=CC(=C)CC(=O)NC[C@@H](C)N(C)c1ncc(-c2nn[nH]n2)cc1F
Rx533p1	COc1ccc(NC(=O)c2ccc(NCC(=O)NCCC3=CCCCC3)cc2)cc1	C=C	C=CC(=C)CCNC(=O)CNc1ccc(C(=O)Nc2ccc(OC)cc2)cc1
Rx534p1	O=C(C[C@@H]1CC=CCC1)NCCCCCCNCCOCCO	C=CC=C	C=CCC(=O)NCCCCCCNCCOCCO
Rx535p1	CCn1c(C)nnc1CN1C[C@@H]2C[C@H]1CN2C(=O)[C@@H]1CC=CCC1	C=CC=C	C=CC(=O)N1C[C@@H]2C[C@H]1CN2Cc1nnc(C)n1CC
Rx536p1	Fc1nc(F)c(F)c(NC2=CC[C@H](C(F)(F)F)CC2)c1F	C=CC(=C)Nc1c(F)c(F)nc(F)c1F	C=CC(F)(F)F
Rx537p1	CCCN1CCO[C@@]2(CCN(C(=O)[C@H]3CC=CCC3)C2)C1	C=CC=C	C=CC(=O)N1CC[C@]2(CN(CCC)CCO2)C1
Rx538p1	Fc1ccc([C@H](NCC2=CCCCC2)c2cccnc2)cc1	C=C	C=CC(=C)CN[C@@H](c1ccc(F)cc1)c1cccnc1
Rx539p1	CC(C)OC(=O)NCc1ccc(NC(=O)[C@@H]2[C@H]3C=C[C@@H](CC3)[C@@H]2C(=O)O)cc1	C=C	CC(C)OC(=O)NCc1ccc(NC(=O)[C@@H]2C=CC=C[C@@H]2C(=O)O)cc1
Rx539p2	CC(C)OC(=O)NCc1ccc(NC(=O)[C@@H]2[C@H]3C=C[C@@H](CC3)[C@@H]2C(=O)O)cc1	C1=CCCC=C1	CC(C)OC(=O)NCc1ccc(NC(=O)C=CC(=O)O)cc1
Rx540p1	C=CCNS(=O)(=O)c1cc(C(=O)N[C@@]2(C)CC=CCC2)ccc1F	C=CC=C	C=CCNS(=O)(=O)c1cc(C(=O)NC(=C)C)ccc1F
Rx541p1	CCN(C(=O)[C@H](C)C1CC1)C1CN(C(=O)[C@]2(C)CC=CCC2)C1	C=CC=C	C=C(C)C(=O)N1CC(N(CC)C(=O)[C@H](C)C2CC2)C1
Rx542p1	C[C@@H]1C[C@@H](NC(=O)CN2CCC(C)(C)C2)CCN1CC1=CCCCC1	C=C	C=CC(=C)CN1CC[C@H](NC(=O)CN2CCC(C)(C)C2)C[C@H]1C
Rx543p1	NC(=O)Nc1ccc(NC(=O)CC2=CCCCC2)cc1	C=C	C=CC(=C)CC(=O)Nc1ccc(NC(N)=O)cc1
Rx544p1	CN(C(=O)C[C@H]1C=CCCC1)C1CCN(C(=O)Cc2ccco2)CC1	C=C	C=CC=CCC(=O)N(C)C1CCN(C(=O)Cc2ccco2)CC1
Rx545p1	C[C@H](CN)C(=O)N1CC[C@H](CNC(=O)[C@@]2(F)CCCC=C2F)[C@H]1c1cccnc1	C=C	C=CC(F)=C(F)C(=O)NC[C@H]1CCN(C(=O)[C@H](C)CN)[C@@H]1c1cccnc1
Rx546p1	COC(=O)[C@@H]1CC=CC[C@H]1C(=O)N1CCO[C@@]2(CCN(C(=O)c3cc(O)cc([N+](=O)[O-])c3)C2)C1	C=CC=C	COC(=O)C=CC(=O)N1CCO[C@@]2(CCN(C(=O)c3cc(O)cc([N+](=O)[O-])c3)C2)C1
Rx547p1	C[C@@H](C(=O)NCCC1=CCCCC1)N1CCN(C(=O)c2ccccc2)CC1	C=C	C=CC(=C)CCNC(=O)[C@H](C)N1CCN(C(=O)c2ccccc2)CC1
Rx548p1	COc1cc(C(=O)N2CC3(C2)CCCN3C(=O)[C@H]2CC=CCC2)c(F)c(OC)c1F	C=CC=C	C=CC(=O)N1CCCC12CN(C(=O)c1cc(OC)c(F)c(OC)c1F)C2
Rx549p1	C[C@@]1(C(=O)N2CCO[C@]3(C2)COCCN(C(=O)c2ccc(-c4ncc[nH]4)cc2)C3)CC=CCC1	C=CC=C	C=C(C)C(=O)N1CCO[C@@]2(COCCN(C(=O)c3ccc(-c4ncc[nH]4)cc3)C2)C1
Rx550p1	CN(C(=O)[C@]1(C)CC=CCC1)C1CC(Nc2ccc(-c3nn[nH]n3)nc2)C1	C=CC=C	C=C(C)C(=O)N(C)C1CC(Nc2ccc(-c3nn[nH]n3)nc2)C1
Rx551p1	CC1(C)CC[C@H](C(=O)N2CCN(CC3=CCCCC3)CC2)C1	C=C	C=CC(=C)CN1CCN(C(=O)[C@H]2CCC(C)(C)C2)CC1
Rx552p1	CCO[C@@H]1CN(C(=O)C[C@@H]2CC=CCC2)C[C@H]1CNC(=O)C1=CCCC1	C=CC=C	C=CCC(=O)N1C[C@@H](OCC)[C@H](CNC(=O)C2=CCCC2)C1
Rx553p1	Cc1ccc(C(=O)N2CC[C@]3(C2)CN(C(=O)[C@H]2CC=CCC2)CCO3)c(Cl)c1	C=CC=C	C=CC(=O)N1CCO[C@]2(CCN(C(=O)c3ccc(C)cc3Cl)C2)C1
Rx554p1	CC1=C(C)C[C@H](C(=O)Nc2nc3cc(Cl)ccn3n2)CC1	C=C(C)C(=C)C	C=CC(=O)Nc1nc2cc(Cl)ccn2n1
Rx555p1	COCc1noc(CN(C)C[C@H]2CCCN2C(=O)[C@@H]2CC=CCC2)n1	C=CC=C	C=CC(=O)N1CCC[C@@H]1CN(C)Cc1nc(COC)no1
Rx556p1	Cn1cc(-c2csc(NC(=O)C(=O)N[C@H]3CC=CCC3)n2)cn1	C=CC=C	C=CNC(=O)C(=O)Nc1nc(-c2cnn(C)c2)cs1
Rx557p1	C[C@H](C[C@H](C)NC(=O)c1cn(C(C)(C)C)nn1)NCC1=CCCCC1	C=C	C=CC(=C)CN[C@H](C)C[C@H](C)NC(=O)c1cn(C(C)(C)C)nn1
Rx558p1	COc1c(F)c(F)ccc1C(=O)N1CCC([C@@H]2CCCCN2C(=O)[C@@]2(C)CC=CCC2)CC1	C=CC=C	C=C(C)C(=O)N1CCCC[C@H]1C1CCN(C(=O)c2ccc(F)c(F)c2OC)CC1
Rx559p1	O=C(O)[C@H](c1ccccc1Cl)N1C[C@@H]2[C@@H](C1)[C@H]1C=C[C@H]2CC1	C=C	O=C(O)[C@H](c1ccccc1Cl)N1C[C@H]2C=CC=C[C@@H]2C1
Rx559p2	O=C(O)[C@H](c1ccccc1Cl)N1C[C@@H]2[C@@H](C1)[C@H]1C=C[C@H]2CC1	C1=CCCC=C1	O=C(O)[C@H](c1ccccc1Cl)N1CC=CC1
Rx560p1	Cc1c(C(=O)NCCN2C(=O)[C@H]3[C@H]4C=C[C@@H](C4)[C@@H]3C2=O)nnn1Cc1ccc(F)cc1F	C1=CCC=C1	Cc1c(C(=O)NCCN2C(=O)C=CC2=O)nnn1Cc1ccc(F)cc1F
Rx561p1	CC1=C(C)C[C@@H](C(=O)N2CC([C@H]3CCOC3)C2)CC1	C=C(C)C(=C)C	C=CC(=O)N1CC([C@H]2CCOC2)C1
Rx562p1	Cc1cc(C(=O)N[C@@H]2CC23CCN(C(=O)[C@@H]2C[C@@H]4C=C[C@H]2CC4)CC3)ccn1	C=C	Cc1cc(C(=O)N[C@@H]2CC23CCN(C(=O)[C@H]2C=CC=CC2)CC3)ccn1
Rx562p2	Cc1cc(C(=O)N[C@@H]2CC23CCN(C(=O)[C@@H]2C[C@@H]4C=C[C@H]2CC4)CC3)ccn1	C1=CCCC=C1	C=CC(=O)N1CCC2(CC1)C[C@H]2NC(=O)c1ccnc(C)c1
Rx563p1	C[C@]1(NC(=O)/C=C/c2cccs2)CC=CCC1	C=CC=C	C=C(C)NC(=O)/C=C/c1cccs1
Rx564p1	Cc1cc(C)nc(C(=O)N2C[C@H](C)[C@H](NCC3=CCCCC3)C2)c1	C=C	C=CC(=C)CN[C@@H]1CN(C(=O)c2cc(C)cc(C)n2)C[C@@H]1C
Rx565p1	COC(=O)[C@@H]1CC[C@H](C(=O)N2CCCC3(CCN(C(=O)[C@H]4CC=CCC4)CC3)C2)C1	C=CC=C	C=CC(=O)N1CCC2(CCCN(C(=O)[C@H]3CC[C@@H](C(=O)OC)C3)C2)CC1
Rx566p1	CCOC(=O)C1=C[C@@H](OC(CC)CC)[C@H](NC(C)=O)[C@@H](NC(=O)c2ncccn2)C1	C=C(C=COC(CC)CC)C(=O)OCC	CC(=O)NC=CNC(=O)c1ncccn1
Rx567p1	Cc1ncc(CN2C[C@H](NC(=O)[C@]3(C)CC=CCC3)C(C)(C)C2)o1	C=CC=C	C=C(C)C(=O)N[C@H]1CN(Cc2cnc(C)o2)CC1(C)C
Rx568p1	COC(=O)[C@@H]1CC=CC[C@@H]1C(=O)NC[C@@H]1CCN(C(=O)c2noc3c2CCCC3)[C@H]1c1cccnc1	C=CC=C	COC(=O)C=CC(=O)NC[C@@H]1CCN(C(=O)c2noc3c2CCCC3)[C@H]1c1cccnc1
Rx569p1	CCNC(=O)c1cccc(CNC(=O)c2cccc(NN3C(=O)[C@H]4CC=CC[C@@H]4C3=O)c2)c1	C=CC=C	CCNC(=O)c1cccc(CNC(=O)c2cccc(NN3C(=O)C=CC3=O)c2)c1
Rx570p1	O=C1[C@@H]2CC=CC[C@@H]2C(=O)N1CN1CCS[C@@H]2COCC[C@H]21	C=CC=C	O=C1C=CC(=O)N1CN1CCS[C@@H]2COCC[C@H]21
Rx571p1	O=C(c1cc(=O)n2[nH]nnc2n1)N1CCCC[C@@H]1C1CCN(C(=O)[C@@]2(F)CCCC=C2F)CC1	C=C	C=CC(F)=C(F)C(=O)N1CCC([C@H]2CCCCN2C(=O)c2cc(=O)n3[nH]nnc3n2)CC1
Rx572p1	CCN(C(=O)CSCC#N)C1CN(C(=O)[C@H]2C[C@H]3C=C[C@H]2C3)C1	C1=CCC=C1	C=CC(=O)N1CC(N(CC)C(=O)CSCC#N)C1
Rx573p1	CC(C)(O)CCCC1=CC[C@@H](c2nc3c([nH]2)c(F)c(F)cc3F)CC1	C=CC(=C)CCCC(C)(C)O	C=Cc1nc2c(F)cc(F)c(F)c2[nH]1
Rx574p1	O=C(Cc1nc2ncccn2n1)N[C@@H]1CN(C(=O)[C@@H]2C[C@@H]3C=C[C@H]2CC3)C[C@@H]1O	C=C	O=C(Cc1nc2ncccn2n1)N[C@@H]1CN(C(=O)[C@H]2C=CC=CC2)C[C@@H]1O
Rx574p2	O=C(Cc1nc2ncccn2n1)N[C@@H]1CN(C(=O)[C@@H]2C[C@@H]3C=C[C@H]2CC3)C[C@@H]1O	C1=CCCC=C1	C=CC(=O)N1C[C@H](O)[C@H](NC(=O)Cc2nc3ncccn3n2)C1
Rx575p1	O=C(O)C1=C(C(=O)N(Cc2cccs2)C2CC2)CCCC1	C=C	C=C(C(=C)C(=O)N(Cc1cccs1)C1CC1)C(=O)O
Rx576p1	O=C(CN1CCN(C(=O)CN2C(=O)[C@@H]3[C@H]4C=C[C@@H](C4)[C@H]3C2=O)CC1)N1CCCC1	C1=CCC=C1	O=C(CN1CCN(C(=O)CN2C(=O)C=CC2=O)CC1)N1CCCC1
Rx577p1	CCN(CC)S(=O)(=O)c1ccc(Cl)c(C(=O)N[C@H]2CC=CCC2)c1	C=CC=C	C=CNC(=O)c1cc(S(=O)(=O)N(CC)CC)ccc1Cl
Rx578p1	Cc1[nH]nc(C(=O)N[C@@H]2CC23CCN(C(=O)[C@@H]2C[C@@H]4C=C[C@H]2CC4)CC3)c1C	C=C	Cc1[nH]nc(C(=O)N[C@@H]2CC23CCN(C(=O)[C@H]2C=CC=CC2)CC3)c1C
Rx578p2	Cc1[nH]nc(C(=O)N[C@@H]2CC23CCN(C(=O)[C@@H]2C[C@@H]4C=C[C@H]2CC4)CC3)c1C	C1=CCCC=C1	C=CC(=O)N1CCC2(CC1)C[C@H]2NC(=O)c1n[nH]c(C)c1C
Rx579p1	Cc1cccc(C(=O)N2CC[C@@H](N(C)C(=O)[C@@H]3CC=CCC3)C2)c1C	C=CC=C	C=CC(=O)N(C)[C@@H]1CCN(C(=O)c2cccc(C)c2C)C1
Rx580p1	Cc1csc(C2(NCC(=O)NCCC3=CCCCC3)CCCC2)n1	C=C	C=CC(=C)CCNC(=O)CNC1(c2nc(C)cs2)CCCC1
Rx581p1	C[C@@]1(NCc2cc(-c3nn[nH]n3)ccc2Br)CC=CCC1	C=CC=C	C=C(C)NCc1cc(-c2nn[nH]n2)ccc1Br
Rx582p1	CCN(C(=O)[C@@H]1CCCS1(=O)=O)C1CN(C(=O)[C@@H]2C[C@@H]3C=C[C@H]2CC3)C1	C=C	CCN(C(=O)[C@@H]1CCCS1(=O)=O)C1CN(C(=O)[C@H]2C=CC=CC2)C1
Rx582p2	CCN(C(=O)[C@@H]1CCCS1(=O)=O)C1CN(C(=O)[C@@H]2C[C@@H]3C=C[C@H]2CC3)C1	C1=CCCC=C1	C=CC(=O)N1CC(N(CC)C(=O)[C@@H]2CCCS2(=O)=O)C1
Rx583p1	O=C(C[C@@H]1C=CCCC1)N1C[C@H]2CCN(C(=O)C34CCN(CC3)C4)C[C@H]21	C=C	C=CC=CCC(=O)N1C[C@H]2CCN(C(=O)C34CCN(CC3)C4)C[C@H]21
Rx584p1	COC(=O)[C@@H]1CC=CC[C@@H]1C(=O)N1CCO[C@]2(CCN(C(=O)CC3(OC)CCC3)C2)C1	C=CC=C	COC(=O)C=CC(=O)N1CCO[C@]2(CCN(C(=O)CC3(OC)CCC3)C2)C1
Rx585p1	C[C@@H](OC(=O)C1(O)CCC1)C(=O)NCCC1=CCCCC1	C=C	C=CC(=C)CCNC(=O)[C@@H](C)OC(=O)C1(O)CCC1
Rx586p1	Cc1ccc(OCCN(C)CCCNC(=O)[C@@H]2CC=CCC2)cc1	C=CC=C	C=CC(=O)NCCCN(C)CCOc1ccc(C)cc1
Rx587p1	Cc1ccc(C2=NO[C@H](CNC(=O)[C@@H]3CC=CCC3)C2)cc1C	C=CC=C	C=CC(=O)NC[C@@H]1CC(c2ccc(C)c(C)c2)=NO1
Rx588p1	O=C(Cc1cc[nH]n1)N1[C@@H]2CC[C@H]1CN(C(=O)[C@H]1CC=CCC1)CC2	C=CC=C	C=CC(=O)N1CC[C@H]2CC[C@@H](C1)N2C(=O)Cc1cc[nH]n1
Rx589p1	CCCNC(=O)CN[C@@H](CNC(=O)[C@H]1CC=CCC1)c1ccccc1	C=CC=C	C=CC(=O)NC[C@H](NCC(=O)NCCC)c1ccccc1
Rx590p1	COc1cc(C2=CCC(F)(F)CC2)c(NC(C)=O)cc1C	C=C(F)F	C=CC(=C)c1cc(OC)c(C)cc1NC(C)=O
Rx591p1	C#CCNC1CCN(C(=O)[C@@H]2C[C@@H]3C=C[C@H]2CC3)CC1	C#CCNC1CCN(C(=O)[C@H]2C=CC=CC2)CC1	C=C
Rx591p2	C#CCNC1CCN(C(=O)[C@@H]2C[C@@H]3C=C[C@H]2CC3)CC1	C#CCNC1CCN(C(=O)C=C)CC1	C1=CCCC=C1
Rx592p1	O=C(NC[C@H]1C[C@H](NC[C@H]2CCCS(=O)(=O)C2)C1)[C@@H]1C[C@@H]2C=C[C@H]1CC2	C=C	O=C(NC[C@H]1C[C@H](NC[C@H]2CCCS(=O)(=O)C2)C1)[C@H]1C=CC=CC1
Rx592p2	O=C(NC[C@H]1C[C@H](NC[C@H]2CCCS(=O)(=O)C2)C1)[C@@H]1C[C@@H]2C=C[C@H]1CC2	C1=CCCC=C1	C=CC(=O)NC[C@H]1C[C@H](NC[C@H]2CCCS(=O)(=O)C2)C1
Rx593p1	CC1(C)CC=C(C(=O)N2CCC[C@@H]2Cn2cnc3ccccc32)CC1	C=C(C)C	C=CC(=C)C(=O)N1CCC[C@@H]1Cn1cnc2ccccc21
Rx594p1	Cc1ccnn1CC(=O)N1CCCCC[C@@H](NCC2=CCCCC2)C1	C=C	C=CC(=C)CN[C@@H]1CCCCCN(C(=O)Cn2nccc2C)C1
Rx595p1	O=C([C@@H]1C[C@@H]2C=C[C@H]1CC2)N1CCCN(Cc2ncnn2CCF)CC1	C=C	O=C([C@H]1C=CC=CC1)N1CCCN(Cc2ncnn2CCF)CC1
Rx595p2	O=C([C@@H]1C[C@@H]2C=C[C@H]1CC2)N1CCCN(Cc2ncnn2CCF)CC1	C1=CCCC=C1	C=CC(=O)N1CCCN(Cc2ncnn2CCF)CC1
Rx596p1	CC(C)NC(=O)N1C[C@H]2CC[C@H]1[C@@H]2NC(=O)[C@H]1CC=CCC1	C=CC=C	C=CC(=O)N[C@H]1[C@@H]2CC[C@@H]1CN2C(=O)NC(C)C
Rx597p1	Cc1[nH]ccc1C(=O)NC[C@@H]1CCN(C(=O)[C@@]2(C)CC=CCC2)C1	C=CC=C	C=C(C)C(=O)N1CC[C@@H](CNC(=O)c2cc[nH]c2C)C1
Rx598p1	COCCO[C@H](C)c1nnc(N2C[C@@H]3CC=CC[C@@H]3C2)n1C[C@H]1CCCCO1	C=CC=C	COCCO[C@H](C)c1nnc(N2CC=CC2)n1C[C@H]1CCCCO1
Rx599p1	Cc1cccc(C(=O)N2CC[C@@H](N(C)C(=O)[C@@H]3CC=CCC3)C2)c1	C=CC=C	C=CC(=O)N(C)[C@@H]1CCN(C(=O)c2cccc(C)c2)C1
Rx600p1	O=C(c1cn2c(n1)CCCC2)N1CC[C@H]2CN(CC3=CCCCC3)C[C@H]21	C=C	C=CC(=C)CN1C[C@@H]2CCN(C(=O)c3cn4c(n3)CCCC4)[C@@H]2C1
Rx601p1	O=C(NCC1(O)CN(C(=O)[C@@H]2C[C@H]2c2ccncc2)C1)[C@@H]1C[C@@H]2C=C[C@H]1CC2	C=C	O=C(NCC1(O)CN(C(=O)[C@@H]2C[C@H]2c2ccncc2)C1)[C@H]1C=CC=CC1
Rx601p2	O=C(NCC1(O)CN(C(=O)[C@@H]2C[C@H]2c2ccncc2)C1)[C@@H]1C[C@@H]2C=C[C@H]1CC2	C1=CCCC=C1	C=CC(=O)NCC1(O)CN(C(=O)[C@@H]2C[C@H]2c2ccncc2)C1
Rx602p1	CN(C)c1ccc(NC(=O)N2C[C@@H]3[C@H]4C=C[C@@H](O4)[C@H]3C2)cc1C(F)(F)F	c1ccoc1	CN(C)c1ccc(NC(=O)N2CC=CC2)cc1C(F)(F)F
Rx603p1	Cc1cc(C(=O)O[C@H]2C=CC[C@@H](C(=O)O)C2)c(C)n1C1CCOCC1	C=CC=COC(=O)c1cc(C)n(C2CCOCC2)c1C	C=CC(=O)O
Rx604p1	O=C(C[C@H]1C=CCCC1)N1CCC(O)(CNCc2nc(O)n[nH]2)CC1	C=C	C=CC=CCC(=O)N1CCC(O)(CNCc2nc(O)n[nH]2)CC1
Rx605p1	CCO[C@@H](CC)C(=O)NCC1(NC(=O)C[C@@H]2CC=CCC2)CCC1	C=CC=C	C=CCC(=O)NC1(CNC(=O)[C@H](CC)OCC)CCC1
Rx606p1	COCCn1nccc1C(=O)NC[C@H]1CCN1C(=O)[C@@H]1CC=CCC1	C=CC=C	C=CC(=O)N1CC[C@@H]1CNC(=O)c1ccnn1CCOC
Rx607p1	COC(=O)C[C@@H]1CCCN1C(=O)[C@@H]1C[C@H]2C=C[C@H]1N(C(=O)OC)C2	C=CC(=O)N1CCC[C@H]1CC(=O)OC	COC(=O)N1C=CC=CC1
Rx608p1	COc1cnc(F)c(NC(=O)[C@@]2(C(=O)O)CC=CCC2)c1	C=CC=C	C=C(C(=O)O)C(=O)Nc1cc(OC)cnc1F
Rx609p1	O=C(N[C@H](CO)c1cccc(F)c1)N[C@H]1CC=CCC1	C=CC=C	C=CNC(=O)N[C@H](CO)c1cccc(F)c1
Rx610p1	c1cc(-c2noc(C3=CCCCC3)n2)ns1	C=C	C=CC(=C)c1nc(-c2ccsn2)no1
Rx611p1	CCN(Cc1cccc(-c2ccncc2)c1)C(=O)CN1C(=O)[C@H]2[C@H]3C=C[C@@H](C3)[C@@H]2C1=O	C1=CCC=C1	CCN(Cc1cccc(-c2ccncc2)c1)C(=O)CN1C(=O)C=CC1=O
Rx612p1	O=C(N[C@H]1CC=CCC1)c1ccc(OC2CCCC2)cc1	C=CC=C	C=CNC(=O)c1ccc(OC2CCCC2)cc1
Rx613p1	CN1CCCC[C@H](C(=O)N2CC[C@H](CNCC3=CCCCC3)C2)C1=O	C=C	C=CC(=C)CNC[C@H]1CCN(C(=O)[C@H]2CCCCN(C)C2=O)C1
Rx614p1	CC1=C(C)C[C@@H](C(=O)N[C@@H]2CCN(C(=O)CC(C)(C)O)C2)CC1	C=C(C)C(=C)C	C=CC(=O)N[C@@H]1CCN(C(=O)CC(C)(C)O)C1
Rx615p1	O=C(NCCCN1CCOCC1)N1C[C@@H]2CC=CC[C@@H]2C1	C=CC=C	O=C(NCCCN1CCOCC1)N1CC=CC1
Rx616p1	O=C(C[C@@H]1C=CCCC1)NCC1(NC(=O)c2cccc(F)c2)CCC1	C=C	C=CC=CCC(=O)NCC1(NC(=O)c2cccc(F)c2)CCC1
Rx617p1	COC[C@@H](O)CNCCNC(=O)C[C@@H]1C=CCCC1	C=C	C=CC=CCC(=O)NCCNC[C@H](O)COC
Rx618p1	COCCN(Cc1cncs1)C(=O)N[C@H]1C=CCCC1	C=C	C=CC=CNC(=O)N(CCOC)Cc1cncs1
Rx619p1	O=C(NC[C@H]1C[C@H]2C=C[C@H]1C2)C(=O)N1CCC(OC[C@H]2CCOC2)CC1	C1=CCC=C1	C=CCNC(=O)C(=O)N1CCC(OC[C@H]2CCOC2)CC1
Rx620p1	C#C[C@@]1(O)CC[C@@H]2[C@H]3CCC4=C/C(=N/OCC(=O)NCC(=O)O)CC[C@]4(C)[C@H]3CC[C@@]21C	C#C[C@@]1(O)CC[C@@H]2[C@H]3CCC(C=C=NOCC(=O)NCC(=O)O)=C(C)[C@H]3CC[C@@]21C	C=C
Rx621p1	COc1cccc(C(=O)N2[C@@H]3CC[C@H]2C[C@@H](NC(=O)[C@@H]2CC=CCC2)C3)c1	C=CC=C	C=CC(=O)N[C@@H]1C[C@@H]2CC[C@H](C1)N2C(=O)c1cccc(OC)c1
Rx622p1	O=C([C@@H]1CC=CCC1)N1CC[C@@H]2[C@H]1CCC(=O)N2Cc1ncccn1	C=CC=C	C=CC(=O)N1CC[C@@H]2[C@H]1CCC(=O)N2Cc1ncccn1
Rx623p1	CC(=O)N1C[C@@H](c2ccccc2F)[C@H](NC(=O)[C@]2(C)CC=C(C)CC2)C1	C=CC(=C)C	C=C(C)C(=O)N[C@@H]1CN(C(C)=O)C[C@H]1c1ccccc1F
Rx624p1	O=C(CNCC1(CCNC(=O)C[C@H]2C=CCCC2)CC1)NC1CC1	C=C	C=CC=CCC(=O)NCCC1(CNCC(=O)NC2CC2)CC1
Rx625p1	CC1=CCC[C@@H](C)[C@H]1CNCC1CN(S(C)(=O)=O)C1	C=CC(C)=CCNCC1CN(S(C)(=O)=O)C1	C=CC
Rx626p1	CSCCC(=O)NC[C@H]1COCCN1C(=O)C[C@H]1C=CCCC1	C=C	C=CC=CCC(=O)N1CCOC[C@@H]1CNC(=O)CCSC
Rx627p1	N#Cc1cc(F)cc(NC(=O)C(=O)NCCC2=CCCCC2)c1	C=C	C=CC(=C)CCNC(=O)C(=O)Nc1cc(F)cc(C#N)c1
Rx628p1	CC1=C(C)C[C@@H](C(=O)NCC2(O)CN(C(=O)[C@H]3CC3(C)C)C2)CC1	C=C(C)C(=C)C	C=CC(=O)NCC1(O)CN(C(=O)[C@H]2CC2(C)C)C1
Rx629p1	O=C(C1=CCCCCC1)N1C[C@H]2CN(C(=O)[C@H]3CC=CCC3)C[C@H]2C1	C=CC=C	C=CC(=O)N1C[C@H]2CN(C(=O)C3=CCCCCC3)C[C@H]2C1
Rx630p1	O=C1C[C@@H](c2cccc(O)c2)C2=C(C[C@@H](c3ccc(F)cc3)CC2=O)N1	C=C1NC(=O)C[C@@H](c2cccc(O)c2)C1=C=O	C=Cc1ccc(F)cc1
Rx631p1	CC(C)(C)OC(=O)NCC[C@@H]1CCCCN1[C@@H]1C=CCCC1	C=C	C=CC=CN1CCCC[C@H]1CCNC(=O)OC(C)(C)C
Rx632p1	CCCCCCCNC(=O)N[C@H]1C=CCCC1	C=C	C=CC=CNC(=O)NCCCCCCC
Rx633p1	C[C@@H](c1ncccn1)N1CCC2(CN(C(=O)CC3=CCCCC3)C2)C1	C=C	C=CC(=C)CC(=O)N1CC2(CCN([C@@H](C)c3ncccn3)C2)C1
Rx634p1	C[C@@H]1CN(CC(=O)N(C)C)C[C@H]1NC(=O)C[C@@H]1CC=CCC1	C=CC=C	C=CCC(=O)N[C@@H]1CN(CC(=O)N(C)C)C[C@H]1C
Rx635p1	N#Cc1nccc(N2CCC(CNC(=O)[C@@H]3C[C@H]4C=C[C@H]3O4)CC2)n1	c1ccoc1	C=CC(=O)NCC1CCN(c2ccnc(C#N)n2)CC1
Rx636p1	COC(=O)[C@H]1CC=CC[C@H]1C(=O)N1CCC(OC2CCN(C(=O)c3cocn3)CC2)CC1	C=CC=C	COC(=O)C=CC(=O)N1CCC(OC2CCN(C(=O)c3cocn3)CC2)CC1
Rx637p1	C[C@H]1CN(C(=O)CC2=CCCCC2)C[C@@H]1NC(=O)c1ccnc(O)c1	C=C	C=CC(=C)CC(=O)N1C[C@H](C)[C@@H](NC(=O)c2ccnc(O)c2)C1
Rx638p1	CC1=C(C)C[C@H](C(=O)NC[C@H](C)C(F)(F)F)CC1	C=C(C)C(=C)C	C=CC(=O)NC[C@H](C)C(F)(F)F
Rx639p1	Cc1ccc(C(=O)N[C@H]2CC=CCC2)s1	C=CC=C	C=CNC(=O)c1ccc(C)s1
Rx640p1	CC1=C(C)C[C@@H](C(=O)N2[C@H]3CC[C@H]2CC(NC(=O)C(N)=O)C3)CC1	C=C(C)C(=C)C	C=CC(=O)N1[C@H]2CC[C@H]1CC(NC(=O)C(N)=O)C2
Rx641p1	C[C@@H]1CC=CC[C@H]1C(=O)Nc1cccc(C[S@](=O)Cc2ccccc2)c1	C=CC=C	CC=CC(=O)Nc1cccc(C[S@](=O)Cc2ccccc2)c1
Rx642p1	CN1C(=O)CCC[C@@H]1C(=O)NC[C@H]1CCN1C(=O)CC1=CCCCC1	C=C	C=CC(=C)CC(=O)N1CC[C@@H]1CNC(=O)[C@H]1CCCC(=O)N1C
Rx643p1	COc1ccc(C(=O)N2CC[C@@]3(C2)CN(C(=O)[C@]2(C)CC=CCC2)CCO3)cc1	C=CC=C	C=C(C)C(=O)N1CCO[C@@]2(CCN(C(=O)c3ccc(OC)cc3)C2)C1
Rx644p1	Cc1nnccc1C(=O)N1CCC(NC(=O)[C@H]2C[C@H]3C=C[C@H]2C3)CC1	C1=CCC=C1	C=CC(=O)NC1CCN(C(=O)c2ccnnc2C)CC1
Rx645p1	O=C(Cn1ncnn1)N[C@H]1CCCCN(C(=O)C[C@@H]2CC=CCC2)C1	C=CC=C	C=CCC(=O)N1CCCC[C@H](NC(=O)Cn2ncnn2)C1
Rx646p1	CC1(C)CN(C(=O)c2ccnc(O)c2)C[C@H]1NCCC1=CCCCC1	C=C	C=CC(=C)CCN[C@@H]1CN(C(=O)c2ccnc(O)c2)CC1(C)C
Rx647p1	CON(Cc1ccccc1)C(=O)C(=O)NC[C@@H]1CC=CCC1	C=CC=C	C=CCNC(=O)C(=O)N(Cc1ccccc1)OC
Rx648p1	COc1ccc([C@@H]2C(C(=O)OCc3ccccc3)=C(C)NC3=C2C(=O)C[C@@H](c2ccc(OC)c(OC)c2)C3)cc1O	C=C1NC(C)=C(C(=O)OCc2ccccc2)[C@@H](c2ccc(OC)c(O)c2)C1=C=O	C=Cc1ccc(OC)c(OC)c1
Rx649p1	Cc1nn(C)cc1C(=O)N1CCC[C@H](NC(=O)[C@@H]2CC=CCC2)C1	C=CC=C	C=CC(=O)N[C@H]1CCCN(C(=O)c2cn(C)nc2C)C1
Rx650p1	NC(=O)C1(C(=O)NCC[C@H]2CCN(C(=O)C[C@@H]3C=CCCC3)C2)CC1	C=C	C=CC=CCC(=O)N1CC[C@H](CCNC(=O)C2(C(N)=O)CC2)C1
Rx651p1	Cc1cccc(OCCNC(=O)[C@H](C)OC(=O)C[C@@H]2C=CCCC2)c1	C=C	C=CC=CCC(=O)O[C@@H](C)C(=O)NCCOc1cccc(C)c1
Rx652p1	CCC(=O)N1CCOC2(CN(C(=O)[C@H]3CC=CCC3)C2)C1	C=CC=C	C=CC(=O)N1CC2(C1)CN(C(=O)CC)CCO2
Rx653p1	O=C(CCc1nnc(-c2cc3ccccc3o2)o1)N1C[C@H]2[C@H](C1)[C@H]1C=C[C@H]2CC1	C=C	O=C(CCc1nnc(-c2cc3ccccc3o2)o1)N1C[C@@H]2C=CC=C[C@H]2C1
Rx653p2	O=C(CCc1nnc(-c2cc3ccccc3o2)o1)N1C[C@H]2[C@H](C1)[C@H]1C=C[C@H]2CC1	C1=CCCC=C1	O=C(CCc1nnc(-c2cc3ccccc3o2)o1)N1CC=CC1
Rx654p1	COCCC(=O)N1CCC[C@H](N(C)C(=O)[C@H]2CC=CCC2)CC1	C=CC=C	C=CC(=O)N(C)[C@H]1CCCN(C(=O)CCOC)CC1
Rx655p1	CC1=C(C(=O)NCCC2CCN(C)CC2)CCC(C)(C)C1	C=C(C)C	C=C(C)C(=C)C(=O)NCCC1CCN(C)CC1
Rx656p1	C[C@@H]1C=C[C@@H]2C(=O)N(CC(F)(F)F)C(=O)[C@H]2[C@H]1C(=O)NCc1cccnc1O	CC=CC=CC(=O)N(CC(F)(F)F)C(=O)C=CC(=O)NCc1cccnc1O
Rx657p1	O=C1Cc2cnc(C3=CC[C@H](N4CCOCC4)CC3)nc2N1	C=CC(=C)c1ncc2c(n1)NC(=O)C2	C=CN1CCOCC1
Rx658p1	CCn1cc(CCN2C[C@@H](NC(=O)[C@H]3CCC(C)=C(C)C3)[C@@H](O)C2)cn1	C=C(C)C(=C)C	C=CC(=O)N[C@@H]1CN(CCc2cnn(CC)c2)C[C@@H]1O
Rx659p1	CC[C@@H](CCO)CNC(=O)C[C@H]1C=CCCC1	C=C	C=CC=CCC(=O)NC[C@@H](CC)CCO
Rx660p1	CC1(C)CC(=O)C2=C(C1)Nc1ccccc1N(C(=O)NC13CC4CC(CC(C4)C1)C3)[C@H]2c1ccc(Cl)cc1	C=C(C)C	C=C1Nc2ccccc2N(C(=O)NC23CC4CC(CC(C4)C2)C3)[C@@H](c2ccc(Cl)cc2)C1=C=O
Rx661p1	Clc1cc2c(s1)CC[C@@H]2NC[C@H]1CC=CCC1	C=CC=C	C=CCN[C@H]1CCc2sc(Cl)cc21
Rx662p1	O=C(O)c1cc(N2C(=O)[C@H]3[C@H]4C=C[C@H](O4)[C@@H]3C2=O)ccc1Cl	c1ccoc1	O=C(O)c1cc(N2C(=O)C=CC2=O)ccc1Cl
Rx663p1	O=C(NC1CCN(C2CCN(C(=O)[C@@H]3CC=CCC3)CC2)CC1)c1ccc(O)c([N+](=O)[O-])c1	C=CC=C	C=CC(=O)N1CCC(N2CCC(NC(=O)c3ccc(O)c([N+](=O)[O-])c3)CC2)CC1
Rx664p1	COC(=O)C1=C(N)N(c2ccccc2F)C2=C(C(=O)[C@H](C(=O)OC)[C@H](c3ccccc3)C2)[C@H]1c1ccccc1F	C=C1C(=C=O)[C@@H](c2ccccc2F)C(C(=O)OC)=C(N)N1c1ccccc1F	COC(=O)C=Cc1ccccc1
Rx665p1	O=C([C@H]1CCc2nnc(O)n2C1)N1C[C@@H]2[C@H]3C=C[C@@H](O3)[C@@H]2C1	c1ccoc1	O=C([C@H]1CCc2nnc(O)n2C1)N1CC=CC1
Rx666p1	O=C(Nc1cnn(Cc2cccnc2)c1)[C@@H]1CC=CC[C@@H]1C(=O)N1CCOCC1	C=CC=C	O=C(C=CC(=O)N1CCOCC1)Nc1cnn(Cc2cccnc2)c1
Rx667p1	COc1cc(CNC(=O)[C@@H]2CC=CC[C@@H]2c2nc3ccccc3s2)ccc1OCCO	C=CC=C	COc1cc(CNC(=O)C=Cc2nc3ccccc3s2)ccc1OCCO
Rx668p1	CC(C)C[C@H](C(=O)Nc1cccc2ccsc21)N1C(=O)[C@@H]2CC=CC[C@H]2C1=O	C=CC=C	CC(C)C[C@H](C(=O)Nc1cccc2ccsc12)N1C(=O)C=CC1=O
Rx669p1	C[C@H]1CN(C(=O)c2cnccn2)C[C@@H]1CNCC1=CCCCC1	C=C	C=CC(=C)CNC[C@H]1CN(C(=O)c2cnccn2)C[C@@H]1C
Rx670p1	C=C1CC(C)(C(=O)N[C@@H](C)CCNC(=O)C[C@@H]2C=CCCC2)C1	C=C	C=CC=CCC(=O)NCC[C@H](C)NC(=O)C1(C)CC(=C)C1
Rx671p1	O=C(NC[C@@H]1CCCN(CC2CCC2)C1)[C@H]1CC=CCC1	C=CC=C	C=CC(=O)NC[C@@H]1CCCN(CC2CCC2)C1
Rx672p1	CCCCCCC(=O)N[C@@H]1CCCN(C(=O)[C@@H]2CC=CCC2)C1	C=CC=C	C=CC(=O)N1CCC[C@@H](NC(=O)CCCCCC)C1
Rx673p1	C=CC(C)(C)CC(=O)NC[C@]1(O)CCN(C(=O)CC2=CCCCC2)C1	C=C	C=CC(=C)CC(=O)N1CC[C@@](O)(CNC(=O)CC(C)(C)C=C)C1
Rx674p1	CC(C)OC(=O)[C@@H](C)N(C)C(=O)[C@@H]1CC=CCC1	C=CC=C	C=CC(=O)N(C)[C@H](C)C(=O)OC(C)C
Rx675p1	CC(C)NC(=O)c1nnc(N(C)[C@H](C)c2cnn[nH]2)n1CCC1=CCCCC1	C=C	C=CC(=C)CCn1c(C(=O)NC(C)C)nnc1N(C)[C@H](C)c1cnn[nH]1
Rx676p1	CC1=C(C)C[C@H](C(=O)N2CC[C@@H]3[C@@H]2[C@H]3C(F)(F)F)CC1	C=C(C)C(=C)C	C=CC(=O)N1CC[C@H]2[C@H](C(F)(F)F)[C@@H]21
Rx677p1	CCn1cc(CN(C[C@@H]2CC=CCC2)C(C)C)cn1	C=CC=C	C=CCN(Cc1cnn(CC)c1)C(C)C
Rx678p1	Cc1cccc(NC2CCN(C(=O)CN3C(=O)[C@@H]4CC=CC[C@@H]4C3=O)CC2)c1	C=CC=C	Cc1cccc(NC2CCN(C(=O)CN3C(=O)C=CC3=O)CC2)c1
Rx679p1	O=C(Cc1ccc[nH]1)NCC[C@H]1CCN(C(=O)[C@@H]2C[C@@H]3C=C[C@H]2CC3)C1	C=C	O=C(Cc1ccc[nH]1)NCC[C@H]1CCN(C(=O)[C@H]2C=CC=CC2)C1
Rx679p2	O=C(Cc1ccc[nH]1)NCC[C@H]1CCN(C(=O)[C@@H]2C[C@@H]3C=C[C@H]2CC3)C1	C1=CCCC=C1	C=CC(=O)N1CC[C@H](CCNC(=O)Cc2ccc[nH]2)C1
Rx680p1	Cn1nncc1C(=O)Nc1cc([C@H]2CCCCN2C(=O)[C@]2(C)CC=CCC2)[nH]n1	C=CC=C	C=C(C)C(=O)N1CCCC[C@@H]1c1cc(NC(=O)c2cnnn2C)n[nH]1
Rx681p1	CCc1cc(C(=O)N(C)C[C@@H]2CCN2CCC2=CCCCC2)n[nH]1	C=C	C=CC(=C)CCN1CC[C@H]1CN(C)C(=O)c1cc(CC)[nH]n1
Rx682p1	O=C(CC1=CCCCC1)N[C@@H]1CN(C(=O)c2ccc3c(c2)CCO3)C[C@H]1O	C=C	C=CC(=C)CC(=O)N[C@@H]1CN(C(=O)c2ccc3c(c2)CCO3)C[C@H]1O
Rx683p1	CC(C)[C@@H](O)C(=O)NC1(CNC(=O)[C@H]2CC=CCC2)CCOCC1	C=CC=C	C=CC(=O)NCC1(NC(=O)[C@H](O)C(C)C)CCOCC1
Rx684p1	C[C@@H](C(=O)NCCCNCC1=CCCCC1)n1cccc1	C=C	C=CC(=C)CNCCCNC(=O)[C@H](C)n1cccc1
Rx685p1	COCCn1c(CN2CCCC2=O)nnc1N1C[C@@H]2CC=CC[C@@H]2C1	C=CC=C	COCCn1c(CN2CCCC2=O)nnc1N1CC=CC1
Rx686p1	COC(=O)c1scc(C#N)c1NC1=CCC2(CC1)OCCO2	C=C1OCCO1	C=CC(=C)Nc1c(C#N)csc1C(=O)OC
Rx687p1	C/C=C(\C)C(=O)Nc1nc2c(s1)C[C@H](NC(=O)[C@]1(F)CCCC=C1F)CC2	C=C	C=CC(F)=C(F)C(=O)N[C@@H]1CCc2nc(NC(=O)/C(C)=C/C)sc2C1
Rx688p1	CC(C)CCC(=O)NCC[C@@H]1CCN(C(=O)[C@@H]2CC=CCC2)C1	C=CC=C	C=CC(=O)N1CC[C@@H](CCNC(=O)CCC(C)C)C1
Rx689p1	O=C(CN1C(=O)[C@@H]2[C@H]3C=C[C@@H](C3)[C@H]2C1=O)Nc1ccc(CN2CCC(O)CC2)cc1	C1=CCC=C1	O=C(CN1C(=O)C=CC1=O)Nc1ccc(CN2CCC(O)CC2)cc1
Rx690p1	CC(C)(C)c1ccc(COC(=O)[C@H]2CC=CC[C@H]2C(=O)N2CCOCC2)cn1	C=CC=C	CC(C)(C)c1ccc(COC(=O)C=CC(=O)N2CCOCC2)cn1
Rx691p1	Cc1nc(C)c(C(=O)N2CCC[C@@H](NC(=O)C[C@H]3CC=CCC3)C2)o1	C=CC=C	C=CCC(=O)N[C@@H]1CCCN(C(=O)c2oc(C)nc2C)C1
Rx692p1	CCc1nc[nH]c1C(=O)N[C@H](C)[C@H]1CCCN(CC2=CCCCC2)C1	C=C	C=CC(=C)CN1CCC[C@H]([C@@H](C)NC(=O)c2[nH]cnc2CC)C1
Rx693p1	CCC(=O)Nc1ccccc1C(=O)NCCNCCC1=CCCCC1	C=C	C=CC(=C)CCNCCNC(=O)c1ccccc1NC(=O)CC
Rx694p1	NC(=O)Cc1ccccc1C1=CC[C@H](N2CCOCC2)CC1	C=CC(=C)c1ccccc1CC(N)=O	C=CN1CCOCC1
Rx695p1	O=C([C@@H]1CC=CCC1)N1CCC2(CCc3ccccc3C2)CC1	C=CC=C	C=CC(=O)N1CCC2(CCc3ccccc3C2)CC1
Rx696p1	Cc1nn(C)c(C)c1OCC(=O)NC[C@@H]1C[C@H]2C=C[C@H]1C2	C1=CCC=C1	C=CCNC(=O)COc1c(C)nn(C)c1C
Rx697p1	Cn1cncc1[C@@H]1CN(C(=O)[C@@H]2C[C@H]2C2CC2)C[C@H]1NCC1=CCCCC1	C=C	C=CC(=C)CN[C@@H]1CN(C(=O)[C@@H]2C[C@H]2C2CC2)C[C@H]1c1cncn1C
Rx698p1	Cc1nnc(CN(CCN2C(=O)c3cccc4cccc(c43)C2=O)C(=O)[C@]2(C)C[C@@H]3C=C[C@H]2C3)s1	C1=CCC=C1	C=C(C)C(=O)N(CCN1C(=O)c2cccc3cccc(c23)C1=O)Cc1nnc(C)s1
Rx699p1	CC(C)C[C@@H]1C[C@H]1C(=O)NCC1[C@@H]2CN(CC3=CCCCC3)C[C@@H]12	C=C	C=CC(=C)CN1C[C@H]2C(CNC(=O)[C@@H]3C[C@H]3CC(C)C)[C@@H]2C1
Rx700p1	CNC(=O)NCCNC(=O)[C@]1(C)CC=CCC1	C=CC=C	C=C(C)C(=O)NCCNC(=O)NC
Rx701p1	CC1(C)CC(=O)C2=C(C1)Nc1c(C(=O)Nc3ccc(Cl)cc3)cnn1[C@H]2c1ccccc1	C=C(C)C	C=C1Nc2c(C(=O)Nc3ccc(Cl)cc3)cnn2[C@@H](c2ccccc2)C1=C=O
Rx702p1	Cc1nc(C)c(F)c(N[C@H]2C[C@H](NC(=O)CC3=CCCCC3)C2)n1	C=C	C=CC(=C)CC(=O)N[C@H]1C[C@H](Nc2nc(C)nc(C)c2F)C1
Rx703p1	COC(=O)c1ccc(CCNC(=O)N[C@@H]2CC=CCC2)cc1	C=CC=C	C=CNC(=O)NCCc1ccc(C(=O)OC)cc1
Rx704p1	CCOCCN1CCN(c2nnc([C@@H]3C[C@H]4C=C[C@@]3(OC)CC4)n2CC)CC1	C=C	CCOCCN1CCN(c2nnc([C@@H]3CC=CC=C3OC)n2CC)CC1
Rx704p2	CCOCCN1CCN(c2nnc([C@@H]3C[C@H]4C=C[C@@]3(OC)CC4)n2CC)CC1	C=Cc1nnc(N2CCN(CCOCC)CC2)n1CC	COC1=CC=CCC1
Rx705p1	c1ccc([C@H]2C[C@@H](NC3CCN(C[C@H]4CC=CCC4)CC3)CCO2)cc1	C=CC=C	C=CCN1CCC(N[C@H]2CCO[C@@H](c3ccccc3)C2)CC1
Rx706p1	CC1=CC[C@H](C(=O)N2CCCC23CN(C(=O)C2CC(=O)C2)C3)CC1	C=CC(=C)C	C=CC(=O)N1CCCC12CN(C(=O)C1CC(=O)C1)C2
Rx707p1	COC(=O)[C@H](c1ccccc1)N(C)C(=O)C1=CCCCC1	C=C	C=CC(=C)C(=O)N(C)[C@H](C(=O)OC)c1ccccc1
Rx708p1	C[C@]1(C(=O)N2CC[C@@]3(C2)CN(C(=O)COc2ccc(O)nn2)CCO3)CC=CCC1	C=CC=C	C=C(C)C(=O)N1CC[C@]2(CN(C(=O)COc3ccc(O)nn3)CCO2)C1
Rx709p1	CC1=CC[C@](C)(C(=O)N(C)C2CCN(C(=O)c3cnn[nH]3)CC2)CC1	C=CC(=C)C	C=C(C)C(=O)N(C)C1CCN(C(=O)c2cnn[nH]2)CC1
Rx710p1	O=C(NC/C=C\CNCC1=CCCCC1)c1cnsn1	C=C	C=CC(=C)CNC/C=C\CNC(=O)c1cnsn1
Rx711p1	C[C@@H]1CC=CC[C@H]1C(=O)N(C)[C@H]1CCN(Cc2ccccc2)[C@H](C)C1	C=CC=C	CC=CC(=O)N(C)[C@H]1CCN(Cc2ccccc2)[C@H](C)C1
Rx712p1	C[C@H](CN(C)C(=O)C[C@H]1CC=CCC1)NC(=O)c1cccs1	C=CC=C	C=CCC(=O)N(C)C[C@@H](C)NC(=O)c1cccs1
Rx713p1	C[C@@H]1CC=CC[C@H]1C(=O)Nc1cc(-c2cccc(Cl)c2)nn1CCO	C=CC=C	CC=CC(=O)Nc1cc(-c2cccc(Cl)c2)nn1CCO
Rx714p1	C[C@@]1(C(=O)N2CCC(OC3CCN(C(=O)Cc4ccccc4C(F)(F)F)CC3)CC2)CC=CCC1	C=CC=C	C=C(C)C(=O)N1CCC(OC2CCN(C(=O)Cc3ccccc3C(F)(F)F)CC2)CC1
Rx715p1	CO[C@H]1CC=C(Nc2cc(C(N)=O)ccc2N2CCCCC2)CC1	C=CC(=C)Nc1cc(C(N)=O)ccc1N1CCCCC1	C=COC
Rx716p1	CC(C)CC(=O)N1CC2(C1)CCCN(CC1=CCCCC1)C2	C=C	C=CC(=C)CN1CCCC2(C1)CN(C(=O)CC(C)C)C2
Rx717p1	Cn1cc(S(=O)(=O)NC(=O)[C@@H]2CC=CC[C@@H]2C(=O)N2CCOCC2)cc1C(N)=O	C=CC=C	Cn1cc(S(=O)(=O)NC(=O)C=CC(=O)N2CCOCC2)cc1C(N)=O
Rx718p1	COC(=O)[C@H]1CC=CC[C@@H]1C(=O)NC[C@@]12CCCO[C@@H]1CCN(C(=O)C1CCC(CO)CC1)C2	C=CC=C	COC(=O)C=CC(=O)NC[C@@]12CCCO[C@@H]1CCN(C(=O)C1CCC(CO)CC1)C2
Rx719p1	C1=C[C@H]2C[C@H]1[C@@H](CNc1cnn(Cc3nnc4n3CCCC4)c1)C2	C1=CCC=C1	C=CCNc1cnn(Cc2nnc3n2CCCC3)c1
Rx720p1	CCNC(=O)N1CC[C@H](NC(=O)[C@H]2C[C@H]3C=C[C@H]2N(C(=O)OC)C3)C1	C=CC(=O)N[C@H]1CCN(C(=O)NCC)C1	COC(=O)N1C=CC=CC1
Rx721p1	O=C[C@@H]1[C@H]2C=CC[C@@H]21	C=CC=CC=CC=O
Rx722p1	Cn1nccc1C(=O)NC[C@H]1CCN(C(=O)[C@H]2CC=CCC2)[C@@H]1c1cccnc1	C=CC=C	C=CC(=O)N1CC[C@H](CNC(=O)c2ccnn2C)[C@H]1c1cccnc1
Rx723p1	O=C(Nc1cccc(-c2ccc(F)cc2Cl)n1)[C@H]1CC=CC[C@H]1C(=O)N1CCOCC1	C=CC=C	O=C(C=CC(=O)N1CCOCC1)Nc1cccc(-c2ccc(F)cc2Cl)n1
Rx724p1	O=C(CCc1ccsc1)N1CCC[C@H]1CNC(=O)[C@@H]1C[C@@H]2C=C[C@H]1CC2	C=C	O=C(NC[C@@H]1CCCN1C(=O)CCc1ccsc1)[C@H]1C=CC=CC1
Rx724p2	O=C(CCc1ccsc1)N1CCC[C@H]1CNC(=O)[C@@H]1C[C@@H]2C=C[C@H]1CC2	C1=CCCC=C1	C=CC(=O)NC[C@@H]1CCCN1C(=O)CCc1ccsc1
Rx725p1	Cc1nc(CN[C@@H]2C[C@H](CNC(=O)[C@H]3CCC(C)=C(C)C3)C2)oc1C	C=C(C)C(=C)C	C=CC(=O)NC[C@H]1C[C@@H](NCc2nc(C)c(C)o2)C1
Rx726p1	CC(C)(C)OC(=O)N1CCCc2c(C(=O)NC[C@@H]3CC=CCC3)cccc21	C=CC=C	C=CCNC(=O)c1cccc2c1CCCN2C(=O)OC(C)(C)C
Rx727p1	O=C(NC1CCN(C(=O)c2cccs2)CC1)[C@@H]1C[C@@H]2C=C[C@H]1CC2	C=C	O=C(NC1CCN(C(=O)c2cccs2)CC1)[C@H]1C=CC=CC1
Rx727p2	O=C(NC1CCN(C(=O)c2cccs2)CC1)[C@@H]1C[C@@H]2C=C[C@H]1CC2	C1=CCCC=C1	C=CC(=O)NC1CCN(C(=O)c2cccs2)CC1
Rx728p1	Cc1ccc2n[nH]cc2c1C(=O)N[C@H]1CCN(C(=O)[C@H]2CC=CCC2)[C@@H]1C	C=CC=C	C=CC(=O)N1CC[C@H](NC(=O)c2c(C)ccc3n[nH]cc23)[C@H]1C
Rx729p1	C[C@@H]1CN(C(=O)[C@H]2CC=CCC2)C[C@H]1NC(=O)C1(F)CCCC1	C=CC=C	C=CC(=O)N1C[C@@H](NC(=O)C2(F)CCCC2)[C@H](C)C1
Rx730p1	Cc1nc(N2CCN(C(=O)C3=CC[C@@H](C)CC3)CC2)sc1C	C=CC(=C)C(=O)N1CCN(c2nc(C)c(C)s2)CC1	C=CC
Rx731p1	CCC(=O)N1CC[C@]2(C1)CN(C(=O)[C@]1(C)CCC(C)=C(C)C1)CCO2	C=C(C)C(=C)C	C=C(C)C(=O)N1CCO[C@]2(CCN(C(=O)CC)C2)C1
Rx732p1	CC1=C(C)C[C@@H](C(=O)N2CCNC(=O)[C@@H]2c2cccs2)CC1	C=C(C)C(=C)C	C=CC(=O)N1CCNC(=O)[C@@H]1c1cccs1
Rx733p1	O=C(NC[C@H]1CC=CCC1)c1cn2ccc(Br)cc2n1	C=CC=C	C=CCNC(=O)c1cn2ccc(Br)cc2n1
Rx734p1	CN(C(=O)C1CC1)[C@H]1CCCN(C(=O)C[C@@H]2CC=CCC2)C1	C=CC=C	C=CCC(=O)N1CCC[C@H](N(C)C(=O)C2CC2)C1
Rx735p1	Cc1oc2cc(O)ccc2c1C(=O)Nc1nc2c(s1)C[C@@H](NC(=O)[C@]1(C)CC=CCC1)CC2	C=CC=C	C=C(C)C(=O)N[C@H]1CCc2nc(NC(=O)c3c(C)oc4cc(O)ccc34)sc2C1
Rx736p1	COC(=O)c1cc(NC2=CC(=O)C[C@H](C)C2)ccc1C	C=C(C=C=O)Nc1ccc(C)c(C(=O)OC)c1	C=CC
Rx737p1	C=CCOCC(=O)N1CC2(C1)C[C@@H](NC(=O)[C@@H]1CC=CCC1)CO2	C=CC=C	C=CCOCC(=O)N1CC2(C[C@@H](NC(=O)C=C)CO2)C1
Rx738p1	C[C@]1(C(=O)NC[C@@H]2CCN(C(=O)CCS(=O)(=O)c3ccccc3)[C@H]2c2cccnc2)CC=CCC1	C=CC=C	C=C(C)C(=O)NC[C@@H]1CCN(C(=O)CCS(=O)(=O)c2ccccc2)[C@H]1c1cccnc1
Rx739p1	Cc1c(C(=O)N2CCC([C@H]3CCCCN3C(=O)[C@]3(C)CC=CCC3)CC2)nc2ccc(Cl)cn12	C=CC=C	C=C(C)C(=O)N1CCCC[C@@H]1C1CCN(C(=O)c2nc3ccc(Cl)cn3c2C)CC1
Rx740p1	O=C(O)C1=C(C(=O)N2CCCCC[C@H]2c2ccco2)CCCC1	C=C	C=C(C(=C)C(=O)N1CCCCC[C@H]1c1ccco1)C(=O)O
Rx741p1	O=C(NC[C@@H]1CC=CCC1)C(=O)Nc1ccc(N2CCCC2=O)c(F)c1	C=CC=C	C=CCNC(=O)C(=O)Nc1ccc(N2CCCC2=O)c(F)c1
Rx742p1	O=C(O[C@@H]1CC=C(Nc2ccc3c(c2)C2(CCOCC2)C(=O)N3c2cncnc2)CC1)c1ccccc1	C=CC(=C)Nc1ccc2c(c1)C1(CCOCC1)C(=O)N2c1cncnc1	C=COC(=O)c1ccccc1
Rx743p1	CN(CCCN(C)C(=O)[C@]1(C)CC=CCC1)C(=O)CN1CCCC1	C=CC=C	C=C(C)C(=O)N(C)CCCN(C)C(=O)CN1CCCC1
Rx744p1	O=C(C[C@@H]1C=CCCC1)NCCNCc1ccn(C2CCCC2)n1	C=C	C=CC=CCC(=O)NCCNCc1ccn(C2CCCC2)n1
Rx745p1	C[C@]1(C(=O)N2CCCC[C@@H]2C2CCN(C(=O)c3ccc(C#N)cc3)CC2)CC=CCC1	C=CC=C	C=C(C)C(=O)N1CCCC[C@@H]1C1CCN(C(=O)c2ccc(C#N)cc2)CC1
Rx746p1	CC1=CC[C@@H](C(=O)Nc2cc([C@@H]3CCCCN3C(=O)c3ncon3)[nH]n2)CC1	C=CC(=C)C	C=CC(=O)Nc1cc([C@@H]2CCCCN2C(=O)c2ncon2)[nH]n1
Rx747p1	CC(C)[C@@](C)(O)C(=O)NCC[C@@H]1C[C@H]2C=C[C@H]1C2	C1=CCC=C1	C=CCCNC(=O)[C@](C)(O)C(C)C
Rx748p1	COCc1cc(C(=O)N[C@H]2CCCCN(CC3=CCCCC3)C2)no1	C=C	C=CC(=C)CN1CCCC[C@H](NC(=O)c2cc(COC)on2)C1
Rx749p1	COC(=O)[C@@H]1CC=CC[C@H]1C(=O)N1CC[C@]2(C1)CN(C(=O)c1ccnnc1O)CCO2	C=CC=C	COC(=O)C=CC(=O)N1CC[C@]2(C1)CN(C(=O)c1ccnnc1O)CCO2
Rx750p1	CC1=C(C)C[C@@H](C(=O)N2CCN(C(C)(C)C(=O)O)CC2)CC1	C=C(C)C(=C)C	C=CC(=O)N1CCN(C(C)(C)C(=O)O)CC1
Rx751p1	CC[C@@H](C)c1nc(C(C)(C)C2=CCCCC2)no1	C=C	C=CC(=C)C(C)(C)c1noc([C@H](C)CC)n1
Rx752p1	C[C@@H](CCCN)N[C@H]1CC=C(c2ccc(F)cc2)CC1	C=CC(=C)c1ccc(F)cc1	C=CN[C@@H](C)CCCN
Rx753p1	CC[C@H](OC)C(=O)N1CC(N(CC)C(=O)[C@]2(C)CC=CCC2)C1	C=CC=C	C=C(C)C(=O)N(CC)C1CN(C(=O)[C@H](CC)OC)C1
Rx754p1	Cc1ccc(NCCC(=O)N2CCCC[C@H]2C2CCN(C(=O)[C@@]3(C)CC=CCC3)CC2)c(C)c1	C=CC=C	C=C(C)C(=O)N1CCC([C@@H]2CCCCN2C(=O)CCNc2ccc(C)cc2C)CC1
Rx755p1	O=C(CN1C[C@@H]2C[C@H]1CN2C(=O)[C@@H]1C[C@@H]2C=C[C@H]1CC2)N1CCCCCC1	C=C	O=C(CN1C[C@@H]2C[C@H]1CN2C(=O)[C@H]1C=CC=CC1)N1CCCCCC1
Rx755p2	O=C(CN1C[C@@H]2C[C@H]1CN2C(=O)[C@@H]1C[C@@H]2C=C[C@H]1CC2)N1CCCCCC1	C1=CCCC=C1	C=CC(=O)N1C[C@@H]2C[C@H]1CN2CC(=O)N1CCCCCC1
Rx756p1	CCN(C(=O)[C@H]1CC=CCC1)[C@@H]1CCCN(c2ccnc(C)n2)CC1	C=CC=C	C=CC(=O)N(CC)[C@@H]1CCCN(c2ccnc(C)n2)CC1
Rx757p1	O=C(/C=C/C1CCCCC1)N1CCCC12CN(C(=O)[C@@H]1CC=CCC1)C2	C=CC=C	C=CC(=O)N1CC2(CCCN2C(=O)/C=C/C2CCCCC2)C1
Rx758p1	C[C@]1(C(=O)NCC[C@H]2CCN(C(=O)C3CCCC3)C2)CC=CCC1	C=CC=C	C=C(C)C(=O)NCC[C@H]1CCN(C(=O)C2CCCC2)C1
Rx759p1	Cc1cc(C(=O)N(C)C[C@H]2CCN2C(=O)C[C@H]2C=CCCC2)ns1	C=C	C=CC=CCC(=O)N1CC[C@@H]1CN(C)C(=O)c1cc(C)sn1
Rx760p1	C[C@H](CC(=O)N1C[C@@H]2[C@H]3C=C[C@@H](C3)[C@@H]2C1)N1CCCCC1=O	C1=CCC=C1	C[C@H](CC(=O)N1CC=CC1)N1CCCCC1=O
Rx761p1	CC1=C(C)C[C@@H](C(=O)O[C@H](C(=O)O)c2ccc(C#N)cc2)CC1	C=C(C)C(=C)C	C=CC(=O)O[C@H](C(=O)O)c1ccc(C#N)cc1
Rx762p1	CC1=CC[C@@H](C(=O)NC[C@@]23CCCO[C@@H]2CCN(C(=O)c2cccc(F)c2[N+](=O)[O-])C3)CC1	C=CC(=C)C	C=CC(=O)NC[C@@]12CCCO[C@@H]1CCN(C(=O)c1cccc(F)c1[N+](=O)[O-])C2
Rx763p1	CCc1ncc(C(=O)N2CC[C@H](NC(=O)[C@@H]3CC=CCC3)C2)s1	C=CC=C	C=CC(=O)N[C@H]1CCN(C(=O)c2cnc(CC)s2)C1
Rx764p1	COC(=O)[C@@H]1[C@H]2C=C[C@@H](C2)[C@H]1C(=O)N[C@@H](Cc1cnc[nH]1)C(=O)N1CCC[C@H]1C(N)=O	C1=CCC=C1	COC(=O)C=CC(=O)N[C@@H](Cc1cnc[nH]1)C(=O)N1CCC[C@H]1C(N)=O
Rx765p1	O=C(NC1CN(CC2=CCCCC2)C1)[C@@H]1CCN(C2CCCCC2)C1	C=C	C=CC(=C)CN1CC(NC(=O)[C@@H]2CCN(C3CCCCC3)C2)C1
Rx766p1	CCN(C(=O)[C@@H]1C[C@@H]2C=C[C@H]1CC2)[C@@H]1CCN(C(=O)c2ncn(C)n2)C1	C=C	CCN(C(=O)[C@H]1C=CC=CC1)[C@@H]1CCN(C(=O)c2ncn(C)n2)C1
Rx766p2	CCN(C(=O)[C@@H]1C[C@@H]2C=C[C@H]1CC2)[C@@H]1CCN(C(=O)c2ncn(C)n2)C1	C1=CCCC=C1	C=CC(=O)N(CC)[C@@H]1CCN(C(=O)c2ncn(C)n2)C1
Rx767p1	O=C(Nc1ccccc1Oc1ccccc1)N1C[C@H]2[C@H]3C=C[C@@H](O3)[C@@H]2C1	c1ccoc1	O=C(Nc1ccccc1Oc1ccccc1)N1CC=CC1
Rx768p1	C[C@]1(C(=O)N2CCO[C@@]3(CCN(C(=O)C4CCN(c5ccccn5)CC4)C3)C2)CC=CCC1	C=CC=C	C=C(C)C(=O)N1CCO[C@@]2(CCN(C(=O)C3CCN(c4ccccn4)CC3)C2)C1
Rx769p1	Cc1cnn(CCCCCOC(=O)c2cccc(NN3C(=O)[C@H]4CC=CC[C@@H]4C3=O)c2)c1	C=CC=C	Cc1cnn(CCCCCOC(=O)c2cccc(NN3C(=O)C=CC3=O)c2)c1
Rx770p1	Cc1nc(CN(C)[C@@H]2CCN(C(=O)[C@@H]3CCC(C)=C(C)C3)C2)n[nH]1	C=C(C)C(=C)C	C=CC(=O)N1CC[C@@H](N(C)Cc2n[nH]c(C)n2)C1
Rx771p1	CC1(NC(=O)c2cnns2)CCN(C(=O)[C@H]2C[C@H]3C=C[C@H]2O3)CC1	c1ccoc1	C=CC(=O)N1CCC(C)(NC(=O)c2cnns2)CC1
Rx772p1	O=C(C[C@@H]1C=CCCC1)N1CCN(C(=O)c2cc3n(n2)CCC3)CC1	C=C	C=CC=CCC(=O)N1CCN(C(=O)c2cc3n(n2)CCC3)CC1
Rx773p1	CCOC(=O)CN(C(=O)[C@@H]1CC=CCC1)c1ccc(F)cc1	C=CC=C	C=CC(=O)N(CC(=O)OCC)c1ccc(F)cc1
Rx774p1	CCCOC(=O)[C@@H]1[C@H]2C=C[C@@]3(CN(c4ccc(OC)cc4)C(=O)[C@H]13)O2	CCCOC(=O)C=CC(=O)N(Cc1ccco1)c1ccc(OC)cc1
Rx775p1	CCn1ncc(CN2CC[C@@H](NC(=O)[C@@H]3CCC(C)=C(C)C3)C2)n1	C=C(C)C(=C)C	C=CC(=O)N[C@@H]1CCN(Cc2cnn(CC)n2)C1
Rx776p1	O=C(O[C@@H]1CC=C(c2ncccc2C(=O)N2CCCC2)CC1)c1ccccc1	C=CC(=C)c1ncccc1C(=O)N1CCCC1	C=COC(=O)c1ccccc1
Rx777p1	O=C([C@H]1C[C@@H]1c1cc(F)c(F)c(F)c1)N1C[C@@H]2CC=CC[C@@H]2C1	C=CC=C	O=C([C@H]1C[C@@H]1c1cc(F)c(F)c(F)c1)N1CC=CC1
Rx778p1	NC(=O)CC(=O)N1CCC[C@@H]2[C@H]1CCN2C(=O)C[C@H]1CC=CCC1	C=CC=C	C=CCC(=O)N1CC[C@@H]2[C@H]1CCCN2C(=O)CC(N)=O
Rx779p1	O=C(C[C@H]1C=CCCC1)NCCN(Cc1cccc(-c2nn[nH]n2)c1)C1CC1	C=C	C=CC=CCC(=O)NCCN(Cc1cccc(-c2nn[nH]n2)c1)C1CC1
Rx780p1	CCc1occc1C(=O)N1[C@@H]2CC[C@H]1[C@@H](NC(=O)C[C@H]1CC=CCC1)C2	C=CC=C	C=CCC(=O)N[C@H]1C[C@H]2CC[C@@H]1N2C(=O)c1ccoc1CC
Rx781p1	Cc1noc(C(=O)N2C[C@H](NC(=O)CC3=CCCCC3)[C@@H](C)C2)c1C	C=C	C=CC(=C)CC(=O)N[C@H]1CN(C(=O)c2onc(C)c2C)C[C@@H]1C
Rx782p1	COc1nnc(Cl)cc1C(F)(F)N[C@@H]1CC=CCC1	C=CC=C	C=CNC(F)(F)c1cc(Cl)nnc1OC
Rx783p1	Cc1ccc(S(=O)(=O)N(CC(=O)NCCC2=CCCCC2)Cc2ccco2)cc1	C=C	C=CC(=C)CCNC(=O)CN(Cc1ccco1)S(=O)(=O)c1ccc(C)cc1
Rx784p1	O=C(c1ccc2sccc2c1O)N1CCC(OC2CCN(C(=O)[C@@H]3CC=CCC3)CC2)CC1	C=CC=C	C=CC(=O)N1CCC(OC2CCN(C(=O)c3ccc4sccc4c3O)CC2)CC1
Rx785p1	Nc1cc(Cl)cc2ccn(C3=CC[C@H](N4CCCC4)CC3)c21	C=CC(=C)n1ccc2cc(Cl)cc(N)c21	C=CN1CCCC1
Rx786p1	CC1=CCC[C@H](C)[C@@H]1CN(C)C[C@@H]1CCCN(C)C1	C=CC(C)=CCN(C)C[C@@H]1CCCN(C)C1	C=CC
Rx787p1	O=C(O)[C@@H](Cc1ccc(F)cc1)NC[C@@H]1CC=CCC1	C=CC=C	C=CCN[C@H](Cc1ccc(F)cc1)C(=O)O
Rx788p1	O=C(NC[C@H]1C[C@@H](NCC2=CCCCC2)C1)[C@H]1COc2ccccc21	C=C	C=CC(=C)CN[C@H]1C[C@@H](CNC(=O)[C@H]2COc3ccccc32)C1
Rx789p1	CCn1ccc(C(=O)N[C@@H]2CN(C(=O)[C@@]3(C)CC=C(C)CC3)C[C@H]2C)n1	C=CC(=C)C	C=C(C)C(=O)N1C[C@@H](NC(=O)c2ccn(CC)n2)[C@H](C)C1
Rx790p1	Cc1cncc(CC(=O)NCCN(CCO)C(=O)[C@@H]2CC=CCC2)c1	C=CC=C	C=CC(=O)N(CCO)CCNC(=O)Cc1cncc(C)c1
Rx791p1	Cc1[nH]ccc1C(=O)N1C[C@@H]2[C@H]3C=C[C@@H](O3)[C@@H]2C1	c1ccoc1	Cc1[nH]ccc1C(=O)N1CC=CC1
Rx792p1	C[C@@H]1CC(=O)C=C(c2nnc(-c3cccc(F)c3)cc2C(F)(F)F)C1	C=C(C=C=O)c1nnc(-c2cccc(F)c2)cc1C(F)(F)F	C=CC
Rx793p1	CN(CCNc1ccc(C#N)cn1)C(=O)[C@@H]1CC=CC[C@H]1C(F)(F)F	C=CC=C	CN(CCNc1ccc(C#N)cn1)C(=O)C=CC(F)(F)F
Rx794p1	O=C(N[C@@H]1[C@H]2CN(Cc3ccccn3)C[C@H]21)[C@@H]1C[C@H]2C=C[C@H]1O2	c1ccoc1	C=CC(=O)N[C@H]1[C@@H]2CN(Cc3ccccn3)C[C@@H]21
Rx795p1	O=C(c1cocn1)N1CC[C@H]2CCN(C(=O)[C@@H]3CC=CCC3)[C@H]2C1	C=CC=C	C=CC(=O)N1CC[C@@H]2CCN(C(=O)c3cocn3)C[C@@H]21
Rx796p1	O=C(NCCc1nc2ccccc2[nH]1)NCC[C@@H]1C[C@H]2C=C[C@H]1C2	C1=CCC=C1	C=CCCNC(=O)NCCc1nc2ccccc2[nH]1
Rx797p1	O=C(NC[C@@H]1C[C@H]2C=C[C@H]1CC2)N1CCC(n2cncn2)CC1	C=C	O=C(NC[C@H]1C=CC=CC1)N1CCC(n2cncn2)CC1
Rx797p2	O=C(NC[C@@H]1C[C@H]2C=C[C@H]1CC2)N1CCC(n2cncn2)CC1	C1=CCCC=C1	C=CCNC(=O)N1CCC(n2cncn2)CC1
Rx798p1	Cn1ccc2ccc(C(=O)N3C[C@@H]4[C@H]5C=C[C@@H](O5)[C@H]4C3)cc21	c1ccoc1	Cn1ccc2ccc(C(=O)N3CC=CC3)cc21
Rx799p1	O=C(NC1CCC1)[C@@H]1COC2(C1)CCN(C(=O)C1=CCCCC1)CC2	C=C	C=CC(=C)C(=O)N1CCC2(CC1)C[C@H](C(=O)NC1CCC1)CO2
Rx800p1	C[C@@]1(C(=O)N2CCCC[C@@H]2C2CCN(C(=O)c3sccc3Cl)CC2)CC=CCC1	C=CC=C	C=C(C)C(=O)N1CCCC[C@@H]1C1CCN(C(=O)c2sccc2Cl)CC1
Rx801p1	CN(Cc1ccc2ccccc2c1)C(=O)c1cccc(NN2C(=O)[C@H]3CC=CC[C@@H]3C2=O)c1	C=CC=C	CN(Cc1ccc2ccccc2c1)C(=O)c1cccc(NN2C(=O)C=CC2=O)c1
Rx802p1	CN(Cc1c(F)cccc1F)C(=O)C[C@@H]1C=CCCC1	C=C	C=CC=CCC(=O)N(C)Cc1c(F)cccc1F
Rx803p1	C[C@H](Nc1cccnc1)C(=O)Nc1cc([C@@H]2CCCCN2C(=O)[C@]2(F)CCCC=C2F)[nH]n1	C=C	C=CC(F)=C(F)C(=O)N1CCCC[C@H]1c1cc(NC(=O)[C@H](C)Nc2cccnc2)n[nH]1
Rx804p1	O=C(N[C@H]1C=CCCC1)C(=O)N1CCC(n2cc(Cl)cn2)CC1	C=C	C=CC=CNC(=O)C(=O)N1CCC(n2cc(Cl)cn2)CC1
Rx805p1	CC(C)Oc1ccc(NC(=O)[C@@H]2C[C@H]3C=C[C@H]2C3)c(C(F)(F)F)c1	C1=CCC=C1	C=CC(=O)Nc1ccc(OC(C)C)cc1C(F)(F)F
Rx806p1	Cc1conc1CN1[C@@H]2CC[C@H]1[C@@H](NC(=O)C[C@H]1C=CCCC1)C2	C=C	C=CC=CCC(=O)N[C@H]1C[C@H]2CC[C@@H]1N2Cc1nocc1C
Rx807p1	O=C(C[C@@H]1CC=CCC1)NC[C@H](CO)Nc1nccn2nnnc12	C=CC=C	C=CCC(=O)NC[C@H](CO)Nc1nccn2nnnc12
Rx808p1	COCCCS[C@@H](C)C(=O)NCCC1=CCCCC1	C=C	C=CC(=C)CCNC(=O)[C@H](C)SCCCOC
Rx809p1	Cc1cc(C(=O)N2C[C@H]3[C@@H](C2)[C@@H]3NC(=O)[C@@H]2C[C@@H]3C=C[C@H]2CC3)c(C)s1	C=C	Cc1cc(C(=O)N2C[C@H]3[C@H](NC(=O)[C@H]4C=CC=CC4)[C@H]3C2)c(C)s1
Rx809p2	Cc1cc(C(=O)N2C[C@H]3[C@@H](C2)[C@@H]3NC(=O)[C@@H]2C[C@@H]3C=C[C@H]2CC3)c(C)s1	C1=CCCC=C1	C=CC(=O)N[C@H]1[C@@H]2CN(C(=O)c3cc(C)sc3C)C[C@@H]21
Rx810p1	O=C([C@@H]1CC=CC[C@H]1C(=O)N1CCOCC1)N1CC[C@@H](n2cncn2)C1	C=CC=C	O=C(C=CC(=O)N1CC[C@@H](n2cncn2)C1)N1CCOCC1
Rx811p1	C[C@@H](C(=O)N1CCC(C)(NC(=O)[C@@H]2CC=CCC2)CC1)n1cccn1	C=CC=C	C=CC(=O)NC1(C)CCN(C(=O)[C@H](C)n2cccn2)CC1
Rx812p1	O=C(CCc1ccc[nH]1)N1C[C@@H]2CC[C@@H]1[C@H]2NC(=O)[C@H]1CC=CCC1	C=CC=C	C=CC(=O)N[C@H]1[C@H]2CC[C@H]1N(C(=O)CCc1ccc[nH]1)C2
Rx813p1	CNC(=O)[C@@H](C)N1CCC(CNC(=O)[C@]2(C)CC=CCC2)CC1	C=CC=C	C=C(C)C(=O)NCC1CCN([C@H](C)C(=O)NC)CC1
Rx814p1	CCc1occc1C(=O)N[C@@H]1CN(C(=O)[C@@]2(C)CC=C(C)CC2)C[C@H]1O	C=CC(=C)C	C=C(C)C(=O)N1C[C@@H](O)[C@H](NC(=O)c2ccoc2CC)C1
Rx815p1	C/C=C(\C)C(=O)N1CC2(C1)CCN(C(=O)[C@@H]1C[C@@H]3C=C[C@H]1CC3)C2	C/C=C(\C)C(=O)N1CC2(CCN(C(=O)[C@H]3C=CC=CC3)C2)C1	C=C
Rx815p2	C/C=C(\C)C(=O)N1CC2(C1)CCN(C(=O)[C@@H]1C[C@@H]3C=C[C@H]1CC3)C2	C1=CCCC=C1	C=CC(=O)N1CCC2(C1)CN(C(=O)/C(C)=C/C)C2
Rx816p1	CC(=O)c1cc(NC(=O)[C@H]2CC=CC[C@@H]2C(=O)O)ccc1C	C=CC=C	CC(=O)c1cc(NC(=O)C=CC(=O)O)ccc1C
Rx817p1	O=C1CCc2ccc(O[C@@H]3C[C@H]4C=C[C@@H]3C4)cc2C1	C1=CCC=C1	C=COc1ccc2c(c1)CC(=O)CC2
Rx818p1	CO[C@@H]1CC=C(c2ccc(C(N)=S)cc2)CC1	C=CC(=C)c1ccc(C(N)=S)cc1	C=COC
Rx819p1	CCC(CC)C(=O)N[C@@H]1CN(CC(=O)NCCC2=CCCCC2)C[C@H]1O	C=C	C=CC(=C)CCNC(=O)CN1C[C@@H](O)[C@H](NC(=O)C(CC)CC)C1
Rx820p1	CCOc1ccc(NC(=O)c2ccc(NC(=O)COC(=O)[C@H]3CC=CCC3)cc2)cc1	C=CC=C	C=CC(=O)OCC(=O)Nc1ccc(C(=O)Nc2ccc(OCC)cc2)cc1
Rx821p1	Cc1nnc([C@H](C)N[C@@H]2C[C@H](NC(=O)[C@@H]3CCC(C)=C(C)C3)C2)o1	C=C(C)C(=C)C	C=CC(=O)N[C@H]1C[C@@H](N[C@@H](C)c2nnc(C)o2)C1
Rx822p1	Cn1cccc(NC(=O)NCC2=CCCCC2)c1=O	C=C	C=CC(=C)CNC(=O)Nc1cccn(C)c1=O
Rx823p1	Cn1c2ccc(S(=O)(=O)NCCN3C(=O)[C@H]4[C@H]5C=C[C@@H](C5)[C@@H]4C3=O)cc2n(C)c1=O	C1=CCC=C1	Cn1c(=O)n(C)c2cc(S(=O)(=O)NCCN3C(=O)C=CC3=O)ccc21
Rx824p1	COc1ccc([C@H]2CCCN2C(=O)C2=CCCCC2)cc1	C=C	C=CC(=C)C(=O)N1CCC[C@@H]1c1ccc(OC)cc1
Rx825p1	O=C(NCCNc1nc2ccccc2s1)[C@@H]1CC=CCC1	C=CC=C	C=CC(=O)NCCNc1nc2ccccc2s1
Rx826p1	Cc1ccc(F)c(-c2cc(=NC(=O)[C@@H]3CC=CCC3)[nH][nH]2)c1	C=CC=C	C=CC(=O)N=c1cc(-c2cc(C)ccc2F)[nH][nH]1
Rx827p1	O=C([C@H]1CC=CC[C@H]1C(=O)N1CCOCC1)N1CC[C@@H](OCCN2CCOCC2)C1	C=CC=C	O=C(C=CC(=O)N1CC[C@@H](OCCN2CCOCC2)C1)N1CCOCC1
Rx828p1	O=C(C[C@H]1C=CCCC1)N1C[C@@H](NC(=O)c2ccns2)[C@@H](O)C1	C=C	C=CC=CCC(=O)N1C[C@H](O)[C@H](NC(=O)c2ccns2)C1
Rx829p1	CSc1ccc(F)cc1CNC(=O)C(=O)N1CCC[C@@]2(CC=CCC2)C1	C=CC=C	C=C1CCCN(C(=O)C(=O)NCc2cc(F)ccc2SC)C1
Rx830p1	CCC1(C(=O)N2CCC3(CN(C(=O)[C@H]4C[C@H]5C=C[C@H]4O5)C3)C2)CC1	c1ccoc1	C=CC(=O)N1CC2(CCN(C(=O)C3(CC)CC3)C2)C1
Rx831p1	O=C(N[C@@H]1CCOc2c(F)cccc21)[C@H]1CC=CC[C@@H]1c1nc2ccccc2s1	C=CC=C	O=C(C=Cc1nc2ccccc2s1)N[C@@H]1CCOc2c(F)cccc21
Rx832p1	CN(CCCN(C)C(=O)[C@@H]1CCNC(=O)CC1)C(=O)[C@H]1CC=CCC1	C=CC=C	C=CC(=O)N(C)CCCN(C)C(=O)[C@@H]1CCNC(=O)CC1
Rx833p1	Cc1cccc(S(=O)(=O)N[C@@H]2CC=CCC2)c1C	C=CC=C	C=CNS(=O)(=O)c1cccc(C)c1C
Rx834p1	Cc1c2cc(F)ccc2oc1CNC(=O)C(=O)NC[C@H]1CC=CCC1	C=CC=C	C=CCNC(=O)C(=O)NCc1oc2ccc(F)cc2c1C
Rx835p1	C[C@@H]1CN(C(=O)C[C@H]2CC=CCC2)C[C@H]1CCNCc1nccs1	C=CC=C	C=CCC(=O)N1C[C@@H](C)[C@H](CCNCc2nccs2)C1
Rx836p1	CC(C)(C)OC(=O)N1CCC[C@@H]1C(=O)N[C@@H]1CC=CCC1	C=CC=C	C=CNC(=O)[C@H]1CCCN1C(=O)OC(C)(C)C
Rx837p1	CCc1ncc(C(=O)NC[C@H]2CCCN2C(=O)[C@@H]2CC=CCC2)s1	C=CC=C	C=CC(=O)N1CCC[C@@H]1CNC(=O)c1cnc(CC)s1
Rx838p1	C=C(C)Cn1c([C@@H]2CC=CCC2)nnc1N1CCN2C(=O)C(=O)NC[C@H]2C1	C=CC=C	C=Cc1nnc(N2CCN3C(=O)C(=O)NC[C@H]3C2)n1CC(=C)C
Rx839p1	CCCN(CC(C)C)C(=O)[C@]1(C)CC=CCC1	C=CC=C	C=C(C)C(=O)N(CCC)CC(C)C
Rx840p1	CC(C)(C)n1ncnc1CN[C@H]1C[C@H](NC(=O)C[C@@H]2CC=CCC2)C1	C=CC=C	C=CCC(=O)N[C@H]1C[C@H](NCc2ncnn2C(C)(C)C)C1
Rx841p1	Cc1nocc1C(=O)N(C)C[C@@H]1CCN(C(=O)C[C@@H]2CC=CCC2)C1	C=CC=C	C=CCC(=O)N1CC[C@@H](CN(C)C(=O)c2conc2C)C1
Rx842p1	O=C(NCc1cnn(-c2ccc(Br)cc2)c1)NC[C@@H]1CC=CCC1	C=CC=C	C=CCNC(=O)NCc1cnn(-c2ccc(Br)cc2)c1
Rx843p1	COc1cc(C)nc(NCCOCCN(C)C(=O)[C@@H]2CC=CCC2)n1	C=CC=C	C=CC(=O)N(C)CCOCCNc1nc(C)cc(OC)n1
Rx844p1	CCCOCC(=O)N(C)[C@@H]1CCCN(C(=O)[C@H]2CC=CCC2)CC1	C=CC=C	C=CC(=O)N1CCC[C@@H](N(C)C(=O)COCCC)CC1
Rx845p1	Cc1cnn(C)c1C(=O)N1CCCCC[C@@H](NCC2=CCCCC2)C1	C=C	C=CC(=C)CN[C@@H]1CCCCCN(C(=O)c2c(C)cnn2C)C1
Rx846p1	Cc1cocc1C(=O)NC1CCC(NC(=O)[C@@H]2C[C@@H]3C=C[C@H]2CC3)CC1	C=C	Cc1cocc1C(=O)NC1CCC(NC(=O)[C@H]2C=CC=CC2)CC1
Rx846p2	Cc1cocc1C(=O)NC1CCC(NC(=O)[C@@H]2C[C@@H]3C=C[C@H]2CC3)CC1	C1=CCCC=C1	C=CC(=O)NC1CCC(NC(=O)c2cocc2C)CC1
Rx847p1	C[C@@]1(C(=O)Nc2nc3c(s2)C[C@H](NC(=O)C24CC(C(F)(F)F)(C2)C4)CC3)CC=CCC1	C=CC=C	C=C(C)C(=O)Nc1nc2c(s1)C[C@H](NC(=O)C13CC(C(F)(F)F)(C1)C3)CC2
Rx848p1	CC1=C(C(=O)N(C)[C@H]2CCO[C@@H]2c2cccnc2)CCC(C)(C)C1	C=C(C)C	C=C(C)C(=C)C(=O)N(C)[C@H]1CCO[C@@H]1c1cccnc1
Rx849p1	C[C@@H]1[C@@H](NC(=O)c2cnn3c2OCCC3)CCN1C(=O)[C@@H]1CC=CCC1	C=CC=C	C=CC(=O)N1CC[C@H](NC(=O)c2cnn3c2OCCC3)[C@H]1C
Rx850p1	Cc1conc1CNC[C@H]1CCCN(C(=O)[C@]2(C)CC=CCC2)C1	C=CC=C	C=C(C)C(=O)N1CCC[C@H](CNCc2nocc2C)C1
Rx851p1	C=C[C@H](c1ccccc1)N1C[C@H]2C3=C(CN(S(=O)(=O)c4ccc(C)cc4)C3)CC[C@H]2S1(=O)=O	C=C[C@H](c1ccccc1)N(CC=C1CN(S(=O)(=O)c2ccc(C)cc2)CC1=C)S(=O)(=O)C=C
Rx852p1	CN(Cc1cc(Cl)cn1C)C(=O)C1=C(c2ccccc2)CCCC1	C=C	C=C(C(=C)c1ccccc1)C(=O)N(C)Cc1cc(Cl)cn1C
Rx853p1	CC1=CC[C@@H](C(=O)N2[C@@H]3CC[C@H]2C[C@@H](NC(=O)C2(CNC(=O)OC(C)(C)C)CCOCC2)C3)CC1	C=CC(=C)C	C=CC(=O)N1[C@H]2CC[C@@H]1C[C@H](NC(=O)C1(CNC(=O)OC(C)(C)C)CCOCC1)C2
Rx854p1	Cc1csc(SCc2ccccc2C(=O)N(C)C[C@@H]2CC=CCC2)n1	C=CC=C	C=CCN(C)C(=O)c1ccccc1CSc1nc(C)cs1
Rx855p1	COc1ccc(CN[C@H]2C[C@@H](NC(=O)[C@H]3CC=CCC3)C2)cc1F	C=CC=C	C=CC(=O)N[C@H]1C[C@@H](NCc2ccc(OC)c(F)c2)C1
Rx856p1	Cc1ccnc(N2C[C@H]3C(NC(=O)[C@@]4(C)CC=CCC4)[C@@H]3C2)n1	C=CC=C	C=C(C)C(=O)NC1[C@@H]2CN(c3nccc(C)n3)C[C@@H]12
Rx857p1	Cc1n[nH]cc1C(=O)N[C@@H]1CN(C(=O)C[C@@H]2CC=CCC2)C[C@H]1C	C=CC=C	C=CCC(=O)N1C[C@@H](NC(=O)c2c[nH]nc2C)[C@H](C)C1
Rx858p1	O=C(CC[C@@H]1CCOC1)N1CC(O)(CNC(=O)[C@@H]2C[C@@H]3C=C[C@H]2CC3)C1	C=C	O=C(NCC1(O)CN(C(=O)CC[C@@H]2CCOC2)C1)[C@H]1C=CC=CC1
Rx858p2	O=C(CC[C@@H]1CCOC1)N1CC(O)(CNC(=O)[C@@H]2C[C@@H]3C=C[C@H]2CC3)C1	C1=CCCC=C1	C=CC(=O)NCC1(O)CN(C(=O)CC[C@@H]2CCOC2)C1
Rx859p1	O=C(N[C@@H]1CC=CCC1)C1=Cc2cc(F)ccc2OC1	C=CC=C	C=CNC(=O)C1=Cc2cc(F)ccc2OC1
Rx860p1	Cc1ccnc(C(=O)N(C)C[C@@H]2CCN(C(=O)[C@@H]3C[C@@H]4C=C[C@H]3CC4)C2)n1	C=C	Cc1ccnc(C(=O)N(C)C[C@@H]2CCN(C(=O)[C@H]3C=CC=CC3)C2)n1
Rx860p2	Cc1ccnc(C(=O)N(C)C[C@@H]2CCN(C(=O)[C@@H]3C[C@@H]4C=C[C@H]3CC4)C2)n1	C1=CCCC=C1	C=CC(=O)N1CC[C@@H](CN(C)C(=O)c2nccc(C)n2)C1
Rx861p1	O=C(O[C@H]1CC=C(Nc2nc3c(s2)C(=O)CCC3)CC1)c1ccccc1	C=CC(=C)Nc1nc2c(s1)C(=O)CCC2	C=COC(=O)c1ccccc1
Rx862p1	COCCCCN1CC[C@H]1CN(C)C(=O)[C@H]1CC=CCC1	C=CC=C	C=CC(=O)N(C)C[C@@H]1CCN1CCCCOC
Rx863p1	N#CCN(CCCNC(=O)[C@@H]1C[C@H]2C=C[C@H]1O2)Cc1cccnc1	c1ccoc1	C=CC(=O)NCCCN(CC#N)Cc1cccnc1
Rx864p1	COC(=O)N1C[C@H]2C=C[C@H]1[C@@H](C(=O)NCC(=O)NC1CCCC1)C2	C=CC(=O)NCC(=O)NC1CCCC1	COC(=O)N1C=CC=CC1
Rx865p1	CC(C)(NC(=O)NCCC1=CCCCC1)c1nnc2n1CCCC2	C=C	C=CC(=C)CCNC(=O)NC(C)(C)c1nnc2n1CCCC2
Rx866p1	CC1=C(C)C[C@](C)(C(=O)N2C[C@H]3[C@@H](C2)[C@@H]3NC(=O)C(C)(F)F)CC1	C=C(C)C(=C)C	C=C(C)C(=O)N1C[C@H]2[C@H](NC(=O)C(C)(F)F)[C@H]2C1
Rx867p1	O=C(NCCCOC1CCCC1)[C@@H]1CC=CC[C@H]1c1nc2ccccc2s1	C=CC=C	O=C(C=Cc1nc2ccccc2s1)NCCCOC1CCCC1
Rx868p1	CCCCCc1cccc(CC(=O)N2CC[C@]3(C2)CN(C(=O)[C@H]2CC=CC[C@H]2C(=O)OC)CCO3)c1	C=CC=C	CCCCCc1cccc(CC(=O)N2CC[C@@]3(CN(C(=O)C=CC(=O)OC)CCO3)C2)c1
Rx869p1	CCN(C(=O)[C@H]1C[C@H]2C=C[C@H]1O2)C1CN(C(=O)Cc2cc[nH]n2)C1	c1ccoc1	C=CC(=O)N(CC)C1CN(C(=O)Cc2cc[nH]n2)C1
Rx870p1	O=C(c1ccc2c(n1)OCCO2)N1CCO[C@]2(CCN(C(=O)[C@]3(F)CCCC=C3F)C2)C1	C=C	C=CC(F)=C(F)C(=O)N1CC[C@]2(C1)CN(C(=O)c1ccc3c(n1)OCCO3)CCO2
Rx871p1	O=C([C@H]1CC=CCC1)N1CCC[C@H]2CN(Cc3ccccc3-c3nn[nH]n3)C[C@H]21	C=CC=C	C=CC(=O)N1CCC[C@H]2CN(Cc3ccccc3-c3nn[nH]n3)C[C@H]21
Rx872p1	CCc1nsc(N2CCC(N(C)C(=O)[C@]3(C)CC=CCC3)CC2)n1	C=CC=C	C=C(C)C(=O)N(C)C1CCN(c2nc(CC)ns2)CC1
Rx873p1	CC(=O)O[C@@]12CO[C@@H]1C[C@H](O)[C@@]1(C)C(=O)[C@H](O)C3=C(C)[C@@H](OC(=O)[C@H](O)[C@H](c4ccccc4)N4C(=O)OC(C)(C)C4=O)C[C@@](O)([C@@H](OC(=O)c4ccccc4)[C@H]21)C3(C)C	C=C(O)[C@@H](OC(=O)c1ccccc1)[C@H]1[C@](C)(C(=O)[C@H](O)C(C(C)=COC(=O)[C@H](O)[C@H](c2ccccc2)N2C(=O)OC(C)(C)C2=O)=C(C)C)[C@@H](O)C[C@H]2OC[C@]21OC(C)=O
Rx874p1	C[C@@]1(C(=O)N2CCN(C(=O)C3CCC4(CC4)CC3)CC2)CC=CCC1	C=CC=C	C=C(C)C(=O)N1CCN(C(=O)C2CCC3(CC2)CC3)CC1
Rx875p1	CC(C)C1(C(=O)NCCN2C(=O)[C@@H]3[C@H]4C=C[C@@H](C4)[C@H]3C2=O)COC1	C1=CCC=C1	CC(C)C1(C(=O)NCCN2C(=O)C=CC2=O)COC1
Rx876p1	Cc1cc(C)c(C(=O)NC[C@H]2COCCN2CC2=CCCCC2)o1	C=C	C=CC(=C)CN1CCOC[C@@H]1CNC(=O)c1oc(C)cc1C
Rx877p1	C[C@]1(C(=O)Nc2cc([C@@H]3CCCCN3C(=O)/C=C/C(=O)NCc3ccccc3)[nH]n2)CC=CCC1	C=CC=C	C=C(C)C(=O)Nc1cc([C@@H]2CCCCN2C(=O)/C=C/C(=O)NCc2ccccc2)[nH]n1
Rx878p1	CC[C@H](C)[C@H](O)C(=O)N1CCO[C@]2(C1)COCCN(C(=O)[C@@H]1CC=C(C)CC1)C2	C=CC(=C)C	C=CC(=O)N1CCOC[C@@]2(C1)CN(C(=O)[C@@H](O)[C@@H](C)CC)CCO2
Rx879p1	COC(=O)N1C[C@H]2C=C[C@H]1[C@H](c1noc([C@H]3CC(c4cccc(F)c4)=NO3)n1)C2	C=Cc1noc([C@H]2CC(c3cccc(F)c3)=NO2)n1	COC(=O)N1C=CC=CC1
Rx880p1	C#Cc1ccc(C(=O)N[C@@H]2CCCC[C@H]2NC(=O)[C@@H]2CC=CCC2)nc1	C#Cc1ccc(C(=O)N[C@@H]2CCCC[C@H]2NC(=O)C=C)nc1	C=CC=C
Rx881p1	CC1=CC[C@@](C)(C(=O)NCC[C@H]2CCN(C(=O)c3ccoc3)C2)CC1	C=CC(=C)C	C=C(C)C(=O)NCC[C@H]1CCN(C(=O)c2ccoc2)C1
Rx882p1	COc1ccccc1OCC(=O)Nc1ccc(C2(NC(=O)[C@@H]3CC=CCC3)CCC2)cc1	C=CC=C	C=CC(=O)NC1(c2ccc(NC(=O)COc3ccccc3OC)cc2)CCC1
Rx883p1	C[C@@H](N)CN(C)C(=O)N[C@H]1C=CCCC1	C=C	C=CC=CNC(=O)N(C)C[C@@H](C)N
Rx884p1	CCOC(=O)c1ccc(NC(=O)[C@H]2CC=CCC2)cc1	C=CC=C	C=CC(=O)Nc1ccc(C(=O)OCC)cc1
Rx885p1	O=C(NCCCO[C@@H]1CCOC1)N1C[C@H]2[C@@H](C1)[C@H]1C=C[C@H]2CC1	C=C	O=C(NCCCO[C@@H]1CCOC1)N1C[C@H]2C=CC=C[C@H]2C1
Rx885p2	O=C(NCCCO[C@@H]1CCOC1)N1C[C@H]2[C@@H](C1)[C@H]1C=C[C@H]2CC1	C1=CCCC=C1	O=C(NCCCO[C@@H]1CCOC1)N1CC=CC1
Rx886p1	Cc1nc(C)n(Cc2cccc(NC(=O)N[C@H]3CC=C(c4ccc(F)cc4)CC3)c2)n1	C=CC(=C)c1ccc(F)cc1	C=CNC(=O)Nc1cccc(Cn2nc(C)nc2C)c1
Rx887p1	CN(Cc1cnn(C)n1)CC1CCN(C(=O)[C@@H]2C[C@@H]3C=C[C@H]2CC3)CC1	C=C	CN(Cc1cnn(C)n1)CC1CCN(C(=O)[C@H]2C=CC=CC2)CC1
Rx887p2	CN(Cc1cnn(C)n1)CC1CCN(C(=O)[C@@H]2C[C@@H]3C=C[C@H]2CC3)CC1	C1=CCCC=C1	C=CC(=O)N1CCC(CN(C)Cc2cnn(C)n2)CC1
Rx888p1	C=C(C)CC(C)(C)C(=O)N[C@H]1[C@@H]2COC[C@H]1CN(C(=O)[C@@]1(F)CCCC=C1F)C2	C=C	C=CC(F)=C(F)C(=O)N1C[C@@H]2COC[C@H](C1)[C@@H]2NC(=O)C(C)(C)CC(=C)C
Rx889p1	CCN(C(=O)c1[nH]cnc1C)[C@H]1CCN(C(=O)[C@H]2CC=CCC2)C1	C=CC=C	C=CC(=O)N1CC[C@H](N(CC)C(=O)c2[nH]cnc2C)C1
Rx890p1	COc1ccc2c(c1)nc(O)nc2O[C@H]1C[C@H]2C=C[C@@H]1C2	C1=CCC=C1	C=COc1nc(O)nc2cc(OC)ccc12
Rx891p1	O=C(C1=C[C@@H](O)[C@@H](O)[C@H](O)C1)N1CCC[C@@H]2CCC[C@H]21	C=C(C=CO)C(=O)N1CCC[C@@H]2CCC[C@H]21	OC=CO
Rx892p1	C[C@@H]1CC=CC[C@H]1COC(=O)c1sccc1S(=O)(=O)N1CCSCC1	C=CC=C	CC=CCOC(=O)c1sccc1S(=O)(=O)N1CCSCC1
Rx893p1	CC(C)C[C@H](C(=O)NCc1cnc2ccccc2c1)N1C(=O)[C@H]2CC=CC[C@@H]2C1=O	C=CC=C	CC(C)C[C@H](C(=O)NCc1cnc2ccccc2c1)N1C(=O)C=CC1=O
Rx894p1	CC(=O)NCCc1ccc(S(=O)(=O)NCCN2C(=O)[C@@H]3[C@H]4C=C[C@@H](C4)[C@@H]3C2=O)cc1	C1=CCC=C1	CC(=O)NCCc1ccc(S(=O)(=O)NCCN2C(=O)C=CC2=O)cc1
Rx895p1	O=C(N[C@H]1[C@@H]2COC[C@H]1CN(C(=O)c1cnoc1)C2)[C@H]1CC=CCC1	C=CC=C	C=CC(=O)N[C@@H]1[C@H]2COC[C@@H]1CN(C(=O)c1cnoc1)C2
Rx896p1	COC(=O)c1ccc2c(c1)CCN2C(=O)CN1C(=O)[C@@H]2[C@H]3C=C[C@@H](C3)[C@@H]2C1=O	C1=CCC=C1	COC(=O)c1ccc2c(c1)CCN2C(=O)CN1C(=O)C=CC1=O
Rx897p1	Cc1ccc2c(/C=C/C(=O)NC[C@@H]3OC[C@@H]4CCN(C(=O)[C@@H]5CC=C(C)CC5)C[C@@H]43)c[nH]c2c1	C=CC(=C)C	C=CC(=O)N1CC[C@H]2CO[C@@H](CNC(=O)/C=C/c3c[nH]c4cc(C)ccc34)[C@H]2C1
Rx898p1	O=C(C[C@H]1CC=CCC1)N[C@@H]1CN(C(=O)c2ccc(C(F)F)o2)C[C@@H]1O	C=CC=C	C=CCC(=O)N[C@@H]1CN(C(=O)c2ccc(C(F)F)o2)C[C@@H]1O
Rx899p1	CC1=CC[C@H](c2nc(-c3cccc(F)c3C)no2)CC1	C=CC(=C)C	C=Cc1nc(-c2cccc(F)c2C)no1
Rx900p1	COCCn1c(C2=NO[C@H](CO)C2)nnc1N1C[C@@H]2CC=CC[C@@H]2C1	C=CC=C	COCCn1c(C2=NO[C@H](CO)C2)nnc1N1CC=CC1
Rx901p1	Cn1c(-c2cnc[nH]2)nnc1N1C[C@@H]2[C@@H]3C=C[C@@H](C3)[C@]2(C)C1	C1=CCC=C1	CC1=CCN(c2nnc(-c3cnc[nH]3)n2C)C1
Rx902p1	NC(=O)C1CCN(c2ccccc2NC(=O)C(=O)N2C[C@@H]3CC=CC[C@@H]3C2)CC1	C=CC=C	NC(=O)C1CCN(c2ccccc2NC(=O)C(=O)N2CC=CC2)CC1
Rx903p1	Cc1cc(NC2=CC(=O)CCC2)cn(C)c1=O	C=C	C=C(C=C=O)Nc1cc(C)c(=O)n(C)c1
Rx904p1	O=C(C#CC1CC1)N1CC2(C1)C[C@@H](NC(=O)C[C@@H]1CC=CCC1)CO2	C=CC=C	C=CCC(=O)N[C@H]1COC2(C1)CN(C(=O)C#CC1CC1)C2
Rx905p1	COC(=O)N1C[C@H]2C=C[C@H]1[C@@H](C(=O)N1CCN(C)C[C@H]1CN)C2	C=CC(=O)N1CCN(C)C[C@H]1CN	COC(=O)N1C=CC=CC1
Rx906p1	CC1=CC[C@](C)(C(=O)N2C[C@@H](NCC3CC3)C(C)(C)C2)CC1	C=CC(=C)C	C=C(C)C(=O)N1C[C@@H](NCC2CC2)C(C)(C)C1
Rx907p1	COC(=O)c1nc(C2=CC[C@H](OC)CC2)ccc1C	C=CC(=C)c1ccc(C)c(C(=O)OC)n1	C=COC
Rx908p1	COC(=O)[C@@H]1CC=CC[C@H]1C(=O)NC1(c2ccc(NC(=O)[C@H]3CCC=CO3)cc2)CCC1	C=CC=C	COC(=O)C=CC(=O)NC1(c2ccc(NC(=O)[C@H]3CCC=CO3)cc2)CCC1
Rx909p1	C[C@@H]1C=C[C@@H]2C(=O)N(CC(F)(F)F)C(=O)[C@H]2[C@H]1C(=O)NCc1cccn1C	CC=CC=CC(=O)N(CC(F)(F)F)C(=O)C=CC(=O)NCc1cccn1C
Rx910p1	O=C(Cn1ncnn1)N1CCCO[C@@H](CNC(=O)[C@H]2CC=CCC2)C1	C=CC=C	C=CC(=O)NC[C@H]1CN(C(=O)Cn2ncnn2)CCCO1
Rx911p1	CC(C)(C)N1C[C@@H](NC(=O)C(=O)N2O[C@H]3C=C[C@H]2CC3)CC1=O	C=C	CC(C)(C)N1C[C@@H](NC(=O)C(=O)N2C=CC=CO2)CC1=O
Rx912p1	CSCC[C@H](C)N(C)C(=O)N[C@@H]1C=CCCC1	C=C	C=CC=CNC(=O)N(C)[C@@H](C)CCSC
Rx913p1	O=S(=O)(Nc1cc(F)ccc1F)c1ccc(C2=CCC(F)(F)CC2)nc1	C=C(F)F	C=CC(=C)c1ccc(S(=O)(=O)Nc2cc(F)ccc2F)cn1
Rx914p1	CC(=O)Nc1ccc(N2C[C@@]34C=C[C@H](O3)[C@@H](C(=O)N[C@H](C)CCc3ccccc3)[C@H]4C2=O)cc1	CC(=O)Nc1ccc(N(Cc2ccco2)C(=O)C=CC(=O)N[C@H](C)CCc2ccccc2)cc1
Rx915p1	O=C(N[C@@H]1COc2c1cccc2Cl)N[C@@H]1C=CCCC1	C=C	C=CC=CNC(=O)N[C@@H]1COc2c(Cl)cccc21
Rx916p1	C[C@@H](CN(C)C(=O)[C@@H]1CC=CCC1)Nc1ncnc2[nH]cnc21	C=CC=C	C=CC(=O)N(C)C[C@H](C)Nc1ncnc2[nH]cnc12
Rx917p1	CCC(=O)N1CC(N2C[C@@H](NC(=O)[C@H]3CC=CCC3)CC2=O)C1	C=CC=C	C=CC(=O)N[C@H]1CC(=O)N(C2CN(C(=O)CC)C2)C1
Rx918p1	O=C(Nc1ccc(-n2cnc3ccccc32)nc1)C1=C[C@@H](O)[C@@H](O)[C@H](O)C1	C=C(C=CO)C(=O)Nc1ccc(-n2cnc3ccccc32)nc1	OC=CO
Rx919p1	COC(=O)[C@@H]1CC=CC[C@@H]1C(=O)N1CCC2(CCCN(C(=O)[C@@H]3C[C@@H]3F)C2)CC1	C=CC=C	COC(=O)C=CC(=O)N1CCC2(CCCN(C(=O)[C@@H]3C[C@@H]3F)C2)CC1
Rx920p1	O=C(CN1C(=O)[C@@H]2CC=CC[C@@H]2C1=O)Nc1ccn(Cc2ccccn2)n1	C=CC=C	O=C(CN1C(=O)C=CC1=O)Nc1ccn(Cc2ccccn2)n1
Rx921p1	Cc1ccc(-c2nn[nH]n2)c(N[C@@H](CNC(=O)[C@@H]2CC=CCC2)C2CC2)n1	C=CC=C	C=CC(=O)NC[C@H](Nc1nc(C)ccc1-c1nn[nH]n1)C1CC1
Rx922p1	CN(C[C@H]1CCN1C(=O)[C@@]1(C)CC=CCC1)C(=O)c1cnn(C)c1	C=CC=C	C=C(C)C(=O)N1CC[C@@H]1CN(C)C(=O)c1cnn(C)c1
Rx923p1	O=C(Cc1cc(F)c(Cl)cc1[N+](=O)[O-])N1C[C@H]2[C@H](C1)[C@H]1C=C[C@H]2CC1	C=C	O=C(Cc1cc(F)c(Cl)cc1[N+](=O)[O-])N1C[C@@H]2C=CC=C[C@H]2C1
Rx923p2	O=C(Cc1cc(F)c(Cl)cc1[N+](=O)[O-])N1C[C@H]2[C@H](C1)[C@H]1C=C[C@H]2CC1	C1=CCCC=C1	O=C(Cc1cc(F)c(Cl)cc1[N+](=O)[O-])N1CC=CC1
Rx924p1	Cc1ncc(C(=O)O)cc1C(=O)NCC[C@@H]1C[C@H]2C=C[C@H]1C2	C1=CCC=C1	C=CCCNC(=O)c1cc(C(=O)O)cnc1C
Rx925p1	CO[C@@H]1CC=C(Nc2c(Br)cc(Cl)nc2Cl)CC1	C=CC(=C)Nc1c(Br)cc(Cl)nc1Cl	C=COC
Rx926p1	C[C@H]1C[C@@H]1C(=O)NCc1nc(O)cc(CNC(=O)[C@H]2CC=CCC2)n1	C=CC=C	C=CC(=O)NCc1cc(O)nc(CNC(=O)[C@H]2C[C@@H]2C)n1
Rx927p1	Cc1nocc1CNCc1ccc(CNC(=O)[C@@H]2CC=CCC2)cc1	C=CC=C	C=CC(=O)NCc1ccc(CNCc2conc2C)cc1
Rx928p1	O=C(C[C@H]1CC=CCC1)N1C[C@@H](O)[C@H](NC(=O)c2cnco2)C1	C=CC=C	C=CCC(=O)N1C[C@@H](O)[C@H](NC(=O)c2cnco2)C1
Rx929p1	C[C@@]1(C(=O)Nc2cc([C@H]3CCCCN3C(=O)c3cccnc3)[nH]n2)CC=CCC1	C=CC=C	C=C(C)C(=O)Nc1cc([C@H]2CCCCN2C(=O)c2cccnc2)[nH]n1
Rx930p1	CC(C)[C@H](NC(=O)c1ccc(F)cc1)C(=O)NCC1=CCCCC1	C=C	C=CC(=C)CNC(=O)[C@@H](NC(=O)c1ccc(F)cc1)C(C)C
Rx931p1	C[C@@H]1CN(C(=O)CC2=CCCCC2)C[C@H]1CNC(=O)c1c[nH]c(=O)cn1	C=C	C=CC(=C)CC(=O)N1C[C@@H](C)[C@H](CNC(=O)c2c[nH]c(=O)cn2)C1
Rx932p1	C[C@H]1CCn2ncc(C(=O)N3C[C@H]4CCN(CC5=CCCCC5)C[C@H]43)c2C1	C=C	C=CC(=C)CN1CC[C@@H]2CN(C(=O)c3cnn4c3C[C@@H](C)CC4)[C@@H]2C1
Rx933p1	CO[C@H]1CC=C(c2cc3cccnc3cc2F)CC1	C=CC(=C)c1cc2cccnc2cc1F	C=COC
Rx934p1	CCC1(C)CCN(C(=O)NCCN2C(=O)[C@@H]3[C@H]4C=C[C@@H](C4)[C@H]3C2=O)CC1	C1=CCC=C1	CCC1(C)CCN(C(=O)NCCN2C(=O)C=CC2=O)CC1
Rx935p1	CC(C)N(CCN(C)C)C(=O)NCCC1=CCCCC1	C=C	C=CC(=C)CCNC(=O)N(CCN(C)C)C(C)C
Rx936p1	COc1ccc(C(=O)CC2=CC[C@@H](C(F)(F)F)CC2)c(OC)c1	C=CC(=C)CC(=O)c1ccc(OC)cc1OC	C=CC(F)(F)F
Rx937p1	COCc1nccc(N2C[C@@H]3[C@H]4C=C[C@@H](C4)[C@@H]3C2)n1	C1=CCC=C1	COCc1nccc(N2CC=CC2)n1
Rx938p1	Cc1nc2n(n1)C[C@@H](NC[C@H]1C(C)=CCC[C@H]1C)CC2	C=CC(C)=CCN[C@H]1CCc2nc(C)nn2C1	C=CC
Rx939p1	O=C(C[C@@H]1CC=CCC1)N[C@@H]1C[C@H]2CC[C@@H]1N2C(=O)Cn1ncnn1	C=CC=C	C=CCC(=O)N[C@@H]1C[C@H]2CC[C@@H]1N2C(=O)Cn1ncnn1
Rx940p1	C[C@H]1c2cccn2CCN1C(=O)C(=O)N1C[C@@H]2[C@@H]3C=C[C@@H](C3)[C@]2(C)C1	C1=CCC=C1	CC1=CCN(C(=O)C(=O)N2CCn3cccc3[C@@H]2C)C1
Rx941p1	CC(C)(C)OC(=O)NC(C)(C)CNC(=O)NCCN1C(=O)[C@@H]2[C@H]3C=C[C@@H](C3)[C@H]2C1=O	C1=CCC=C1	CC(C)(CNC(=O)NCCN1C(=O)C=CC1=O)NC(=O)OC(C)(C)C
Rx942p1	O=C(CC1CC1)N[C@H]1CCCCCN(C(=O)C[C@H]2CC=CCC2)C1	C=CC=C	C=CCC(=O)N1CCCCC[C@H](NC(=O)CC2CC2)C1
Rx943p1	Cc1cc(C(=O)NC[C@@H]2CN(CC3=CCCCC3)C[C@@H]2O)no1	C=C	C=CC(=C)CN1C[C@H](O)[C@H](CNC(=O)c2cc(C)on2)C1
Rx944p1	C[C@H](O)CCCN1CCCO[C@H](CNC(=O)CC2=CCCCC2)C1	C=C	C=CC(=C)CC(=O)NC[C@@H]1CN(CCC[C@H](C)O)CCCO1
Rx945p1	Cn1nnnc1CNC1C[C@H]2CCC[C@@H](C1)N2C(=O)[C@H]1CC=CCC1	C=CC=C	C=CC(=O)N1[C@H]2CCC[C@@H]1CC(NCc1nnnn1C)C2
Rx946p1	CCc1cc(C)nc(N(C)C[C@@H](C)NC(=O)C[C@H]2C=CCCC2)n1	C=C	C=CC=CCC(=O)N[C@H](C)CN(C)c1nc(C)cc(CC)n1
Rx947p1	CCN(CC(=O)N(C)C)C(=O)C1=CC[C@H](C)CC1	C=CC(=C)C(=O)N(CC)CC(=O)N(C)C	C=CC
Rx948p1	CCS(=O)(=O)CCN1C(=O)CC[C@@H]2[C@H]1CCN2C(=O)[C@H]1CC=CCC1	C=CC=C	C=CC(=O)N1CC[C@@H]2[C@H]1CCC(=O)N2CCS(=O)(=O)CC
Rx949p1	O=C(NCC1=CCCCC1)Nc1cccc(CSC2CCOCC2)c1	C=C	C=CC(=C)CNC(=O)Nc1cccc(CSC2CCOCC2)c1
Rx950p1	O=C(O)[C@@H](NC[C@H]1CC=CCC1)c1ccccc1Cl	C=CC=C	C=CCN[C@H](C(=O)O)c1ccccc1Cl
Rx951p1	C[C@@H](SCc1nc2scc(-c3ccccc3)c2c(O)n1)C(=O)O[C@@H]1C=CCCC1	C=C	C=CC=COC(=O)[C@@H](C)SCc1nc(O)c2c(-c3ccccc3)csc2n1
Rx952p1	CCc1ccccc1NC(=S)N[C@H]1C=CCCC1	C=C	C=CC=CNC(=S)Nc1ccccc1CC
Rx953p1	Cc1ccccc1NC(=O)CNCCCNC(=O)C[C@H]1C=CCCC1	C=C	C=CC=CCC(=O)NCCCNCC(=O)Nc1ccccc1C
Rx954p1	CC(C)CN1CC[C@]2(CCCN(C[C@@H]3CC=CCC3)CC2)C1=O	C=CC=C	C=CCN1CCC[C@@]2(CC1)CCN(CC(C)C)C2=O
Rx955p1	OCCc1ccc(OC[C@H](O)CN[C@@H]2C=CCCC2)cc1	C=C	C=CC=CNC[C@@H](O)COc1ccc(CCO)cc1
Rx956p1	C[C@@H]1[C@@H](NC(=O)[C@]2(C)CC=CCC2)CCN1C(=O)c1nc[nH]c2nccc1-2	C=CC=C	C=C(C)C(=O)N[C@H]1CCN(C(=O)c2nc[nH]c3nccc2-3)[C@@H]1C
Rx957p1	CC(C)(C)OC(=O)[C@@]1(C(=O)N2CC[C@@](C)(CN)C2)CC=CCC1	C=CC=C	C=C(C(=O)OC(C)(C)C)C(=O)N1CC[C@@](C)(CN)C1
Rx958p1	O=C(O)C1=C(C(=O)Nc2cccn(Cc3ccc(F)cc3)c2=O)CCCC1	C=C	C=C(C(=C)C(=O)Nc1cccn(Cc2ccc(F)cc2)c1=O)C(=O)O
Rx959p1	CCCc1noc(CNC2CCN(C(=O)[C@@H]3C[C@H]4C=C[C@H]3C4)CC2)n1	C1=CCC=C1	C=CC(=O)N1CCC(NCc2nc(CCC)no2)CC1
Rx960p1	COC(=O)[C@@H]1CC=CC[C@H]1C(=O)N[C@@H]1CCc2nc(NC(=O)C3CN(C)C3)sc2C1	C=CC=C	COC(=O)C=CC(=O)N[C@@H]1CCc2nc(NC(=O)C3CN(C)C3)sc2C1
Rx961p1	CNCCCC(=O)N1CC2(C1)CCCN2C(=O)[C@H]1CC=CC[C@H]1C(=O)OC	C=CC=C	CNCCCC(=O)N1CC2(CCCN2C(=O)C=CC(=O)OC)C1
Rx962p1	Cc1cnn(CCC(=O)N2CC[C@H](NC(=O)C[C@H]3C=CCCC3)C2)c1	C=C	C=CC=CCC(=O)N[C@H]1CCN(C(=O)CCn2cc(C)cn2)C1
Rx963p1	Cc1nc(-c2ccccn2)sc1C(=O)N1CC[C@H]2OCCC[C@@]2(CNC(=O)[C@H]2CC=C(C)CC2)C1	C=CC(=C)C	C=CC(=O)NC[C@@]12CCCO[C@@H]1CCN(C(=O)c1sc(-c3ccccn3)nc1C)C2
Rx964p1	c1nc2c(nc(C3=CC[C@@H](N4CCOCC4)CC3)nc2N2CCCC2)[nH]1	C=CC(=C)c1nc(N2CCCC2)c2nc[nH]c2n1	C=CN1CCOCC1
Rx965p1	CC(C)(C)OC(=O)N1C[C@@H]2CCO[C@@H]2[C@@H](C(=O)N2CCCC23CN(C(=O)[C@H]2CC=CCC2)C3)C1	C=CC=C	C=CC(=O)N1CC2(CCCN2C(=O)[C@H]2CN(C(=O)OC(C)(C)C)C[C@@H]3CCO[C@@H]32)C1
Rx966p1	CC(C)(C)OC(=O)NC[C@]1(C)CCN(C(=O)N[C@@H]2C=CCCC2)C1	C=C	C=CC=CNC(=O)N1CC[C@@](C)(CNC(=O)OC(C)(C)C)C1
Rx967p1	O=C(C[C@@H]1C=CCCC1)NCC1(NC(=O)[C@H]2CC23CC3)CCOCC1	C=C	C=CC=CCC(=O)NCC1(NC(=O)[C@H]2CC23CC3)CCOCC1
Rx968p1	CC(C)(c1noc(CN2C(=O)[C@H]3[C@H]4C=C[C@@H](C4)[C@@H]3C2=O)n1)c1ccc(Cl)cc1	C1=CCC=C1	CC(C)(c1ccc(Cl)cc1)c1noc(CN2C(=O)C=CC2=O)n1
Rx969p1	CC(C)(C)OC(=O)NCCCCCCC(=O)N1O[C@H]2C=C[C@H]1CC2	C=C	CC(C)(C)OC(=O)NCCCCCCC(=O)N1C=CC=CO1
Rx970p1	O=C([C@@H]1C[C@@H]2C=C[C@H]1CC2)N1CC2(C1)CCN(C(=O)C1(C(F)F)CC1)C2	C=C	O=C([C@H]1C=CC=CC1)N1CC2(CCN(C(=O)C3(C(F)F)CC3)C2)C1
Rx970p2	O=C([C@@H]1C[C@@H]2C=C[C@H]1CC2)N1CC2(C1)CCN(C(=O)C1(C(F)F)CC1)C2	C1=CCCC=C1	C=CC(=O)N1CC2(CCN(C(=O)C3(C(F)F)CC3)C2)C1
Rx971p1	CC1=C(C(=O)N[C@@H]2CCCSC2)CCC(C)(C)C1	C=C(C)C	C=C(C)C(=C)C(=O)N[C@@H]1CCCSC1
Rx972p1	CC1=C(C)C[C@@H](C(=O)N2CCN(C(=O)CO)CC2)CC1	C=C(C)C(=C)C	C=CC(=O)N1CCN(C(=O)CO)CC1
Rx973p1	CCOc1ccccc1NC(=O)COC(=O)CC1=CCCCC1	C=C	C=CC(=C)CC(=O)OCC(=O)Nc1ccccc1OCC
Rx974p1	C[C@H](NC(=O)[C@]1(C)CC=CCC1)C(=O)NCC(F)(F)F	C=CC=C	C=C(C)C(=O)N[C@@H](C)C(=O)NCC(F)(F)F
Rx975p1	O=C(N[C@@H]1C=CCCC1)N1CCC(F)(c2cccnc2)CC1	C=C	C=CC=CNC(=O)N1CCC(F)(c2cccnc2)CC1
Rx976p1	CC1(C)CC(=O)C2=C(C1)c1c(ccc3ncccc31)N[C@@H]2c1cccnc1	C=C(C)C	C=C1C(=C=O)[C@@H](c2cccnc2)Nc2ccc3ncccc3c21
Rx977p1	C[C@@]1(C(=O)N2CCCC23CN(C(=O)/C=C/c2ccccc2)C3)CC=CCC1	C=CC=C	C=C(C)C(=O)N1CCCC12CN(C(=O)/C=C/c1ccccc1)C2
Rx978p1	CN(C[C@H]1CCCN1C(=O)c1nccs1)C(=O)[C@@H]1CC=CCC1	C=CC=C	C=CC(=O)N(C)C[C@H]1CCCN1C(=O)c1nccs1
Rx979p1	CC[C@H](C)Oc1cc(C)ccc1CNC(=O)[C@@H]1CC=CC[C@@H]1C(=O)O	C=CC=C	CC[C@H](C)Oc1cc(C)ccc1CNC(=O)C=CC(=O)O
Rx980p1	COc1ccc(C(=O)N2CCOC[C@]3(CN(C(=O)[C@]4(F)CCCC=C4F)CCO3)C2)c(O)c1	C=C	C=CC(F)=C(F)C(=O)N1CCO[C@@]2(COCCN(C(=O)c3ccc(OC)cc3O)C2)C1
Rx981p1	CC(C)(CC(=O)NN1C(=O)[C@H]2[C@H]3C=C[C@@H](O3)[C@@H]2C1=O)Cc1ccc(Cl)cc1	c1ccoc1	CC(C)(CC(=O)NN1C(=O)C=CC1=O)Cc1ccc(Cl)cc1
Rx982p1	CCc1nnc(NC(=O)CCN2C(=O)[C@H]3[C@H]4C=C[C@@H](C4)[C@@H]3C2=O)s1	C1=CCC=C1	CCc1nnc(NC(=O)CCN2C(=O)C=CC2=O)s1
Rx983p1	CC1=CC[C@H](C(=O)N2CCOC[C@]3(CN(C(=O)C4CCC4)CCO3)C2)CC1	C=CC(=C)C	C=CC(=O)N1CCOC[C@@]2(C1)CN(C(=O)C1CCC1)CCO2
Rx984p1	COC(=O)[C@@H]1[C@H]2C=C[C@@H](C2)[C@H]1c1nc(-c2cc(Cl)c(F)cc2F)no1	C1=CCC=C1	COC(=O)C=Cc1nc(-c2cc(Cl)c(F)cc2F)no1
Rx985p1	CC1=CC[C@@](C)(C(=O)N2C[C@@H]3CCC[C@]3(NC(=O)c3cnco3)C2)CC1	C=CC(=C)C	C=C(C)C(=O)N1C[C@@H]2CCC[C@]2(NC(=O)c2cnco2)C1
Rx986p1	O=C(NCC1(O)CN(C(=O)c2cc(F)ccc2F)C1)[C@@H]1C[C@@H]2C=C[C@H]1CC2	C=C	O=C(NCC1(O)CN(C(=O)c2cc(F)ccc2F)C1)[C@H]1C=CC=CC1
Rx986p2	O=C(NCC1(O)CN(C(=O)c2cc(F)ccc2F)C1)[C@@H]1C[C@@H]2C=C[C@H]1CC2	C1=CCCC=C1	C=CC(=O)NCC1(O)CN(C(=O)c2cc(F)ccc2F)C1
Rx987p1	C[C@@H]1[C@@H](NC(=O)CC2=CCCCC2)CCN1C(=O)c1cc2ncccn2n1	C=C	C=CC(=C)CC(=O)N[C@H]1CCN(C(=O)c2cc3ncccn3n2)[C@@H]1C
Rx988p1	C[C@]1(CNC(=O)[C@@H]2C[C@@H]3C=C[C@H]2CC3)CN(CCn2cccn2)CCO1	C=C	C[C@]1(CNC(=O)[C@H]2C=CC=CC2)CN(CCn2cccn2)CCO1
Rx988p2	C[C@]1(CNC(=O)[C@@H]2C[C@@H]3C=C[C@H]2CC3)CN(CCn2cccn2)CCO1	C1=CCCC=C1	C=CC(=O)NC[C@@]1(C)CN(CCn2cccn2)CCO1
Rx989p1	N#Cc1c2c(nc(NCC[C@@H]3C[C@H]4C=C[C@H]3C4)c1-c1nn[nH]n1)CCCCCC2	C1=CCC=C1	C=CCCNc1nc2c(c(C#N)c1-c1nn[nH]n1)CCCCCC2
Rx990p1	N#Cc1c(F)cccc1N[C@H]1C[C@@H](NC(=O)[C@@H]2C[C@@H]3C=C[C@H]2CC3)C1	C=C	N#Cc1c(F)cccc1N[C@H]1C[C@@H](NC(=O)[C@H]2C=CC=CC2)C1
Rx990p2	N#Cc1c(F)cccc1N[C@H]1C[C@@H](NC(=O)[C@@H]2C[C@@H]3C=C[C@H]2CC3)C1	C1=CCCC=C1	C=CC(=O)N[C@H]1C[C@@H](Nc2cccc(F)c2C#N)C1
Rx991p1	C[C@H]1[C@@H](NC(=O)Cn2cncn2)CCN1C(=O)C[C@@H]1C=CCCC1	C=C	C=CC=CCC(=O)N1CC[C@H](NC(=O)Cn2cncn2)[C@@H]1C
Rx992p1	c1ccc(-c2noc(C3CCN(C[C@@H]4CC=CCC4)CC3)n2)cc1	C=CC=C	C=CCN1CCC(c2nc(-c3ccccc3)no2)CC1
Rx993p1	Cc1nc(CCNC(=O)CCCNC(=O)[C@H]2CC=CCC2)sc1C	C=CC=C	C=CC(=O)NCCCC(=O)NCCc1nc(C)c(C)s1
Rx994p1	COCc1nnc(CCOC(=O)C2=CC[C@@H](C)CC2)o1	C=CC(=C)C(=O)OCCc1nnc(COC)o1	C=CC
Rx995p1	CC(=O)c1cn(CC(=O)O[C@@H](C)C(=O)NCCC2=CCCCC2)nn1	C=C	C=CC(=C)CCNC(=O)[C@H](C)OC(=O)Cn1cc(C(C)=O)nn1
Rx996p1	Cc1ccc2ccccc2c1COC(=O)[C@@H]1CC=CC[C@H]1C(=O)N1CCOCC1	C=CC=C	Cc1ccc2ccccc2c1COC(=O)C=CC(=O)N1CCOCC1
Rx997p1	COCCN1[C@@H]2CC[C@H]1[C@H](NC(=O)C[C@@H]1C=CCCC1)C2	C=C	C=CC=CCC(=O)N[C@@H]1C[C@H]2CC[C@@H]1N2CCOC
Rx998p1	CC(C)(C)c1nsc(NCCNC(=O)[C@@H]2CC=CCC2)n1	C=CC=C	C=CC(=O)NCCNc1nc(C(C)(C)C)ns1
Rx999p1	CCN(CC)C(=O)CCN1C(=O)[C@@H]2CC(Cl)=CC[C@@H]2C1=O	C=CC(=C)Cl	CCN(CC)C(=O)CCN1C(=O)C=CC1=O
Rx1000p1	Cc1ccc([C@H](OC[C@H](O)CN2C(=O)[C@H]3CC=CC[C@@H]3C2=O)c2ccccc2)cc1	C=CC=C	Cc1ccc([C@H](OC[C@H](O)CN2C(=O)C=CC2=O)c2ccccc2)cc1
Rx1001p1	Cc1cc[nH]c1C(=O)N1C[C@H]2CC[C@H]1CN2C(=O)C[C@@H]1C=CCCC1	C=C	C=CC=CCC(=O)N1C[C@@H]2CC[C@@H]1CN2C(=O)c1[nH]ccc1C
Rx1002p1	CC(C)C[C@@H](C(=O)N1CCN(c2cccc(F)c2F)CC1)N1C(=O)[C@@H]2CC=CC[C@@H]2C1=O	C=CC=C	CC(C)C[C@@H](C(=O)N1CCN(c2cccc(F)c2F)CC1)N1C(=O)C=CC1=O
Rx1003p1	CC(C(=O)N[C@@H]1CCCN(C(=O)[C@@H]2CC=CCC2)C1)=C1CCCC1	C=CC=C	C=CC(=O)N1CCC[C@@H](NC(=O)C(C)=C2CCCC2)C1
Rx1004p1	COc1ccccc1[C@@H](CNC(=O)N[C@@H]1C=CCCC1)N1CCCC1	C=C	C=CC=CNC(=O)NC[C@H](c1ccccc1OC)N1CCCC1
Rx1005p1	CC1(C(=O)N2[C@@H]3CC[C@H]2[C@H](NC(=O)[C@]2(C)CC=CCC2)C3)CC=CC1	C=CC=C	C=C(C)C(=O)N[C@@H]1C[C@H]2CC[C@@H]1N2C(=O)C1(C)CC=CC1
Rx1006p1	O=C(NC[C@@H]1C[C@H]2C=C[C@H]1CC2)N1CCC[C@@H](S(=O)(=O)N2CCOCC2)C1	C=C	O=C(NC[C@H]1C=CC=CC1)N1CCC[C@@H](S(=O)(=O)N2CCOCC2)C1
Rx1006p2	O=C(NC[C@@H]1C[C@H]2C=C[C@H]1CC2)N1CCC[C@@H](S(=O)(=O)N2CCOCC2)C1	C1=CCCC=C1	C=CCNC(=O)N1CCC[C@@H](S(=O)(=O)N2CCOCC2)C1
Rx1007p1	CC(F)(F)C(=O)NC[C@@H]1CN(C(=O)CC2=CCCCC2)CCO1	C=C	C=CC(=C)CC(=O)N1CCO[C@H](CNC(=O)C(C)(F)F)C1
Rx1008p1	CO[C@@H]1CN(Cc2cc3ccccc3o2)C[C@H]1NC(=O)C[C@@H]1C=CCCC1	C=C	C=CC=CCC(=O)N[C@@H]1CN(Cc2cc3ccccc3o2)C[C@H]1OC
Rx1009p1	CN(CCCC(=O)Nc1nc2c(s1)C[C@H](NC(=O)[C@]1(C)CC=CCC1)CC2)C(=O)OC(C)(C)C	C=CC=C	C=C(C)C(=O)N[C@@H]1CCc2nc(NC(=O)CCCN(C)C(=O)OC(C)(C)C)sc2C1
Rx1010p1	Cc1nccc(C(=O)NC[C@@H]2CCN(C(=O)[C@H]3CC=C(C)CC3)[C@@H]2c2cccnc2)n1	C=CC(=C)C	C=CC(=O)N1CC[C@@H](CNC(=O)c2ccnc(C)n2)[C@H]1c1cccnc1
Rx1011p1	COCCN(C[C@@H]1CC=CCC1)C(=O)C(=O)NCc1cccnc1	C=CC=C	C=CCN(CCOC)C(=O)C(=O)NCc1cccnc1
Rx1012p1	CCn1nnc(C)c1CNCCNC(=O)[C@H]1C[C@H]2C=C[C@H]1O2	c1ccoc1	C=CC(=O)NCCNCc1c(C)nnn1CC
Rx1013p1	O=C(Nc1cc([C@H]2CCCCN2C(=O)c2cnn(Cc3ccccc3)c2)[nH]n1)[C@]1(F)CCCC=C1F	C=C	C=CC(F)=C(F)C(=O)Nc1cc([C@H]2CCCCN2C(=O)c2cnn(Cc3ccccc3)c2)[nH]n1
Rx1014p1	O=C([C@H]1CC=CCC1)N1CCC[C@@H](NCCOCc2ccccc2)C1	C=CC=C	C=CC(=O)N1CCC[C@@H](NCCOCc2ccccc2)C1
Rx1015p1	O=C(NC[C@H]1CCN(c2ccccc2F)C1)NC[C@@H]1CC=CCC1	C=CC=C	C=CCNC(=O)NC[C@H]1CCN(c2ccccc2F)C1
Rx1016p1	CCOC(=O)C1=C(Nc2nc(Cl)cc3c2CNC3=O)CCCC1	C=C	C=C(Nc1nc(Cl)cc2c1CNC2=O)C(=C)C(=O)OCC
Rx1017p1	C[C@]1(c2ccccc2)C[C@H]1C(=O)N[C@H]1C[C@H](NC(=O)C[C@@H]2CC=CCC2)C1	C=CC=C	C=CCC(=O)N[C@H]1C[C@H](NC(=O)[C@@H]2C[C@]2(C)c2ccccc2)C1
Rx1018p1	CN(C[Si](C)(C)C)C(=O)[C@H]1CC=CCC1	C=CC=C	C=CC(=O)N(C)C[Si](C)(C)C
Rx1019p1	CNC(=O)CN1C[C@H]2CC[C@@H](C1)N2C(=O)[C@H]1CCC(C)=C(C)C1	C=C(C)C(=C)C	C=CC(=O)N1[C@H]2CC[C@@H]1CN(CC(=O)NC)C2
Rx1020p1	CCN(C(=O)[C@H](C)CC(N)=O)C1CN(C(=O)C[C@H]2CC=CCC2)C1	C=CC=C	C=CCC(=O)N1CC(N(CC)C(=O)[C@H](C)CC(N)=O)C1
Rx1021p1	O=C([C@@H]1C[C@@]12C(=O)Nc1ccccc12)N1CCCC12CN(C(=O)[C@]1(F)CCCC=C1F)C2	C=C	C=CC(F)=C(F)C(=O)N1CC2(CCCN2C(=O)[C@@H]2C[C@@]23C(=O)Nc2ccccc23)C1
Rx1022p1	Cc1ccoc1C(=O)N1CCC2(C[C@@H]2NC(=O)[C@H]2CC=CCC2)CC1	C=CC=C	C=CC(=O)N[C@H]1CC12CCN(C(=O)c1occc1C)CC2
Rx1023p1	Cn1cc(C(=O)NCCN2C(=O)[C@@H]3[C@H]4C=C[C@@H](C4)[C@H]3C2=O)ccc1=O	C1=CCC=C1	Cn1cc(C(=O)NCCN2C(=O)C=CC2=O)ccc1=O
Rx1024p1	C[C@@]12C(=O)N(CN3CCC(OC[C@@H]4CCCCO4)CC3)C(=O)[C@@H]1[C@@H]1C=C[C@H]2C1	C1=CCC=C1	CC1=CC(=O)N(CN2CCC(OC[C@@H]3CCCCO3)CC2)C1=O
Rx1025p1	O=C(O)CCCS(=O)(=O)N1C[C@@H]2CC=CC[C@@H]2C1	C=CC=C	O=C(O)CCCS(=O)(=O)N1CC=CC1
Rx1026p1	Cn1c(S)nnc1[C@H]1CCCN(C(=O)CC2=CCCCC2)C1	C=C	C=CC(=C)CC(=O)N1CCC[C@H](c2nnc(S)n2C)C1
Rx1027p1	CCc1cc(C(=O)N2CC[C@@H]2CN(C)C(=O)[C@@H]2C[C@@H]3C=C[C@H]2CC3)n(C)n1	C=C	CCc1cc(C(=O)N2CC[C@@H]2CN(C)C(=O)[C@H]2C=CC=CC2)n(C)n1
Rx1027p2	CCc1cc(C(=O)N2CC[C@@H]2CN(C)C(=O)[C@@H]2C[C@@H]3C=C[C@H]2CC3)n(C)n1	C1=CCCC=C1	C=CC(=O)N(C)C[C@H]1CCN1C(=O)c1cc(CC)nn1C
Rx1028p1	O=C(CCc1ccc2ccccc2n1)N[C@@H]1C=CCCC1	C=C	C=CC=CNC(=O)CCc1ccc2ccccc2n1
Rx1029p1	O=C(N[C@@H]1CC=CCC1)[C@@H]1CN(Cc2nc(O)c3ccccc3n2)CCO1	C=CC=C	C=CNC(=O)[C@@H]1CN(Cc2nc(O)c3ccccc3n2)CCO1
Rx1030p1	CC(C)(C)n1cnc(C(=O)NCCNCCC2=CCCCC2)n1	C=C	C=CC(=C)CCNCCNC(=O)c1ncn(C(C)(C)C)n1
Rx1031p1	O=C1C[C@@]2(CN1Cc1cnoc1)COCCN(C[C@@H]1CC=CCC1)C2	C=CC=C	C=CCN1CCOC[C@]2(CC(=O)N(Cc3cnoc3)C2)C1
Rx1032p1	CC(C)(C)OC(=O)N1CC(C)(CC(=O)N2CCO[C@]3(CCN(C(=O)[C@]4(C)CC=CCC4)C3)C2)C1	C=CC=C	C=C(C)C(=O)N1CC[C@@]2(CN(C(=O)CC3(C)CN(C(=O)OC(C)(C)C)C3)CCO2)C1
Rx1033p1	CC(C)(C(=O)NC[C@@H]1COCCN1C(=O)[C@H]1CC=CCC1)C1CC1	C=CC=C	C=CC(=O)N1CCOC[C@H]1CNC(=O)C(C)(C)C1CC1
Rx1034p1	C[C@]1(C(=O)NC[C@H]2CCN(C/C=C\Cl)C2)CC=CCC1	C=CC=C	C=C(C)C(=O)NC[C@H]1CCN(C/C=C\Cl)C1
Rx1035p1	Cc1c(C(=O)NC[C@@H]2C[C@H]3C=C[C@H]2CC3)nnn1Cc1ccc(F)cc1F	C=C	Cc1c(C(=O)NC[C@H]2C=CC=CC2)nnn1Cc1ccc(F)cc1F
Rx1035p2	Cc1c(C(=O)NC[C@@H]2C[C@H]3C=C[C@H]2CC3)nnn1Cc1ccc(F)cc1F	C1=CCCC=C1	C=CCNC(=O)c1nnn(Cc2ccc(F)cc2F)c1C
Rx1036p1	O=C([C@H]1CCc2ccoc2C1)N1CCCC12CN(C(=O)[C@@]1(F)CCCC=C1F)C2	C=C	C=CC(F)=C(F)C(=O)N1CC2(CCCN2C(=O)[C@H]2CCc3ccoc3C2)C1
Rx1037p1	CC1=CC[C@H](C(=O)Nc2nc3c(s2)C[C@@H](NC(=O)c2ccccc2O)CC3)CC1	C=CC(=C)C	C=CC(=O)Nc1nc2c(s1)C[C@@H](NC(=O)c1ccccc1O)CC2
Rx1038p1	O=C(O)[C@@H]1CC=CC[C@@H]1C(=O)N[C@@H](c1ccccc1)[C@H]1CCCO1	C=CC=C	O=C(O)C=CC(=O)N[C@@H](c1ccccc1)[C@H]1CCCO1
Rx1039p1	CCOc1ccc([C@H](O)C2CCN(C(=O)NC[C@H]3CC=CCC3)CC2)cc1	C=CC=C	C=CCNC(=O)N1CCC([C@@H](O)c2ccc(OCC)cc2)CC1
Rx1040p1	CCOC(=O)c1ccc(NC(=O)COC(=O)[C@H](C(C)C)N2C(=O)[C@@H]3[C@H]4C=C[C@@H](C4)[C@@H]3C2=O)cc1	C1=CCC=C1	CCOC(=O)c1ccc(NC(=O)COC(=O)[C@H](C(C)C)N2C(=O)C=CC2=O)cc1
Rx1041p1	Cc1c(C(=O)N(C)C[C@@H]2CCN2CCC2=CCCCC2)cnn1C	C=C	C=CC(=C)CCN1CC[C@H]1CN(C)C(=O)c1cnn(C)c1C
Rx1042p1	COc1nc(C2=CC[C@@H](N3CCOCC3)CC2)nc2ccccc21	C=CC(=C)c1nc(OC)c2ccccc2n1	C=CN1CCOCC1
Rx1043p1	Cn1cc(S(=O)(=O)N2CCCCC2)cc1C(=O)N[C@H]1CC=CCC1	C=CC=C	C=CNC(=O)c1cc(S(=O)(=O)N2CCCCC2)cn1C
Rx1044p1	CCN(CC)c1ccc([C@H]2C3=C(O)CC(C)(C)CC3=Nc3ccccc3N2C(=O)C(F)(F)F)cc1	C=C(C)C	C=C(O)C1=C=Nc2ccccc2N(C(=O)C(F)(F)F)[C@H]1c1ccc(N(CC)CC)cc1
Rx1045p1	CC(C)C[C@H](C(=O)NCCC(=O)Nc1ccccn1)N1C(=O)[C@H]2CC=CC[C@@H]2C1=O	C=CC=C	CC(C)C[C@H](C(=O)NCCC(=O)Nc1ccccn1)N1C(=O)C=CC1=O
Rx1046p1	COC(=O)[C@@H]1CC=CC[C@@H]1C(=O)N1CC2(C1)CCCN2C(=O)CCc1ncccc1OC	C=CC=C	COC(=O)C=CC(=O)N1CC2(CCCN2C(=O)CCc2ncccc2OC)C1
Rx1047p1	Cc1cnc(Cl)c(C(=O)NC2(c3ccc(NC(=O)[C@@H]4CC=C(C)CC4)cc3)CCC2)c1	C=CC(=C)C	C=CC(=O)Nc1ccc(C2(NC(=O)c3cc(C)cnc3Cl)CCC2)cc1
Rx1048p1	O=C(OCCN1C(=O)COc2ccccc21)[C@H]1CC=CC[C@@H]1C(=O)N1CCOCC1	C=CC=C	O=C(C=CC(=O)N1CCOCC1)OCCN1C(=O)COc2ccccc21
Rx1049p1	C=CCn1cccc1C(=O)NC1[C@@H]2CN(CC3=CCCCC3)C[C@@H]12	C=C	C=CCn1cccc1C(=O)NC1[C@@H]2CN(CC(=C)C=C)C[C@@H]12
Rx1050p1	COC(=O)[C@@H]1CC=CC[C@H]1C(=O)N[C@H]1C[C@H]2CC[C@@H](C1)N2C(=O)/C=C/c1ccoc1	C=CC=C	COC(=O)C=CC(=O)N[C@@H]1C[C@@H]2CC[C@H](C1)N2C(=O)/C=C/c1ccoc1
Rx1051p1	O=C(COC(=O)c1cccc(N2C(=O)[C@@H]3[C@H]4C=C[C@@H](C4)[C@@H]3C2=O)c1)Nc1ccc(Oc2ccccc2)cc1	C1=CCC=C1	O=C(COC(=O)c1cccc(N2C(=O)C=CC2=O)c1)Nc1ccc(Oc2ccccc2)cc1
Rx1052p1	Cc1csc(Nc2cccc(NC(=O)[C@H](CC(C)C)N3C(=O)[C@@H]4CC=CC[C@@H]4C3=O)c2)n1	C=CC=C	Cc1csc(Nc2cccc(NC(=O)[C@H](CC(C)C)N3C(=O)C=CC3=O)c2)n1
Rx1053p1	O=C(Cc1ccccc1I)N1[C@@H]2CC[C@H]1C[C@@H](NC(=O)[C@@H]1CC=CCC1)C2	C=CC=C	C=CC(=O)N[C@@H]1C[C@@H]2CC[C@H](C1)N2C(=O)Cc1ccccc1I
Rx1054p1	Cc1[nH]nc(C(=O)N2C[C@@H](NC(=O)[C@@H]3CC=CCC3)C(C)(C)C2)c1C	C=CC=C	C=CC(=O)N[C@@H]1CN(C(=O)c2n[nH]c(C)c2C)CC1(C)C
Rx1055p1	O=C(NCCCc1nc(Cc2csc(-c3ccccc3)n2)no1)[C@@H]1CC=CCC1	C=CC=C	C=CC(=O)NCCCc1nc(Cc2csc(-c3ccccc3)n2)no1
Rx1056p1	O=C(N[C@@H]1CCCCN(CC(F)(F)C(F)F)C1)[C@@H]1C[C@@H]2C=C[C@H]1CC2	C=C	O=C(N[C@@H]1CCCCN(CC(F)(F)C(F)F)C1)[C@H]1C=CC=CC1
Rx1056p2	O=C(N[C@@H]1CCCCN(CC(F)(F)C(F)F)C1)[C@@H]1C[C@@H]2C=C[C@H]1CC2	C1=CCCC=C1	C=CC(=O)N[C@@H]1CCCCN(CC(F)(F)C(F)F)C1
Rx1057p1	CCc1[nH]nc(NC(=O)C2=CC[C@@H](C)CC2)c1Br	C=CC(=C)C(=O)Nc1n[nH]c(CC)c1Br	C=CC
Rx1058p1	Cc1cc([C@@H](C)C(=O)N2CC(NC(=O)CC3=CCCCC3)C2)c(C)o1	C=C	C=CC(=C)CC(=O)NC1CN(C(=O)[C@H](C)c2cc(C)oc2C)C1
Rx1059p1	CC1CCC(NC(=O)CN2CCN(C(=O)NCCC3=CCCCC3)CC2)CC1	C=C	C=CC(=C)CCNC(=O)N1CCN(CC(=O)NC2CCC(C)CC2)CC1
Rx1060p1	C[C@@H](NC(=O)C[C@H]1CCCCO1)C1CN(CCC2=CCCCC2)C1	C=C	C=CC(=C)CCN1CC([C@@H](C)NC(=O)C[C@H]2CCCCO2)C1
Rx1061p1	Cc1ccc(C2=NO[C@H](CNC(=O)CC3=CCCCC3)C2)cc1	C=C	C=CC(=C)CC(=O)NC[C@@H]1CC(c2ccc(C)cc2)=NO1
Rx1062p1	CN1CCN(c2cccc(C3=CCC(F)(F)CC3)n2)CC1	C=C(F)F	C=CC(=C)c1cccc(N2CCN(C)CC2)n1
Rx1063p1	O=C(C[C@@H]1CC=CCC1)N1CC[C@@H]1CNC(=O)c1cc(F)ccc1F	C=CC=C	C=CCC(=O)N1CC[C@@H]1CNC(=O)c1cc(F)ccc1F
Rx1064p1	CCn1nncc1CN1CCC[C@@H](NC(=O)[C@@]2(C)CC=CCC2)C1	C=CC=C	C=C(C)C(=O)N[C@@H]1CCCN(Cc2cnnn2CC)C1
Rx1065p1	O=C(Cc1ccc(C(F)(F)F)cc1)N1CC[C@H]2CO[C@@H](CNC(=O)[C@@]3(F)CCCC=C3F)[C@H]2C1	C=C	C=CC(F)=C(F)C(=O)NC[C@@H]1OC[C@@H]2CCN(C(=O)Cc3ccc(C(F)(F)F)cc3)C[C@@H]21
Rx1066p1	CC1=CC[C@@H](C(=O)N2C[C@H]3COC[C@@H](C2)[C@H]3NC(=O)C2=CCCN(C(=O)OC(C)(C)C)C2)CC1	C=CC(=C)C	C=CC(=O)N1C[C@@H]2COC[C@H](C1)[C@@H]2NC(=O)C1=CCCN(C(=O)OC(C)(C)C)C1
Rx1067p1	O=C(NC[C@@H]1CCN(C(=O)[C@H]2CC=CCC2)[C@@H]1c1cccnc1)[C@H]1CCCCO1	C=CC=C	C=CC(=O)N1CC[C@@H](CNC(=O)[C@H]2CCCCO2)[C@H]1c1cccnc1
Rx1068p1	COc1ccc(C(=O)N2CC3(C2)CCCN3C(=O)[C@@]2(C)CC=CCC2)cc1NC(C)=O	C=CC=C	C=C(C)C(=O)N1CCCC12CN(C(=O)c1ccc(OC)c(NC(C)=O)c1)C2
Rx1069p1	Cc1noc(CO[C@H](C)/C=C/C2=C(C)CCCC2(C)C)n1	C=C	C=C(C)C(/C=C/[C@@H](C)OCc1nc(C)no1)=C(C)C
Rx1070p1	Cc1cc[nH]c1C(=O)N1CCCCC[C@H](NC(=O)[C@H]2CC=CCC2)C1	C=CC=C	C=CC(=O)N[C@H]1CCCCCN(C(=O)c2[nH]ccc2C)C1
Rx1071p1	C[C@@H](NCC1(O)CCS(=O)(=O)CC1)[C@H]1C[C@H]2C=C[C@H]1CC2	C=C	C[C@@H](NCC1(O)CCS(=O)(=O)CC1)[C@@H]1C=CC=CC1
Rx1071p2	C[C@@H](NCC1(O)CCS(=O)(=O)CC1)[C@H]1C[C@H]2C=C[C@H]1CC2	C1=CCCC=C1	C=C[C@@H](C)NCC1(O)CCS(=O)(=O)CC1
Rx1072p1	CC(C)[C@@H](C(=O)N1CC(NC(=O)[C@@H]2C[C@@H]3C=C[C@H]2CC3)C1)N1CCCCC1	C=C	CC(C)[C@@H](C(=O)N1CC(NC(=O)[C@H]2C=CC=CC2)C1)N1CCCCC1
Rx1072p2	CC(C)[C@@H](C(=O)N1CC(NC(=O)[C@@H]2C[C@@H]3C=C[C@H]2CC3)C1)N1CCCCC1	C1=CCCC=C1	C=CC(=O)NC1CN(C(=O)[C@H](C(C)C)N2CCCCC2)C1
Rx1073p1	Cc1ccc(C(=O)N[C@@H]2CCN(CC3=CCCCC3)C[C@@H]2C)c(O)n1	C=C	C=CC(=C)CN1CC[C@@H](NC(=O)c2ccc(C)nc2O)[C@@H](C)C1
Rx1074p1	Cc1nn(C)cc1CN1CC[C@@]2(NC(=O)[C@@H]3C[C@@H]4C=C[C@H]3CC4)CCC[C@@H]12	C=C	Cc1nn(C)cc1CN1CC[C@@]2(NC(=O)[C@H]3C=CC=CC3)CCC[C@@H]12
Rx1074p2	Cc1nn(C)cc1CN1CC[C@@]2(NC(=O)[C@@H]3C[C@@H]4C=C[C@H]3CC4)CCC[C@@H]12	C1=CCCC=C1	C=CC(=O)N[C@]12CCC[C@H]1N(Cc1cn(C)nc1C)CC2
Rx1075p1	O=C(CCc1ccc(Cl)c(F)c1)NCCN1C(=O)[C@@H]2[C@H]3C=C[C@@H](C3)[C@H]2C1=O	C1=CCC=C1	O=C(CCc1ccc(Cl)c(F)c1)NCCN1C(=O)C=CC1=O
Rx1076p1	O=C(NCCC1CCN(c2ncccn2)CC1)[C@@H]1C[C@@H]2C=C[C@H]1CC2	C=C	O=C(NCCC1CCN(c2ncccn2)CC1)[C@H]1C=CC=CC1
Rx1076p2	O=C(NCCC1CCN(c2ncccn2)CC1)[C@@H]1C[C@@H]2C=C[C@H]1CC2	C1=CCCC=C1	C=CC(=O)NCCC1CCN(c2ncccn2)CC1
Rx1077p1	CN(CC1=CCCCC1)C1CCN(C(=O)[C@@H]2CCC2(F)F)CC1	C=C	C=CC(=C)CN(C)C1CCN(C(=O)[C@@H]2CCC2(F)F)CC1
Rx1078p1	COC(=O)CSCC(=O)N[C@H]1CCc2nc(NC(=O)[C@H]3CC=C(C)CC3)sc2C1	C=CC(=C)C	C=CC(=O)Nc1nc2c(s1)C[C@@H](NC(=O)CSCC(=O)OC)CC2
Rx1079p1	Cc1ccc(CN2CC[C@@H](NC(=O)[C@H]3CC=CCC3)C2)c(C)n1	C=CC=C	C=CC(=O)N[C@@H]1CCN(Cc2ccc(C)nc2C)C1
Rx1080p1	Cc1ncoc1C(=O)N1C[C@H]2C(NC(=O)[C@]3(C)CC=CCC3)[C@@H]2C1	C=CC=C	C=C(C)C(=O)NC1[C@@H]2CN(C(=O)c3ocnc3C)C[C@@H]12
Rx1081p1	Cc1ccc(CCC(=O)N[C@H]2C[C@H]3CC[C@@H](C2)N3C(=O)[C@@]2(C)CC=CCC2)s1	C=CC=C	C=C(C)C(=O)N1[C@H]2CC[C@@H]1C[C@H](NC(=O)CCc1ccc(C)s1)C2
Rx1082p1	O=C(NC[C@H]1CCN(C(=O)c2cn3cc(Cl)ccc3n2)[C@@H]1c1cccnc1)[C@@]1(F)CCCC=C1F	C=C	C=CC(F)=C(F)C(=O)NC[C@H]1CCN(C(=O)c2cn3cc(Cl)ccc3n2)[C@@H]1c1cccnc1
Rx1083p1	C[C@]12CN(C(=O)[C@H]3CC(c4cccnc4)=NO3)C[C@H]1[C@H]1C=C[C@@H]2C1	C1=CCC=C1	CC1=CCN(C(=O)[C@H]2CC(c3cccnc3)=NO2)C1
Rx1084p1	Cc1ccc(F)c(CN[C@H]2C[C@H](CNC(=O)[C@H]3CC=CCC3)C2)c1	C=CC=C	C=CC(=O)NC[C@H]1C[C@H](NCc2cc(C)ccc2F)C1
Rx1085p1	O=C(CC1=CCCCC1)N[C@@H]1[C@H]2CN(C(=O)Cc3ccccc3)C[C@H]21	C=C	C=CC(=C)CC(=O)N[C@H]1[C@@H]2CN(C(=O)Cc3ccccc3)C[C@@H]21
Rx1086p1	Cc1cc(C(=O)O[C@@H](C)C(=O)NCCC2=CCCCC2)cc([N+](=O)[O-])c1	C=C	C=CC(=C)CCNC(=O)[C@H](C)OC(=O)c1cc(C)cc([N+](=O)[O-])c1
Rx1087p1	COCC[C@@H](NC(=O)N1C[C@@H]2[C@H]3C=C[C@@H](O3)[C@@H]2C1)c1cccc(C(F)(F)F)c1	c1ccoc1	COCC[C@@H](NC(=O)N1CC=CC1)c1cccc(C(F)(F)F)c1
Rx1088p1	O=C(N[C@@H]1CC[C@@H]2CCCC[C@H]2C1)C(=O)N[C@@H]1CC=CCC1	C=CC=C	C=CNC(=O)C(=O)N[C@@H]1CC[C@@H]2CCCC[C@H]2C1
Rx1089p1	Cc1ccc(N(C)C[C@@H]2CCCN2C(=O)[C@@]2(C)CC=C(C)CC2)nn1	C=CC(=C)C	C=C(C)C(=O)N1CCC[C@H]1CN(C)c1ccc(C)nn1
Rx1090p1	CC1=CC[C@@](C)(C(=O)N2CCC(N(C)Cc3csnn3)CC2)CC1	C=CC(=C)C	C=C(C)C(=O)N1CCC(N(C)Cc2csnn2)CC1
Rx1091p1	COc1cc(C)cnc1N[C@@H]1CC=CCC1	C=CC=C	C=CNc1ncc(C)cc1OC
Rx1092p1	CC1=CC[C@@H](C(=O)N2CCOC[C@@]3(CN(C(=O)Cc4ccc(Cl)cc4[N+](=O)[O-])CCO3)C2)CC1	C=CC(=C)C	C=CC(=O)N1CCOC[C@]2(C1)CN(C(=O)Cc1ccc(Cl)cc1[N+](=O)[O-])CCO2
Rx1093p1	Cc1ccnc(C(=O)N(C)CCCN(C)C(=O)[C@@H]2CC=CCC2)n1	C=CC=C	C=CC(=O)N(C)CCCN(C)C(=O)c1nccc(C)n1
Rx1094p1	O=C(NC[C@@H]1C[C@H](N[C@H]2CCNC2=O)C1)[C@H]1CC=CCC1	C=CC=C	C=CC(=O)NC[C@H]1C[C@@H](N[C@H]2CCNC2=O)C1
Rx1095p1	O=C([C@@H]1CC=CC[C@H]1c1nc2ccccc2s1)N1CCC[C@](O)(C(F)(F)F)CC1	C=CC=C	O=C(C=Cc1nc2ccccc2s1)N1CCC[C@](O)(C(F)(F)F)CC1
Rx1096p1	CN(C(=O)C[C@H]1C=CCCC1)[C@@H]1CCN(Cc2nncn2C)C1	C=C	C=CC=CCC(=O)N(C)[C@@H]1CCN(Cc2nncn2C)C1
Rx1097p1	O=C(NCCN1C(=O)[C@H]2[C@H]3C=C[C@@H](C3)[C@@H]2C1=O)c1ncoc1-c1ccc(F)cc1	C1=CCC=C1	O=C(NCCN1C(=O)C=CC1=O)c1ncoc1-c1ccc(F)cc1
Rx1098p1	CN1C(=O)CC[C@@H]1CC(=O)N[C@H]1C[C@H]2CC[C@@H]1N2CC1=CCCCC1	C=C	C=CC(=C)CN1[C@H]2CC[C@@H]1C[C@@H]2NC(=O)C[C@H]1CCC(=O)N1C
Rx1099p1	CC1=C(C)C[C@@](C)(C(=O)N2CC([C@H](C)NC(=O)c3ncc[nH]3)C2)CC1	C=C(C)C(=C)C	C=C(C)C(=O)N1CC([C@H](C)NC(=O)c2ncc[nH]2)C1
Rx1100p1	CN(CC1CCCC1)C(=O)C(=O)NC[C@H]1C[C@H]2C=C[C@H]1C2	C1=CCC=C1	C=CCNC(=O)C(=O)N(C)CC1CCCC1
Rx1101p1	C[C@@]1(C(=O)N2CC3(C2)CCN(CC2CCOCC2)C3)CC=CCC1	C=CC=C	C=C(C)C(=O)N1CC2(CCN(CC3CCOCC3)C2)C1
Rx1102p1	C[C@@](CNCC1=CCCCC1)(NC(=O)CC[C@H]1CCCO1)C1CC1	C=C	C=CC(=C)CNC[C@](C)(NC(=O)CC[C@H]1CCCO1)C1CC1
Rx1103p1	CC(C)(O)CC(=O)N1C[C@]2(C)CN(C(=O)[C@H]3CC=CCC3)C[C@]2(C)C1	C=CC=C	C=CC(=O)N1C[C@]2(C)CN(C(=O)CC(C)(C)O)C[C@]2(C)C1
Rx1104p1	O=C(O)[C@@H]1[C@H]2C=C[C@@H](CC2)[C@@H]1C(=O)NC[C@H]1CC(=O)N(Cc2ccccc2)C1	C=C	O=C(NC[C@H]1CC(=O)N(Cc2ccccc2)C1)[C@H]1C=CC=C[C@H]1C(=O)O
Rx1104p2	O=C(O)[C@@H]1[C@H]2C=C[C@@H](CC2)[C@@H]1C(=O)NC[C@H]1CC(=O)N(Cc2ccccc2)C1	C1=CCCC=C1	O=C(O)C=CC(=O)NC[C@H]1CC(=O)N(Cc2ccccc2)C1
Rx1105p1	CN(CCCN(C)C(=O)[C@H]1C[C@H]2C=C[C@H]1C2)C(=O)C1CC(C)(C)C1	C1=CCC=C1	C=CC(=O)N(C)CCCN(C)C(=O)C1CC(C)(C)C1
Rx1106p1	O=C(NCc1cn2ccccc2n1)N[C@@H]1CC=C(c2ccc(F)cc2)CC1	C=CC(=C)c1ccc(F)cc1	C=CNC(=O)NCc1cn2ccccc2n1
Rx1107p1	COCCOC[C@H](C)NC(=O)N[C@H]1CC=C(c2ccc(F)cc2)CC1	C=CC(=C)c1ccc(F)cc1	C=CNC(=O)N[C@@H](C)COCCOC
Rx1108p1	Cc1c(S(=O)(=O)NC(=O)[C@H]2CC=CC[C@@H]2C(=O)N2CCOCC2)cnn1C	C=CC=C	Cc1c(S(=O)(=O)NC(=O)C=CC(=O)N2CCOCC2)cnn1C
Rx1109p1	COC(=O)[C@@H]1CC=CC[C@@H]1C(=O)N1CCO[C@@]2(C1)COCCN(C(=O)c1ccc(O)cn1)C2	C=CC=C	COC(=O)C=CC(=O)N1CCO[C@]2(COCCN(C(=O)c3ccc(O)cn3)C2)C1
Rx1110p1	Cc1ccc(F)cc1C(=O)N1C[C@@H](O)[C@H](NC(=O)[C@]2(C)CC=CCC2)C1	C=CC=C	C=C(C)C(=O)N[C@@H]1CN(C(=O)c2cc(F)ccc2C)C[C@H]1O
Rx1111p1	CCN(C[C@@H]1CCCO1)C(=O)C(=O)NCCN1C(=O)[C@@H]2[C@H]3C=C[C@@H](C3)[C@@H]2C1=O	C1=CCC=C1	CCN(C[C@@H]1CCCO1)C(=O)C(=O)NCCN1C(=O)C=CC1=O
Rx1112p1	O=C1[C@@H]2[C@@H](C(=O)N1c1ccccc1Cl)[C@@H](c1ccc3c(c1)OCO3)C=C1c3c(ccc4ccccc43)OC(=O)[C@H]12	O=C1C=CC(=O)N1c1ccccc1Cl	O=c1cc(C=Cc2ccc3c(c2)OCO3)c2c(ccc3ccccc32)o1
Rx1113p1	C[C@H]1CN(C(=O)c2cc(F)c[nH]2)CC[C@@H]1NCC1=CCCCC1	C=C	C=CC(=C)CN[C@H]1CCN(C(=O)c2cc(F)c[nH]2)C[C@@H]1C
Rx1114p1	C[C@@H](CC(=O)N1CC(NC(=O)C[C@H]2C=CCCC2)C1)c1cnn(C)c1	C=C	C=CC=CCC(=O)NC1CN(C(=O)C[C@H](C)c2cnn(C)c2)C1
Rx1115p1	COC(CN(C)C(=O)[C@]1(C)CC=CCC1)OC	C=CC=C	C=C(C)C(=O)N(C)CC(OC)OC
Rx1116p1	O=C(CCCNC(=O)[C@H]1CC=CCC1)N=c1cc[nH]c2ccccc21	C=CC=C	C=CC(=O)NCCCC(=O)N=c1cc[nH]c2ccccc12
Rx1117p1	COc1c(F)ccc(C)c1C1=CC[C@@H](C(F)(F)F)CC1	C=CC(=C)c1c(C)ccc(F)c1OC	C=CC(F)(F)F
Rx1118p1	O=C(N[C@H]1C=CCCC1)N1CCC2(CC1)C[C@H](O)CCO2	C=C	C=CC=CNC(=O)N1CCC2(CC1)C[C@H](O)CCO2
Rx1119p1	C[C@]1(C(=O)NC[C@@H]2OC[C@@H]3CCN(C(=O)c4cccnc4-c4cccc(F)c4)C[C@@H]32)CC=CCC1	C=CC=C	C=C(C)C(=O)NC[C@@H]1OC[C@@H]2CCN(C(=O)c3cccnc3-c3cccc(F)c3)C[C@@H]21
Rx1120p1	C=C[C@H](C#CC(C)(C)C)Oc1c2c(c(C(C)=O)c(O)c1C)OC1=CC(=O)[C@@H](C(C)=O)C(=O)[C@]21C	C=C[C@H](C#CC(C)(C)C)Oc1c(C)c(O)c(C(C)=O)c2oc(C=C=O)c(C)c12	CC(=O)C=C=O
Rx1121p1	CN(C(=O)c1cnon1)[C@@H]1CCN(C(=O)C[C@H]2C=CCCC2)C1	C=C	C=CC=CCC(=O)N1CC[C@@H](N(C)C(=O)c2cnon2)C1
Rx1122p1	CC(C)c1nnnn1[C@@H]1C=CCCC1	C=C	C=CC=Cn1nnnc1C(C)C
Rx1123p1	CC1=CC[C@H](C(=O)NC[C@@H]2CCN(C(=O)Cc3ccc4ncccc4c3)[C@H]2c2cccnc2)CC1	C=CC(=C)C	C=CC(=O)NC[C@@H]1CCN(C(=O)Cc2ccc3ncccc3c2)[C@H]1c1cccnc1
Rx1124p1	O=C(CC1=CCCCC1)N1CCN(C2CCOCC2)CC1	C=C	C=CC(=C)CC(=O)N1CCN(C2CCOCC2)CC1
Rx1125p1	C[C@H](CN(C)c1ccnc(C(C)(C)C)n1)NC(=O)[C@@]1(C)CC=CCC1	C=CC=C	C=C(C)C(=O)N[C@H](C)CN(C)c1ccnc(C(C)(C)C)n1
Rx1126p1	C[C@@H](Oc1ccccc1NC(=O)CN1C(=O)[C@@H]2CC=CC[C@@H]2C1=O)C(F)(F)F	C=CC=C	C[C@@H](Oc1ccccc1NC(=O)CN1C(=O)C=CC1=O)C(F)(F)F
Rx1127p1	COC(=O)N1C[C@H]2C=C[C@H]1[C@H](c1noc(CCc3ccsc3)n1)C2	C=Cc1noc(CCc2ccsc2)n1	COC(=O)N1C=CC=CC1
Rx1128p1	Cc1cccc(N2C[C@@]34C=C[C@@H](O3)[C@H](C(=O)OCc3ccccc3)[C@@H]4C2=O)c1	Cc1cccc(N(Cc2ccco2)C(=O)C=CC(=O)OCc2ccccc2)c1
Rx1129p1	COCCN(C[C@H]1CC=CCC1)C(=O)C(=O)Nc1ccc2ccc(=O)n(C)c2c1	C=CC=C	C=CCN(CCOC)C(=O)C(=O)Nc1ccc2ccc(=O)n(C)c2c1
Rx1130p1	Cc1nnc([C@H](C)NC(=O)[C@]2(C)CC=CCC2)s1	C=CC=C	C=C(C)C(=O)N[C@@H](C)c1nnc(C)s1
Rx1131p1	Cc1c[nH]nc1C(=O)N(C)[C@H]1CCN(C(=O)[C@@]2(C)CC=CCC2)C1	C=CC=C	C=C(C)C(=O)N1CC[C@H](N(C)C(=O)c2n[nH]cc2C)C1
Rx1132p1	C[C@H]1CCSCCN1C(=O)CC1=CCCCC1	C=C	C=CC(=C)CC(=O)N1CCSCC[C@@H]1C
Rx1133p1	O=C(CN1CC(CNC(=O)[C@@H]2C[C@H]3C=C[C@H]2O3)C1)Nc1cnccn1	c1ccoc1	C=CC(=O)NCC1CN(CC(=O)Nc2cnccn2)C1
Rx1134p1	NC(=O)[C@H]1[C@H]2C=C[C@@H](C2)[C@@H]1NS(=O)(=O)Cc1ccc(Cl)c(F)c1	C1=CCC=C1	NC(=O)C=CNS(=O)(=O)Cc1ccc(Cl)c(F)c1
Rx1135p1	Cc1cccc(-c2nn(CN3C[C@@H]4[C@H]5C=C[C@@H](O5)[C@@H]4C3)c(=S)n2C)c1	c1ccoc1	Cc1cccc(-c2nn(CN3CC=CC3)c(=S)n2C)c1
Rx1136p1	CN(CC(=O)NCCC1=CCCCC1)C(=O)c1cccc(F)c1O	C=C	C=CC(=C)CCNC(=O)CN(C)C(=O)c1cccc(F)c1O
Rx1137p1	COC(=O)c1ccc2nc(Cl)c(NC3=CC(=O)CCC3)nc2c1	C=C	C=C(C=C=O)Nc1nc2cc(C(=O)OC)ccc2nc1Cl
Rx1138p1	CCN(C)C(=O)CNC[C@@H](NC(=O)[C@@H]1C[C@@H]2C=C[C@H]1CC2)C(C)(C)C	C=C	CCN(C)C(=O)CNC[C@@H](NC(=O)[C@H]1C=CC=CC1)C(C)(C)C
Rx1138p2	CCN(C)C(=O)CNC[C@@H](NC(=O)[C@@H]1C[C@@H]2C=C[C@H]1CC2)C(C)(C)C	C1=CCCC=C1	C=CC(=O)N[C@H](CNCC(=O)N(C)CC)C(C)(C)C
Rx1139p1	C[C@]12CN(c3nnnn3CC(=O)N3CCCCC3)C[C@H]1[C@H]1C=C[C@@H]2C1	C1=CCC=C1	CC1=CCN(c2nnnn2CC(=O)N2CCCCC2)C1
Rx1140p1	C[C@@]1(C(=O)N[C@H]2C[C@H](CNC(=O)c3cncs3)C2)CC=CCC1	C=CC=C	C=C(C)C(=O)N[C@H]1C[C@H](CNC(=O)c2cncs2)C1
Rx1141p1	COc1ccc(OC)c(NC(=O)[C@@H]2[C@H](C(=O)O)[C@@]3(Cl)C(Cl)=C(Cl)[C@@]2(Cl)C3(Cl)Cl)c1	COc1ccc(OC)c(NC(=O)C=CC(=O)O)c1	ClC1=C(Cl)C(Cl)(Cl)C(Cl)=C1Cl
Rx1142p1	CC(C)COCCN1C[C@@H]2CCC[C@]2(NC(=O)C[C@@H]2C=CCCC2)C1	C=C	C=CC=CCC(=O)N[C@]12CCC[C@H]1CN(CCOCC(C)C)C2
Rx1143p1	CC(C)(C)OC(=O)N1CC[C@](C)(C(=O)NC[C@H]2CCN(C(=O)[C@@H]3CC=CCC3)[C@H]2c2cccnc2)C1	C=CC=C	C=CC(=O)N1CC[C@H](CNC(=O)[C@@]2(C)CCN(C(=O)OC(C)(C)C)C2)[C@@H]1c1cccnc1
Rx1144p1	C[C@@H]1CN(C(=O)[C@]2(C)CC=CCC2)C[C@H]1NC(=O)c1cccc2ncnn21	C=CC=C	C=C(C)C(=O)N1C[C@@H](NC(=O)c2cccc3ncnn23)[C@H](C)C1
Rx1145p1	C[C@H](NC(=O)C(=O)NC[C@@H]1CC=CCC1)[C@@H]1CCN(Cc2ccccc2)C1	C=CC=C	C=CCNC(=O)C(=O)N[C@@H](C)[C@@H]1CCN(Cc2ccccc2)C1
Rx1146p1	O=C(c1ncccn1)N1CC[C@]2(CCN(CCC3=CCCCC3)C2)C1	C=C	C=CC(=C)CCN1CC[C@]2(CCN(C(=O)c3ncccn3)C2)C1
Rx1147p1	COc1ccc(C)cc1NC(=O)[C@@H]1CCCN1C[C@@H]1CC=CCC1	C=CC=C	C=CCN1CCC[C@H]1C(=O)Nc1cc(C)ccc1OC
Rx1148p1	Cn1nnc(CN2CC=C(CNC(=O)[C@H]3C[C@H]4C=C[C@H]3C4)CC2)n1	C1=CCC=C1	C=CC(=O)NCC1=CCN(Cc2nnn(C)n2)CC1
Rx1149p1	CCOc1ncccc1C(=O)N1CCO[C@]2(C1)COCCN(C(=O)[C@@]1(C)CC=CCC1)C2	C=CC=C	C=C(C)C(=O)N1CCOC[C@@]2(C1)CN(C(=O)c1cccnc1OCC)CCO2
Rx1150p1	NC(=O)[C@H]1[C@H]2C=C[C@@H](C2)[C@@H]1NC(=O)c1cccnc1Oc1ccccc1	C1=CCC=C1	NC(=O)C=CNC(=O)c1cccnc1Oc1ccccc1
Rx1151p1	CC1=C(C)C[C@H](C(=O)NC[C@@]2(O)CCN(C(=O)c3cc[nH]c3)C2)CC1	C=C(C)C(=C)C	C=CC(=O)NC[C@@]1(O)CCN(C(=O)c2cc[nH]c2)C1
Rx1152p1	CC1(C)CC(C(=O)NC[C@@H]2[C@H]3CN(C(=O)[C@@]4(C)CC=CCC4)C[C@H]32)C1	C=CC=C	C=C(C)C(=O)N1C[C@H]2[C@H](CNC(=O)C3CC(C)(C)C3)[C@H]2C1
Rx1153p1	COCCc1ccccc1NC(=O)c1cccc(NN2C(=O)[C@@H]3CC=CC[C@@H]3C2=O)c1	C=CC=C	COCCc1ccccc1NC(=O)c1cccc(NN2C(=O)C=CC2=O)c1
Rx1154p1	COc1nc(C)ncc1C(=O)N1C[C@H](NCC2=CCCCC2)C[C@@H]1C	C=C	C=CC(=C)CN[C@@H]1C[C@H](C)N(C(=O)c2cnc(C)nc2OC)C1
Rx1155p1	O=C(O)c1cc(Br)c(S(=O)(=O)NC[C@@H]2CC=CCC2)s1	C=CC=C	C=CCNS(=O)(=O)c1sc(C(=O)O)cc1Br
Rx1156p1	COc1nc(C(=O)N2C[C@@H]3CN(C(=O)[C@H]4CC=CCC4)C[C@]3(C)C2)co1	C=CC=C	C=CC(=O)N1C[C@H]2CN(C(=O)c3coc(OC)n3)C[C@@]2(C)C1
Rx1157p1	CCCCCC(=O)N1CC2(C1)C[C@@H](NC(=O)[C@H]1CC=CCC1)CO2	C=CC=C	C=CC(=O)N[C@H]1COC2(C1)CN(C(=O)CCCCC)C2
Rx1158p1	N#C[C@@H]1CC=C(Nc2cnc3c(C4CC4)cnn3c2)CC1	C=CC(=C)Nc1cnc2c(C3CC3)cnn2c1	C=CC#N
Rx1159p1	COC(=O)N1C[C@H]2C=C[C@H]1[C@@H](C(=O)NCc1c(C3CC3)cnn1C)C2	C=CC(=O)NCc1c(C2CC2)cnn1C	COC(=O)N1C=CC=CC1
Rx1160p1	CC(C)O[C@@H]1CCN(C(=O)NC[C@H]2C[C@H]3C=C[C@H]2C3)C1	C1=CCC=C1	C=CCNC(=O)N1CC[C@@H](OC(C)C)C1
Rx1161p1	COCc1noc(CNC[C@H](C)NC(=O)[C@@H]2C[C@@H]3C=C[C@H]2CC3)n1	C=C	COCc1noc(CNC[C@H](C)NC(=O)[C@H]2C=CC=CC2)n1
Rx1161p2	COCc1noc(CNC[C@H](C)NC(=O)[C@@H]2C[C@@H]3C=C[C@H]2CC3)n1	C1=CCCC=C1	C=CC(=O)N[C@@H](C)CNCc1nc(COC)no1
Rx1162p1	O=C(N[C@H]1CC=CCC1)[C@@H]1CCCc2nc[nH]c21	C=CC=C	C=CNC(=O)[C@@H]1CCCc2nc[nH]c21
Rx1163p1	C[C@@H]1C[C@H](CNCC2=CCCCC2)CN1C(=O)c1cncs1	C=C	C=CC(=C)CNC[C@H]1C[C@@H](C)N(C(=O)c2cncs2)C1
Rx1164p1	COc1ccc(CC(=O)N2CCO[C@@]3(CCN(C(=O)[C@H]4CC=CCC4)C3)C2)c(Cl)c1	C=CC=C	C=CC(=O)N1CC[C@@]2(C1)CN(C(=O)Cc1ccc(OC)cc1Cl)CCO2
Rx1165p1	COC(=O)c1oc(S(=O)(=O)N2C[C@@H]3[C@H]4C=C[C@@H](O4)[C@@H]3C2)cc1C	c1ccoc1	COC(=O)c1oc(S(=O)(=O)N2CC=CC2)cc1C
Rx1166p1	N#CCc1ccc(NC2=CC[C@H](N3CCCC3)CC2)cc1	C=CC(=C)Nc1ccc(CC#N)cc1	C=CN1CCCC1
Rx1167p1	CC(C)c1noc(CNC[C@H]2CCCN2C(=O)C[C@H]2CC=CCC2)n1	C=CC=C	C=CCC(=O)N1CCC[C@@H]1CNCc1nc(C(C)C)no1
Rx1168p1	CC1=C(C)C[C@@H](C(=O)NCC(C)(C)C[C@@H](C)O)CC1	C=C(C)C(=C)C	C=CC(=O)NCC(C)(C)C[C@@H](C)O
Rx1169p1	CCN(CC)C(=O)[C@H]1CSCN1C(=O)[C@@H]1C[C@H]2C=C[C@H]1N(C(=O)OC)C2	C=CC(=O)N1CSC[C@@H]1C(=O)N(CC)CC	COC(=O)N1C=CC=CC1
Rx1170p1	COC(=O)[C@@H]1CC=CC[C@H]1C(=O)Nc1ccc(C2(NC(=O)c3cc(Cl)ccc3F)CCC2)cc1	C=CC=C	COC(=O)C=CC(=O)Nc1ccc(C2(NC(=O)c3cc(Cl)ccc3F)CCC2)cc1
Rx1171p1	C=CCOCCCC(=O)NC[C@@H](C)N(CC)CC1=CCCCC1	C=C	C=CCOCCCC(=O)NC[C@@H](C)N(CC)CC(=C)C=C
Rx1172p1	C=C[C@@H]1OCCC[C@H]1C(=O)NCC1CC(NCCC2=CCCCC2)C1	C=C	C=CC(=C)CCNC1CC(CNC(=O)[C@@H]2CCCO[C@H]2C=C)C1
Rx1173p1	O=C(C[C@H]1CCC(=O)N1)N1[C@H]2CC[C@H]1CN(C(=O)[C@@H]1CC=CCC1)C2	C=CC=C	C=CC(=O)N1C[C@@H]2CC[C@@H](C1)N2C(=O)C[C@H]1CCC(=O)N1
Rx1174p1	C=C(C)CN1CC[C@H]2[C@H]1CCCN2C(=O)[C@@H]1C[C@@H]2C=C[C@H]1CC2	C=C	C=C(C)CN1CC[C@H]2[C@H]1CCCN2C(=O)[C@H]1C=CC=CC1
Rx1174p2	C=C(C)CN1CC[C@H]2[C@H]1CCCN2C(=O)[C@@H]1C[C@@H]2C=C[C@H]1CC2	C1=CCCC=C1	C=CC(=O)N1CCC[C@@H]2[C@@H]1CCN2CC(=C)C
Rx1175p1	Cc1nn(C)cc1CC(=O)N[C@@H]1CN(C(=O)[C@@H]2C[C@@H]3C=C[C@H]2CC3)C[C@H]1O	C=C	Cc1nn(C)cc1CC(=O)N[C@@H]1CN(C(=O)[C@H]2C=CC=CC2)C[C@H]1O
Rx1175p2	Cc1nn(C)cc1CC(=O)N[C@@H]1CN(C(=O)[C@@H]2C[C@@H]3C=C[C@H]2CC3)C[C@H]1O	C1=CCCC=C1	C=CC(=O)N1C[C@@H](O)[C@H](NC(=O)Cc2cn(C)nc2C)C1
Rx1176p1	Cc1ccc(Cl)cc1NC(=O)[C@@H]1[C@H]2C=C[C@@H](C2)[C@@H]1C(=O)O	C1=CCC=C1	Cc1ccc(Cl)cc1NC(=O)C=CC(=O)O
Rx1177p1	O=C(N[C@H]1C[C@H]2CC[C@@H]1N2C(=O)c1ccc2cccnc2n1)[C@@H]1C[C@@H]2C=C[C@H]1CC2	C=C	O=C(N[C@H]1C[C@H]2CC[C@@H]1N2C(=O)c1ccc2cccnc2n1)[C@H]1C=CC=CC1
Rx1177p2	O=C(N[C@H]1C[C@H]2CC[C@@H]1N2C(=O)c1ccc2cccnc2n1)[C@@H]1C[C@@H]2C=C[C@H]1CC2	C1=CCCC=C1	C=CC(=O)N[C@H]1C[C@H]2CC[C@@H]1N2C(=O)c1ccc2cccnc2n1
Rx1178p1	Cc1cc(C(=O)N2CCOC[C@@H]2CNC(=O)C[C@H]2C=CCCC2)n[nH]1	C=C	C=CC=CCC(=O)NC[C@H]1COCCN1C(=O)c1cc(C)[nH]n1
Rx1179p1	CN(CCOC(C)(C)C)C(=O)C(=O)NCCN1C(=O)[C@@H]2[C@H]3C=C[C@@H](C3)[C@H]2C1=O	C1=CCC=C1	CN(CCOC(C)(C)C)C(=O)C(=O)NCCN1C(=O)C=CC1=O
Rx1180p1	C[C@]1(NC(=O)NC2[C@H]3CC[C@H]2CC(N)C3)CC=CCC1	C=CC=C	C=C(C)NC(=O)NC1[C@H]2CC[C@H]1CC(N)C2
Rx1181p1	CCCc1onc(C)c1C(=O)N1CCC(N2CCC(NC(=O)[C@@H]3CC=CCC3)CC2)CC1	C=CC=C	C=CC(=O)NC1CCN(C2CCN(C(=O)c3c(C)noc3CCC)CC2)CC1
Rx1182p1	CN1C(=O)N[C@@H](c2cccc(Cl)c2Cl)C2=C1CCCC2=O	C=C	C=C1C(=C=O)[C@H](c2cccc(Cl)c2Cl)NC(=O)N1C
Rx1183p1	N#Cc1cnoc1NC1=CC[C@@H](C(F)(F)F)CC1	C=CC(=C)Nc1oncc1C#N	C=CC(F)(F)F
Rx1184p1	Cc1ccc(CNC(=O)CN2CC(NC(=O)[C@H]3CC=CCC3)C2)cc1	C=CC=C	C=CC(=O)NC1CN(CC(=O)NCc2ccc(C)cc2)C1
Rx1185p1	CS(=O)(=O)CCN[C@@H]1CCCN(C(=O)CC2=CCCCC2)C1	C=C	C=CC(=C)CC(=O)N1CCC[C@@H](NCCS(C)(=O)=O)C1
Rx1186p1	Cc1ccc(CC(=O)N[C@H]2[C@@H]3COC[C@H]2CN(C(=O)[C@@H]2CC=C(C)CC2)C3)o1	C=CC(=C)C	C=CC(=O)N1C[C@@H]2COC[C@H](C1)[C@@H]2NC(=O)Cc1ccc(C)o1
Rx1187p1	O=C(NC[C@H]1CC[C@H](CNC(=O)[C@H]2CC=CCC2)CC1)c1cnco1	C=CC=C	C=CC(=O)NC[C@H]1CC[C@H](CNC(=O)c2cnco2)CC1
Rx1188p1	O=C(CCc1ccccc1F)N1[C@@H]2CC[C@H]1C[C@@H](NC(=O)[C@]1(F)CCCC=C1F)C2	C=C	C=CC(F)=C(F)C(=O)N[C@@H]1C[C@@H]2CC[C@H](C1)N2C(=O)CCc1ccccc1F
Rx1189p1	Cc1ccc(C(=O)N[C@H]2[C@@H]3COC[C@H]2CN(C(=O)[C@@]2(F)CCCC=C2F)C3)cc1C	C=C	C=CC(F)=C(F)C(=O)N1C[C@@H]2COC[C@H](C1)[C@@H]2NC(=O)c1ccc(C)c(C)c1
Rx1190p1	CCN(C(=O)C[C@@H]1C=CCCC1)C1CN(C(=O)c2oc(C)cc2C)C1	C=C	C=CC=CCC(=O)N(CC)C1CN(C(=O)c2oc(C)cc2C)C1
Rx1191p1	CCCOC(=O)[C@@H]1[C@H]2C=C[C@]3(CN(C[C@H]4CCCO4)C(=O)[C@H]13)O2	CCCOC(=O)C=CC(=O)N(Cc1ccco1)C[C@H]1CCCO1
Rx1192p1	NC(=O)c1ccc(C(=O)N2CC[C@H](NCCC3=CCCCC3)C2)o1	C=C	C=CC(=C)CCN[C@H]1CCN(C(=O)c2ccc(C(N)=O)o2)C1
Rx1193p1	Cc1nocc1CN1C[C@@H]2CN(C(=O)[C@]3(C)CC=C(C)CC3)C[C@@H]2C1	C=CC(=C)C	C=C(C)C(=O)N1C[C@@H]2CN(Cc3conc3C)C[C@@H]2C1
Rx1194p1	COc1ccc([N+](=O)[O-])cc1N1C(=O)[C@@H]2[C@@H](C1=O)[C@@]1(CO)C=C[C@@]2(C)O1	COc1ccc([N+](=O)[O-])cc1N1C(=O)C=CC1=O	Cc1ccc(CO)o1
Rx1195p1	CCC[C@@H](OC)C(=O)N1C[C@H]2CN(C(=O)[C@@]3(C)CC=CCC3)C[C@H]2C1	C=CC=C	C=C(C)C(=O)N1C[C@H]2CN(C(=O)[C@@H](CCC)OC)C[C@H]2C1
Rx1196p1	C[C@H](NC(=O)[C@H]1CC=CCC1)C1CCN(c2ncccc2C#N)CC1	C=CC=C	C=CC(=O)N[C@@H](C)C1CCN(c2ncccc2C#N)CC1
Rx1197p1	CC(C)OCC(=O)N1C[C@@H](O)[C@@H](CNC(=O)CC2=CCCCC2)C1	C=C	C=CC(=C)CC(=O)NC[C@H]1CN(C(=O)COC(C)C)C[C@H]1O
Rx1198p1	Cn1ncnc1-c1ccc(OC(=O)[C@@]2(C(=O)O)CC=CCC2)cc1	C=CC=C	C=C(C(=O)O)C(=O)Oc1ccc(-c2ncnn2C)cc1
Rx1199p1	CN(CCC1=CCCCC1)[C@H]1CCN(C(=O)CCc2cn(C)nn2)C1	C=C	C=CC(=C)CCN(C)[C@H]1CCN(C(=O)CCc2cn(C)nn2)C1
Rx1200p1	Cc1cc(Br)c(Cl)cc1NC(=O)[C@@H]1CC=CC[C@H]1C(=O)O	C=CC=C	Cc1cc(Br)c(Cl)cc1NC(=O)C=CC(=O)O
Rx1201p1	CCc1cc(C(=O)N[C@H]2[C@@H]3COC[C@H]2CN(C(=O)[C@H]2CC=CC[C@H]2C(=O)OC)C3)n(C)n1	C=CC=C	CCc1cc(C(=O)N[C@@H]2[C@H]3COC[C@@H]2CN(C(=O)C=CC(=O)OC)C3)n(C)n1
Rx1202p1	Cc1ncsc1CN[C@@H]1CN(C(=O)[C@]2(C)CC=CCC2)C[C@H]1C	C=CC=C	C=C(C)C(=O)N1C[C@@H](NCc2scnc2C)[C@H](C)C1
Rx1203p1	CCOc1ccc(-c2nnc([C@H](CC(C)C)N3C(=O)[C@@H]4CC=CC[C@H]4C3=O)o2)cc1OC	C=CC=C	CCOc1ccc(-c2nnc([C@H](CC(C)C)N3C(=O)C=CC3=O)o2)cc1OC
Rx1204p1	CC(C)C[C@H](C(=O)NCC(=O)OC(C)C)N1C(=O)[C@@H]2CC=CC[C@H]2C1=O	C=CC=C	CC(C)C[C@H](C(=O)NCC(=O)OC(C)C)N1C(=O)C=CC1=O
Rx1205p1	C[C@H]1CCCN(C(=O)CCNC(=O)N2C[C@@H]3[C@@H]4C=C[C@@H](C4)[C@]3(C)C2)C1	C1=CCC=C1	CC1=CCN(C(=O)NCCC(=O)N2CCC[C@H](C)C2)C1
Rx1206p1	C[C@H](C#N)C(=O)N1C[C@@H]2CCN(C(=O)C[C@@H]3C=CCCC3)CC[C@@H]2C1	C=C	C=CC=CCC(=O)N1CC[C@@H]2CN(C(=O)[C@H](C)C#N)C[C@@H]2CC1
Rx1207p1	Cc1ccccc1NC(=O)[C@@H]1CC=CC[C@@H]1C(=O)N(c1ccccc1)c1ccccc1	C=CC=C	Cc1ccccc1NC(=O)C=CC(=O)N(c1ccccc1)c1ccccc1
Rx1208p1	Cc1nc(C)c(CN[C@H]2C[C@@H](NC(=O)[C@H]3C[C@H]4C=C[C@H]3C4)C2)o1	C1=CCC=C1	C=CC(=O)N[C@H]1C[C@@H](NCc2oc(C)nc2C)C1
Rx1209p1	O=C(CCCNC(=O)[C@@H]1CC=CCC1)NCCc1c[nH]c2cccc(Br)c12	C=CC=C	C=CC(=O)NCCCC(=O)NCCc1c[nH]c2cccc(Br)c12
Rx1210p1	C[C@@]1(C(=O)N2[C@@H]3CC[C@H]2C[C@@H](NC(=O)c2cc(-c4ccc(Cl)cc4)[nH]n2)C3)CC=CCC1	C=CC=C	C=C(C)C(=O)N1[C@H]2CC[C@@H]1C[C@H](NC(=O)c1cc(-c3ccc(Cl)cc3)[nH]n1)C2
Rx1211p1	O=C(C[C@@H]1C=CCCC1)N[C@]1(CO)CCCN(Cc2ccon2)C1	C=C	C=CC=CCC(=O)N[C@]1(CO)CCCN(Cc2ccon2)C1
Rx1212p1	COCc1cc(C(=O)N2C[C@H]3C(NC(=O)[C@@H]4CC=CCC4)[C@@H]3C2)no1	C=CC=C	C=CC(=O)NC1[C@@H]2CN(C(=O)c3cc(COC)on3)C[C@@H]12
Rx1213p1	Cc1ccn(C)c1C(=O)N[C@H]1CCN(C(=O)[C@H]2CC=CCC2)[C@H]1C	C=CC=C	C=CC(=O)N1CC[C@H](NC(=O)c2c(C)ccn2C)[C@@H]1C
Rx1214p1	C=CCN1CCCO[C@H](CNC(=O)[C@]2(C)CC=CCC2)C1	C=CC=C	C=CCN1CCCO[C@H](CNC(=O)C(=C)C)C1
Rx1215p1	CC1(C)CC=C(C(=O)Nc2cccc(Cn3nc4ccccn4c3=O)c2)CC1	C=C(C)C	C=CC(=C)C(=O)Nc1cccc(Cn2nc3ccccn3c2=O)c1
Rx1216p1	CC#CCN1CC[C@H](NC(=O)[C@H]2CC=CCC2)CC(C)(C)C1	C=CC=C	C=CC(=O)N[C@H]1CCN(CC#CC)CC(C)(C)C1
Rx1217p1	O=C(CC1=CCCCC1)NC1CCN(C(=O)c2cocn2)CC1	C=C	C=CC(=C)CC(=O)NC1CCN(C(=O)c2cocn2)CC1
Rx1218p1	O=C(NC[C@@H]1C[C@H]2C=C[C@H]1CC2)N1CCC[C@@]2(CCS(=O)(=O)C2)C1	C=C	O=C(NC[C@H]1C=CC=CC1)N1CCC[C@@]2(CCS(=O)(=O)C2)C1
Rx1218p2	O=C(NC[C@@H]1C[C@H]2C=C[C@H]1CC2)N1CCC[C@@]2(CCS(=O)(=O)C2)C1	C1=CCCC=C1	C=CCNC(=O)N1CCC[C@@]2(CCS(=O)(=O)C2)C1
Rx1219p1	COCCN(C[C@@H]1CC=CCC1)C(=O)Cn1c(C)cc(O)cc1=O	C=CC=C	C=CCN(CCOC)C(=O)Cn1c(C)cc(O)cc1=O
Rx1220p1	COCC[C@H]1COCCN1C(=O)N[C@@H]1CC=CCC1	C=CC=C	C=CNC(=O)N1CCOC[C@@H]1CCOC
Rx1221p1	C[C@H]1CCN(C(=O)NCCC2=CCCCC2)CC[S@@]1=O	C=C	C=CC(=C)CCNC(=O)N1CC[C@H](C)[S@@](=O)CC1
Rx1222p1	C[C@H](c1ccccc1)N(c1nc(Cl)ncc1C(N)=O)C1=CC(=O)CCC1	C=C	C=C(C=C=O)N(c1nc(Cl)ncc1C(N)=O)[C@H](C)c1ccccc1
Rx1223p1	COC(=O)[C@H]1CC=CC[C@@H]1C(=O)NC[C@@H]1OC[C@@H]2CCN(C(=O)c3cccc(C)c3F)C[C@@H]21	C=CC=C	COC(=O)C=CC(=O)NC[C@@H]1OC[C@@H]2CCN(C(=O)c3cccc(C)c3F)C[C@@H]21
Rx1224p1	COCCN(C[C@@H]1CC=CCC1)S(=O)(=O)c1cnn(Cc2ccccc2)c1	C=CC=C	C=CCN(CCOC)S(=O)(=O)c1cnn(Cc2ccccc2)c1
Rx1225p1	Cn1cc(N2CC[C@@H](NC(=O)NC[C@H]3CC=CCC3)C2=O)cn1	C=CC=C	C=CCNC(=O)N[C@@H]1CCN(c2cnn(C)c2)C1=O
Rx1226p1	CC[C@H](C(=O)NCCN(CCO)C(=O)[C@H]1CC=CCC1)N(C)C	C=CC=C	C=CC(=O)N(CCO)CCNC(=O)[C@@H](CC)N(C)C
Rx1227p1	COCCN1CC[C@H](NC[C@@H]2C[C@H]3C=C[C@H]2C3)C1	C1=CCC=C1	C=CCN[C@H]1CCN(CCOC)C1
Rx1228p1	O=C(NCCCNCc1cnn(-c2ccccc2)n1)[C@@H]1CC=CCC1	C=CC=C	C=CC(=O)NCCCNCc1cnn(-c2ccccc2)n1
Rx1229p1	Cc1noc(C)c1[C@H](C)NC(=O)[C@H](CC(C)C)N1C(=O)[C@@H]2CC=CC[C@H]2C1=O	C=CC=C	Cc1noc(C)c1[C@H](C)NC(=O)[C@H](CC(C)C)N1C(=O)C=CC1=O
Rx1230p1	N[C@H]1[C@H]2C=C[C@@H](C2)[C@@H]1C(=O)Oc1cc(F)ccc1Br	C1=CCC=C1	NC=CC(=O)Oc1cc(F)ccc1Br
Rx1231p1	Cc1ccccc1[C@@H](CC(F)(F)F)NC(=O)CC1=CCCCC1	C=C	C=CC(=C)CC(=O)N[C@H](CC(F)(F)F)c1ccccc1C
Rx1232p1	CC1=CC[C@H](C(=O)N2CCCC23CN(C(=O)c2cc(Br)cc4cn[nH]c42)C3)CC1	C=CC(=C)C	C=CC(=O)N1CCCC12CN(C(=O)c1cc(Br)cc3cn[nH]c13)C2
Rx1233p1	O=C(Cc1csc(NC(=O)c2cccc(O)c2)n1)NC[C@@H]1C[C@H]2C=C[C@H]1C2	C1=CCC=C1	C=CCNC(=O)Cc1csc(NC(=O)c2cccc(O)c2)n1
Rx1234p1	CCCCCNC(=O)[C@H](C#N)C(=O)CN1C(=O)[C@@H]2CC=CC[C@@H]2C1=O	C=CC=C	CCCCCNC(=O)[C@H](C#N)C(=O)CN1C(=O)C=CC1=O
Rx1235p1	C[C@@H]1CCN(C(=O)/C=C/C2CC2)C[C@H]1NC(=O)CC1=CCCCC1	C=C	C=CC(=C)CC(=O)N[C@@H]1CN(C(=O)/C=C/C2CC2)CC[C@H]1C
Rx1236p1	CCNC(=O)c1cc(NC(=O)[C@H]2CC=CC[C@@H]2C)nc2ccccc21	C=CC=C	CC=CC(=O)Nc1cc(C(=O)NCC)c2ccccc2n1
Rx1237p1	COC(=O)N1C[C@H]2C=C[C@H]1[C@@H](C(=O)NC[C@@H]1CNC(=O)C1)C2	C=CC(=O)NC[C@@H]1CNC(=O)C1	COC(=O)N1C=CC=CC1
Rx1238p1	O=C(O)C1=C(C(=O)Nc2cc(Br)ccc2F)CCCC1	C=C	C=C(C(=C)C(=O)Nc1cc(Br)ccc1F)C(=O)O
Rx1239p1	CCOc1nc(C(=O)N2CC(CNC(=O)[C@H]3C[C@H]4C=C[C@H]3O4)C2)co1	c1ccoc1	C=CC(=O)NCC1CN(C(=O)c2coc(OCC)n2)C1
Rx1240p1	COc1cc(OC)c(C=NN2C(=O)[C@@H]3[C@H]4C=C[C@@H](O4)[C@H]3C2=O)cc1F	c1ccoc1	COc1cc(OC)c(C=NN2C(=O)C=CC2=O)cc1F
Rx1241p1	C/C=C/C=C\C(=O)N1CC[C@H]2CO[C@@H](CNC(=O)[C@H]3CC=CCC3)[C@H]2C1	C=CC=C	C=CC(=O)NC[C@@H]1OC[C@@H]2CCN(C(=O)/C=C\C=C\C)C[C@@H]21
Rx1242p1	CC(C)c1noc(CNC[C@@H](C)NC(=O)C[C@@H]2C=CCCC2)n1	C=C	C=CC=CCC(=O)N[C@H](C)CNCc1nc(C(C)C)no1
Rx1243p1	O=C(Cc1cccs1)N[C@@H]1CC[C@H](CNC(=O)[C@@H]2C[C@@H]3C=C[C@H]2CC3)C1	C=C	O=C(Cc1cccs1)N[C@@H]1CC[C@H](CNC(=O)[C@H]2C=CC=CC2)C1
Rx1243p2	O=C(Cc1cccs1)N[C@@H]1CC[C@H](CNC(=O)[C@@H]2C[C@@H]3C=C[C@H]2CC3)C1	C1=CCCC=C1	C=CC(=O)NC[C@H]1CC[C@@H](NC(=O)Cc2cccs2)C1
Rx1244p1	CN(C)C(=O)C1=NO[C@@H]2[C@H]1CCC21CCN(C[C@H]2CC=CCC2)CC1	C=CC=C	C=CCN1CCC2(CC[C@H]3C(C(=O)N(C)C)=NO[C@H]32)CC1
Rx1245p1	COc1cc2cccnc2c(C2=CCC(F)(F)CC2)c1	C=C(F)F	C=CC(=C)c1cc(OC)cc2cccnc12
Rx1246p1	Cc1cccc(C(=O)N2CC[C@H]3CO[C@@H](CNC(=O)[C@@H]4CC=C(C)CC4)[C@H]3C2)c1	C=CC(=C)C	C=CC(=O)NC[C@@H]1OC[C@@H]2CCN(C(=O)c3cccc(C)c3)C[C@@H]21
Rx1247p1	O=C(C[C@@H]1C=CCCC1)N[C@@H]1CCN(C(=O)c2ccc(F)cc2F)C1	C=C	C=CC=CCC(=O)N[C@@H]1CCN(C(=O)c2ccc(F)cc2F)C1
Rx1248p1	CC1(C)CN(C(=O)[C@@]2(C)CC=CCC2)C[C@H]1NCc1cnsn1	C=CC=C	C=C(C)C(=O)N1C[C@@H](NCc2cnsn2)C(C)(C)C1
Rx1249p1	C=CCC[C@H](NC[C@@H]1CC=CCC1)C(=O)O	C=CC=C	C=CCC[C@H](NCC=C)C(=O)O
Rx1250p1	Fc1ccc(C[C@@H]2CCCN2[C@@H]2C=CCCC2)cc1	C=C	C=CC=CN1CCC[C@H]1Cc1ccc(F)cc1
Rx1251p1	C[C@H](NC(=O)CCCNC(=O)[C@H]1CC=CCC1)[C@H](c1ccccc1)N(C)C	C=CC=C	C=CC(=O)NCCCC(=O)N[C@@H](C)[C@H](c1ccccc1)N(C)C
Rx1252p1	O=C1[C@@H]2CC=CC[C@H]2C(=O)N1Nc1cccc(-c2nc(Cc3ccncc3)no2)c1	C=CC=C	O=C1C=CC(=O)N1Nc1cccc(-c2nc(Cc3ccncc3)no2)c1
Rx1253p1	CC(C)C[C@H](C(=O)N1C[C@H](CO)O[C@@H](C)C1)N1C(=O)[C@@H]2CC=CC[C@@H]2C1=O	C=CC=C	CC(C)C[C@H](C(=O)N1C[C@H](C)O[C@@H](CO)C1)N1C(=O)C=CC1=O
Rx1254p1	CCOC(=O)C[C@@H](NC(=O)CN1C(=O)[C@@H]2CC=CC[C@@H]2C1=O)C(F)(F)F	C=CC=C	CCOC(=O)C[C@@H](NC(=O)CN1C(=O)C=CC1=O)C(F)(F)F
Rx1255p1	CCC(=O)N1CCCC[C@H]1C(=O)NC[C@@H]1C[C@H]2C=C[C@H]1C2	C1=CCC=C1	C=CCNC(=O)[C@@H]1CCCCN1C(=O)CC
Rx1256p1	CC(C)(C)n1nnnc1CN[C@H]1CCCN(C(=O)[C@@H]2CC=CCC2)C1	C=CC=C	C=CC(=O)N1CCC[C@H](NCc2nnnn2C(C)(C)C)C1
Rx1257p1	COC1=CC[C@H](OCc2nn[nH]n2)CC1	C=CC(=C)OC	C=COCc1nn[nH]n1
Rx1258p1	COc1ccc(CC(=O)N[C@H]2[C@@H]3COC[C@H]2CN(C(=O)[C@@H]2CC=C(C)CC2)C3)cc1F	C=CC(=C)C	C=CC(=O)N1C[C@@H]2COC[C@H](C1)[C@@H]2NC(=O)Cc1ccc(OC)c(F)c1
Rx1259p1	O=C(NC1CCN(Cc2cc(F)ccc2-c2nn[nH]n2)CC1)[C@@H]1CC=CCC1	C=CC=C	C=CC(=O)NC1CCN(Cc2cc(F)ccc2-c2nn[nH]n2)CC1
Rx1260p1	CC1=CC[C@@H](C(=O)N[C@H]2C[C@H]3CC[C@@H](C2)N3C(=O)c2cn(C(C)(C)C)nn2)CC1	C=CC(=C)C	C=CC(=O)N[C@@H]1C[C@@H]2CC[C@H](C1)N2C(=O)c1cn(C(C)(C)C)nn1
Rx1261p1	CSc1ccnc(NC2(CNC(=O)C[C@@H]3CC=CCC3)CCC2)n1	C=CC=C	C=CCC(=O)NCC1(Nc2nccc(SC)n2)CCC1
Rx1262p1	CC1(C(=O)N2C[C@@H]3CN(C(=O)C[C@@H]4CC=CCC4)C[C@]3(C)C2)CC=CC1	C=CC=C	C=CCC(=O)N1C[C@H]2CN(C(=O)C3(C)CC=CC3)C[C@@]2(C)C1
Rx1263p1	O=C(C[C@H]1C=CCCC1)Nc1nc2c(s1)CCCC2=O	C=C	C=CC=CCC(=O)Nc1nc2c(s1)CCCC2=O
Rx1264p1	NC(=O)[C@H]1[C@H]2C=C[C@@H](C2)[C@H]1NC(=O)c1cccc(N2CCCC2)n1	C1=CCC=C1	NC(=O)C=CNC(=O)c1cccc(N2CCCC2)n1
Rx1265p1	C=CCCCCOC(=O)[C@H]1C[C@H]2C=C[C@H]1N(C(=O)OC)C2	C=CCCCCOC(=O)C=C	COC(=O)N1C=CC=CC1
Rx1266p1	O=C(CC1=CCCCC1)N[C@@H]1CCN(C(=O)CCc2cncs2)C1	C=C	C=CC(=C)CC(=O)N[C@@H]1CCN(C(=O)CCc2cncs2)C1
Rx1267p1	O=C(NCc1cccc(C(=O)NC[C@H]2CCCO2)c1)NC[C@H]1C[C@H]2C=C[C@H]1CC2	C=C	O=C(NCc1cccc(C(=O)NC[C@H]2CCCO2)c1)NC[C@@H]1C=CC=CC1
Rx1267p2	O=C(NCc1cccc(C(=O)NC[C@H]2CCCO2)c1)NC[C@H]1C[C@H]2C=C[C@H]1CC2	C1=CCCC=C1	C=CCNC(=O)NCc1cccc(C(=O)NC[C@H]2CCCO2)c1
Rx1268p1	CSc1ccc(CC(=O)N2CC[C@H](CNC(=O)[C@@H]3CC=C(C)CC3)[C@@H]2c2cccnc2)cc1	C=CC(=C)C	C=CC(=O)NC[C@H]1CCN(C(=O)Cc2ccc(SC)cc2)[C@H]1c1cccnc1
Rx1269p1	O=C(O)[C@@H]1CC[C@H](S(=O)(=O)N[C@H]2C=CCCC2)C1	C=C	C=CC=CNS(=O)(=O)[C@H]1CC[C@@H](C(=O)O)C1
Rx1270p1	COc1cc(SC)ccc1NC(=O)[C@H](CC(C)C)N1C(=O)[C@@H]2CC=CC[C@H]2C1=O	C=CC=C	COc1cc(SC)ccc1NC(=O)[C@H](CC(C)C)N1C(=O)C=CC1=O
Rx1271p1	C[C@@H]1CCO[C@@H]1C(=O)N(C)CCCN(C)C(=O)C[C@@H]1CC=CCC1	C=CC=C	C=CCC(=O)N(C)CCCN(C)C(=O)[C@H]1OCC[C@H]1C
Rx1272p1	Cc1cc(CN(C)CCCNC(=O)[C@@H]2C[C@H]3C=C[C@H]2C3)nn1C	C1=CCC=C1	C=CC(=O)NCCCN(C)Cc1cc(C)n(C)n1
Rx1273p1	C[C@@H]1C[C@@H](NC(=O)CC2=CCCCC2)CCN1c1ccc(-c2nn[nH]n2)nn1	C=C	C=CC(=C)CC(=O)N[C@H]1CCN(c2ccc(-c3nn[nH]n3)nn2)[C@H](C)C1
Rx1274p1	CC1=C(C)C[C@H](C(=O)N[C@H]2CCN(Cc3cncs3)[C@@H]2C)CC1	C=C(C)C(=C)C	C=CC(=O)N[C@H]1CCN(Cc2cncs2)[C@@H]1C
Rx1275p1	CO[C@@H]1CN(C(=O)c2ncccn2)C[C@H]1NC(=O)C[C@H]1CC=CCC1	C=CC=C	C=CCC(=O)N[C@@H]1CN(C(=O)c2ncccn2)C[C@H]1OC
Rx1276p1	CC1=C(C)C[C@H](C(=O)N2c3ccccc3C[C@H](C)[C@@H]2C(=O)O)CC1	C=C(C)C(=C)C	C=CC(=O)N1c2ccccc2C[C@H](C)[C@@H]1C(=O)O
Rx1277p1	C[C@@H]1[C@@H](NC(=O)c2ccc3cccnc3n2)CCN1C(=O)[C@H]1CC=CCC1	C=CC=C	C=CC(=O)N1CC[C@H](NC(=O)c2ccc3cccnc3n2)[C@H]1C
Rx1278p1	O=C(CCCNC(=O)[C@H]1CC=CCC1)NCCc1cscn1	C=CC=C	C=CC(=O)NCCCC(=O)NCCc1cscn1
Rx1279p1	CC(C)C[C@H](C(N)=O)C(=O)N[C@@H]1CN(CC2=CCCCC2)C[C@H]1C	C=C	C=CC(=C)CN1C[C@@H](NC(=O)[C@H](CC(C)C)C(N)=O)[C@H](C)C1
Rx1280p1	CC(C)C[C@H](C(=O)N(C)Cc1ccc(N2CCCCC2)cc1)N1C(=O)[C@@H]2CC=CC[C@H]2C1=O	C=CC=C	CC(C)C[C@H](C(=O)N(C)Cc1ccc(N2CCCCC2)cc1)N1C(=O)C=CC1=O
Rx1281p1	CCCCOC(=O)C1=C(C)NC2=C(C(=O)C[C@H](c3ccc(OC)c(OC)c3)C2)[C@H]1c1cc(OC)ccc1OC	C=C1NC(C)=C(C(=O)OCCCC)[C@H](c2cc(OC)ccc2OC)C1=C=O	C=Cc1ccc(OC)c(OC)c1
Rx1282p1	N#C[C@H]1CCCN(C(=O)C(=O)N2C[C@@H]3[C@H]4C=C[C@@H](O4)[C@@H]3C2)C1	c1ccoc1	N#C[C@H]1CCCN(C(=O)C(=O)N2CC=CC2)C1
Rx1283p1	c1cc2c(C3=CC[C@H](N4CCOCC4)CC3)nc[nH]c-2n1	C=CC(=C)c1nc[nH]c2nccc1-2	C=CN1CCOCC1
Rx1284p1	O=C(NC[C@H]1CC=CCC1)[C@@H]1CCCCN1C(=O)c1ccccc1	C=CC=C	C=CCNC(=O)[C@@H]1CCCCN1C(=O)c1ccccc1
Rx1285p1	Cc1cnn(CC(=O)N2CC[C@H](CNC(=O)[C@H]3CC=CCC3)[C@@H]2c2cccnc2)c1	C=CC=C	C=CC(=O)NC[C@H]1CCN(C(=O)Cn2cc(C)cn2)[C@H]1c1cccnc1
Rx1286p1	O=C(c1cc2occ(-c3cccnc3)c2[nH]1)N1CCCC[C@@H]1C1CCN(C(=O)[C@@H]2CC=CCC2)CC1	C=CC=C	C=CC(=O)N1CCC([C@H]2CCCCN2C(=O)c2cc3occ(-c4cccnc4)c3[nH]2)CC1
Rx1287p1	O=C([C@@H]1CC=CCC1)N1CCN(C[C@H](O)c2cccs2)CC1	C=CC=C	C=CC(=O)N1CCN(C[C@H](O)c2cccs2)CC1
Rx1288p1	Cc1ncc(CN2CC[C@@H](NC(=O)[C@H]3CCC(C)=C(C)C3)C2)o1	C=C(C)C(=C)C	C=CC(=O)N[C@@H]1CCN(Cc2cnc(C)o2)C1
Rx1289p1	O=C(c1cc(Br)co1)N1C[C@H]2[C@@H](C1)[C@H]1C=C[C@H]2CC1	C=C	O=C(c1cc(Br)co1)N1C[C@H]2C=CC=C[C@H]2C1
Rx1289p2	O=C(c1cc(Br)co1)N1C[C@H]2[C@@H](C1)[C@H]1C=C[C@H]2CC1	C1=CCCC=C1	O=C(c1cc(Br)co1)N1CC=CC1
Rx1290p1	CCCCN(C)CCNC(=O)[C@H]1CC=CC[C@@H]1C	C=CC=C	CC=CC(=O)NCCN(C)CCCC
Rx1291p1	CC(C)(C)OC(=O)[C@@]1(C(=O)N2CCc3nn[nH]c3C2)CC=CCC1	C=CC=C	C=C(C(=O)OC(C)(C)C)C(=O)N1CCc2nn[nH]c2C1
Rx1292p1	COc1ccc(C(=O)N2CCO[C@@]3(CCN(C(=O)[C@H]4CC=C(C)CC4)C3)C2)cc1N(C)C	C=CC(=C)C	C=CC(=O)N1CC[C@@]2(C1)CN(C(=O)c1ccc(OC)c(N(C)C)c1)CCO2
Rx1293p1	C[C@]1(C(=O)N2CC[C@@]3(C2)CN(C(=O)Cn2cccc([N+](=O)[O-])c2=O)CCO3)CC=CCC1	C=CC=C	C=C(C)C(=O)N1CC[C@]2(CN(C(=O)Cn3cccc([N+](=O)[O-])c3=O)CCO2)C1
Rx1294p1	Cc1c([C@H](C)NC(=O)N2C[C@H]3[C@H]4C=C[C@@H](O4)[C@@H]3C2)cnn1-c1ccc(F)cc1	c1ccoc1	Cc1c([C@H](C)NC(=O)N2CC=CC2)cnn1-c1ccc(F)cc1
Rx1295p1	O=C(N[C@@H]1CC[C@H](F)C1)[C@@H]1[C@@H]2[C@H]1[C@H]1C=C[C@H]2[C@@H]2C(=O)N(Cc3ccccc3)C(=O)[C@@H]21	O=C(N[C@@H]1CC[C@H](F)C1)[C@@H]1[C@H]2C=CC=C[C@H]21	O=C1C=CC(=O)N1Cc1ccccc1
Rx1295p2	O=C(N[C@@H]1CC[C@H](F)C1)[C@@H]1[C@@H]2[C@H]1[C@H]1C=C[C@H]2[C@@H]2C(=O)N(Cc3ccccc3)C(=O)[C@@H]21	O=C(N[C@@H]1CC[C@H](F)C1)C1C=C1	O=C1[C@H]2C=CC=C[C@H]2C(=O)N1Cc1ccccc1
Rx1296p1	C[C@@]1(C(=O)N2CCCC23CN(C(=O)[C@H]2C[C@]24c2ccccc2NC4=O)C3)CC=CCC1	C=CC=C	C=C(C)C(=O)N1CCCC12CN(C(=O)[C@H]1C[C@@]13C(=O)Nc1ccccc13)C2
Rx1297p1	O=C(NCCN1CCN(C(=O)[C@H]2C[C@H]3C=C[C@H]2C3)CC1)C1CC1	C1=CCC=C1	C=CC(=O)N1CCN(CCNC(=O)C2CC2)CC1
Rx1298p1	C=C(Br)CN[C@@H]1CCCC[C@H]1NC(=O)[C@H]1CC=CCC1	C=CC=C	C=CC(=O)N[C@@H]1CCCC[C@H]1NCC(=C)Br
Rx1299p1	O=C(Cn1ccccc1=O)NC[C@@H]1OC[C@@H]2CCN(C(=O)[C@@]3(F)CCCC=C3F)C[C@H]12	C=C	C=CC(F)=C(F)C(=O)N1CC[C@H]2CO[C@@H](CNC(=O)Cn3ccccc3=O)[C@H]2C1
Rx1300p1	Cc1ccc(F)c(C(=O)N2C[C@@H](NC(=O)[C@]3(C)CC=CCC3)[C@@H](O)C2)c1	C=CC=C	C=C(C)C(=O)N[C@@H]1CN(C(=O)c2cc(C)ccc2F)C[C@@H]1O
Rx1301p1	O=C(C[C@H]1CC=CCC1)N1CCC(NC(=O)[C@H]2CCNC(=O)C2)CC1	C=CC=C	C=CCC(=O)N1CCC(NC(=O)[C@H]2CCNC(=O)C2)CC1
Rx1302p1	C[C@H](O)CN1CCN([C@@H]2C=CCCC2)[C@H](C)C1	C=C	C=CC=CN1CCN(C[C@H](C)O)C[C@H]1C
Rx1303p1	C[C@@]1(CNCc2ncnn2CCF)CCN(C(=O)[C@@H]2C[C@@H]3C=C[C@H]2CC3)C1	C=C	C[C@@]1(CNCc2ncnn2CCF)CCN(C(=O)[C@H]2C=CC=CC2)C1
Rx1303p2	C[C@@]1(CNCc2ncnn2CCF)CCN(C(=O)[C@@H]2C[C@@H]3C=C[C@H]2CC3)C1	C1=CCCC=C1	C=CC(=O)N1CC[C@@](C)(CNCc2ncnn2CCF)C1
Rx1304p1	Cn1cc(C(=O)N2C[C@H]3CC[C@@H](C2)N3C(=O)C[C@@H]2CC=CCC2)nn1	C=CC=C	C=CCC(=O)N1[C@H]2CC[C@@H]1CN(C(=O)c1cn(C)nn1)C2
Rx1305p1	O=C(C[C@H]1C=CCCC1)NC1C[C@H]2CC[C@@H](C1)N2CCCO	C=C	C=CC=CCC(=O)NC1C[C@@H]2CC[C@H](C1)N2CCCO
Rx1306p1	CC(=O)Nc1cc(C(=O)N2CC3(C2)CCCN3C(=O)[C@H]2CC=CCC2)ccc1C	C=CC=C	C=CC(=O)N1CCCC12CN(C(=O)c1ccc(C)c(NC(C)=O)c1)C2
Rx1307p1	O=C(NC1CCN(Cc2ccc(F)c(F)c2)CC1)[C@H]1CC=CC[C@@H]1C(=O)N1CCOCC1	C=CC=C	O=C(C=CC(=O)N1CCOCC1)NC1CCN(Cc2ccc(F)c(F)c2)CC1
Rx1308p1	CCOC(=O)CCCCO[C@@H]1C[C@H]2C=C[C@@H]1C2	C1=CCC=C1	C=COCCCCC(=O)OCC
Rx1309p1	CCCc1nsc(NCCNC(=O)C[C@H]2C=CCCC2)n1	C=C	C=CC=CCC(=O)NCCNc1nc(CCC)ns1
Rx1310p1	O=C(NC1C[C@H]2CC[C@@H](C1)N2C(=O)c1cc(F)c[nH]1)[C@H]1CC=CCC1	C=CC=C	C=CC(=O)NC1C[C@@H]2CC[C@H](C1)N2C(=O)c1cc(F)c[nH]1
Rx1311p1	Cc1cc2c(o1)CC(C)(C)C[C@@H]2NC(=O)C(=O)N[C@H]1CC=CCC1	C=CC=C	C=CNC(=O)C(=O)N[C@H]1CC(C)(C)Cc2oc(C)cc21
Rx1312p1	Cc1[nH]nc(C(=O)NC[C@@H]2CCN(C(=O)C[C@@H]3C=CCCC3)C2)c1O	C=C	C=CC=CCC(=O)N1CC[C@@H](CNC(=O)c2n[nH]c(C)c2O)C1
Rx1313p1	O=C(O)c1ccc([N+](=O)[O-])c2c1N[C@H]([C@@H]1CC=CCC1)[C@H]1CC=C[C@@H]21	C=CC=C	C=C[C@H]1Nc2c(C(=O)O)ccc([N+](=O)[O-])c2[C@@H]2C=CC[C@H]12
Rx1314p1	CNS(=O)(=O)CC(=O)NCC[C@@H]1C[C@H]2C=C[C@H]1C2	C1=CCC=C1	C=CCCNC(=O)CS(=O)(=O)NC
Rx1315p1	Cc1ccc([C@H](C)C(=O)N2CC[C@H]3OCCC[C@@]3(CNC(=O)[C@]3(C)CC=CCC3)C2)cc1	C=CC=C	C=C(C)C(=O)NC[C@@]12CCCO[C@@H]1CCN(C(=O)[C@@H](C)c1ccc(C)cc1)C2
Rx1316p1	O=C(NC[C@@H]1OC[C@@H]2CCN(C(=O)[C@H]3CC=CCC3)C[C@@H]21)c1cnc2ccc(C(F)(F)F)cn21	C=CC=C	C=CC(=O)N1CC[C@H]2CO[C@@H](CNC(=O)c3cnc4ccc(C(F)(F)F)cn34)[C@H]2C1
Rx1317p1	Cc1ncn(C)c1C(=O)N1CC[C@@H]2CCN(C(=O)C[C@H]3CC=CCC3)C[C@@H]21	C=CC=C	C=CCC(=O)N1CC[C@H]2CCN(C(=O)c3c(C)ncn3C)[C@H]2C1
Rx1318p1	O=C(N[C@H]1C[C@H]2CC[C@@H](C1)N2C(=O)[C@H]1CC=CCC1)c1nc2c(Br)cc(F)cn2n1	C=CC=C	C=CC(=O)N1[C@H]2CC[C@@H]1C[C@H](NC(=O)c1nc3c(Br)cc(F)cn3n1)C2
Rx1319p1	CC(C)(O)CCCC1=CC[C@H](CN2C[C@@H]3CC[C@H](N)[C@H]3C2)CC1	C=CC(=C)CCCC(C)(C)O	C=CCN1C[C@@H]2CC[C@H](N)[C@H]2C1
Rx1320p1	Cn1c(Cl)ncc1C(=O)N[C@@]1(C)CCN(C(=O)[C@@H]2C[C@@H]3C=C[C@H]2CC3)C1	C=C	Cn1c(C(=O)N[C@@]2(C)CCN(C(=O)[C@H]3C=CC=CC3)C2)cnc1Cl
Rx1320p2	Cn1c(Cl)ncc1C(=O)N[C@@]1(C)CCN(C(=O)[C@@H]2C[C@@H]3C=C[C@H]2CC3)C1	C1=CCCC=C1	C=CC(=O)N1CC[C@](C)(NC(=O)c2cnc(Cl)n2C)C1
Rx1321p1	CN(C(=O)c1cc(Cl)no1)C1CN(C(=O)[C@H]2C[C@H]3C=C[C@H]2C3)C1	C1=CCC=C1	C=CC(=O)N1CC(N(C)C(=O)c2cc(Cl)no2)C1
Rx1322p1	O=C(NC[C@@H]1OC[C@@H]2CCN(C(=O)[C@]3(F)CCCC=C3F)C[C@@H]21)[C@H]1Cc2ccccc2CN1	C=C	C=CC(F)=C(F)C(=O)N1CC[C@H]2CO[C@@H](CNC(=O)[C@H]3Cc4ccccc4CN3)[C@H]2C1
Rx1323p1	CN(C)CCC(=O)N1CC[C@H](CNC(=O)[C@]2(C)CC=CCC2)[C@@H]1c1cccnc1	C=CC=C	C=C(C)C(=O)NC[C@H]1CCN(C(=O)CCN(C)C)[C@H]1c1cccnc1
Rx1324p1	Cn1nncc1C(=O)NCC1[C@H]2CN(C(=O)CC3=CCCCC3)C[C@H]12	C=C	C=CC(=C)CC(=O)N1C[C@@H]2C(CNC(=O)c3cnnn3C)[C@H]2C1
Rx1325p1	C[C@@]1(C(=O)Nc2nc3c(s2)C[C@@H](NC(=O)c2cc[n+]([O-])cc2)CC3)CC=CCC1	C=CC=C	C=C(C)C(=O)Nc1nc2c(s1)C[C@@H](NC(=O)c1cc[n+]([O-])cc1)CC2
Rx1326p1	CN(C)CCCC(=O)N[C@@H]1CCN(CCC2=CCCCC2)C[C@H]1O	C=C	C=CC(=C)CCN1CC[C@@H](NC(=O)CCCN(C)C)[C@H](O)C1
Rx1327p1	Cc1ncc(C(=O)NC[C@H]2CC[C@@H](NCC3=CCCCC3)C2)s1	C=C	C=CC(=C)CN[C@@H]1CC[C@H](CNC(=O)c2cnc(C)s2)C1
Rx1328p1	CC1=C[C@@H](C)[C@H](CN2CC(F)(CO)C2)CC1	C=C(C)C=CC	C=CCN1CC(F)(CO)C1
Rx1329p1	CC(C)C[C@H](C(=O)N(C)[C@H](C)C(=O)O)N1C(=O)[C@@H]2CC=CC[C@@H]2C1=O	C=CC=C	CC(C)C[C@H](C(=O)N(C)[C@H](C)C(=O)O)N1C(=O)C=CC1=O
Rx1330p1	CC(C)C[C@H](C(=O)N(CC(=O)O)CC1CC1)N1C(=O)[C@@H]2CC=CC[C@H]2C1=O	C=CC=C	CC(C)C[C@H](C(=O)N(CC(=O)O)CC1CC1)N1C(=O)C=CC1=O
Rx1331p1	C[C@@H](C(=O)N1CC(NC(=O)[C@@H]2CC=CCC2)C1)c1cccnc1	C=CC=C	C=CC(=O)NC1CN(C(=O)[C@H](C)c2cccnc2)C1
Rx1332p1	O=C(NCCN1C(=O)[C@@H]2[C@H]3C=C[C@@H](C3)[C@H]2C1=O)Nc1cccc(OC2CCCC2)c1	C1=CCC=C1	O=C(NCCN1C(=O)C=CC1=O)Nc1cccc(OC2CCCC2)c1
Rx1333p1	COC(=O)[C@@H]1CC=CC[C@@H]1C(=O)N1CCCC12CN(C(=O)c1ccncc1O)C2	C=CC=C	COC(=O)C=CC(=O)N1CCCC12CN(C(=O)c1ccncc1O)C2
Rx1334p1	C[C@@H]1CC=C(C(=O)N[C@@H]2C[C@@H](OC(C)(C)C)[C@H]2n2cccn2)CC1	C=CC(=C)C(=O)N[C@@H]1C[C@@H](OC(C)(C)C)[C@H]1n1cccn1	C=CC
Rx1335p1	C[C@H](CCCCNc1ccc(C#N)cn1)NC(=O)[C@H]1CC=CCC1	C=CC=C	C=CC(=O)N[C@H](C)CCCCNc1ccc(C#N)cn1
Rx1336p1	O=C(NC[C@H]1CCN(C(=O)c2cccn3cncc23)[C@@H]1c1cccnc1)[C@@H]1CC=CCC1	C=CC=C	C=CC(=O)NC[C@H]1CCN(C(=O)c2cccn3cncc23)[C@@H]1c1cccnc1
Rx1337p1	CC1=C(C)C[C@H](C(=O)N[C@H]2C[C@H](NC(=O)C(C)(C)C3CC3)C2)CC1	C=C(C)C(=C)C	C=CC(=O)N[C@H]1C[C@H](NC(=O)C(C)(C)C2CC2)C1
Rx1338p1	Cc1nnc([C@H](C)N[C@@H]2CN(C(=O)CC3=CCCCC3)C[C@H]2C)o1	C=C	C=CC(=C)CC(=O)N1C[C@@H](N[C@@H](C)c2nnc(C)o2)[C@H](C)C1
Rx1339p1	CN(C(=O)[C@@H]1C[C@H]1c1cncn1C)[C@H]1CCN(CCC2=CCCCC2)C1	C=C	C=CC(=C)CCN1CC[C@H](N(C)C(=O)[C@@H]2C[C@H]2c2cncn2C)C1
Rx1340p1	CCCCn1c2nc(COC(=O)[C@H]3CC=CCC3)n(CCC)c2c(=O)[nH]c1=O	C=CC=C	C=CC(=O)OCc1nc2c(c(=O)[nH]c(=O)n2CCCC)n1CCC
Rx1341p1	COc1cc(C(=O)N2C[C@@H](NC(=O)C[C@H]3CC=CCC3)[C@@H](O)C2)nn1C	C=CC=C	C=CCC(=O)N[C@@H]1CN(C(=O)c2cc(OC)n(C)n2)C[C@@H]1O
Rx1342p1	Cc1cc(C)n(CCCNC(=O)C(=O)NC[C@@H]2C[C@H]3C=C[C@H]2CC3)n1	C=C	Cc1cc(C)n(CCCNC(=O)C(=O)NC[C@H]2C=CC=CC2)n1
Rx1342p2	Cc1cc(C)n(CCCNC(=O)C(=O)NC[C@@H]2C[C@H]3C=C[C@H]2CC3)n1	C1=CCCC=C1	C=CCNC(=O)C(=O)NCCCn1nc(C)cc1C
Rx1343p1	C[C@@]1(C(=O)N[C@H]2C[C@H](NC(=O)C[C@H]3C=CCCC3)C2)CCC(=O)NC1	C=C	C=CC=CCC(=O)N[C@H]1C[C@H](NC(=O)[C@]2(C)CCC(=O)NC2)C1
Rx1344p1	C[C@@H](CNC(=O)C[C@H]1C=CCCC1)CNc1cnc(-c2nn[nH]n2)cn1	C=C	C=CC=CCC(=O)NC[C@H](C)CNc1cnc(-c2nn[nH]n2)cn1
Rx1345p1	CC(=O)N[C@@H](CC(=O)N1C[C@@H]2[C@H]3C=C[C@@H](O3)[C@@H]2C1)c1ccc(C)cc1	c1ccoc1	CC(=O)N[C@@H](CC(=O)N1CC=CC1)c1ccc(C)cc1
Rx1346p1	O/C(CN1CCC(n2cc(Br)cn2)CC1)=N/CCC1=CCCCC1	C=C	C=CC(=C)CC/N=C(/O)CN1CCC(n2cc(Br)cn2)CC1
Rx1347p1	C[C@]1(C(=O)N[C@H]2C[C@H]3CC[C@@H](C2)N3C(=O)[C@H]2CCCOC2)CC=CCC1	C=CC=C	C=C(C)C(=O)N[C@@H]1C[C@@H]2CC[C@H](C1)N2C(=O)[C@H]1CCCOC1
Rx1348p1	COC(=O)N1C[C@H]2C=C[C@H]1[C@@H](C(=O)N1CCC(NC(=O)C3CC3)CC1)C2	C=CC(=O)N1CCC(NC(=O)C2CC2)CC1	COC(=O)N1C=CC=CC1
Rx1349p1	COC1=CC[C@H](Oc2cc(O)ccc2/N=N/c2ccc([N+](=O)[O-])cc2)CC1	C=CC(=C)OC	C=COc1cc(O)ccc1/N=N/c1ccc([N+](=O)[O-])cc1
Rx1350p1	O=C(N[C@H]1CCN(c2ccccc2F)C1)N[C@H]1C=CCCC1	C=C	C=CC=CNC(=O)N[C@H]1CCN(c2ccccc2F)C1
Rx1351p1	Cc1ncncc1C(=O)N1CC[C@H](CNC(=O)[C@]2(F)CCCC=C2F)[C@@H]1c1cccnc1	C=C	C=CC(F)=C(F)C(=O)NC[C@H]1CCN(C(=O)c2cncnc2C)[C@H]1c1cccnc1
Rx1352p1	O=C(N[C@@H]1C=CCCC1)C(=O)N1CCC[C@H]([C@@H]2CCCCO2)C1	C=C	C=CC=CNC(=O)C(=O)N1CCC[C@H]([C@@H]2CCCCO2)C1
Rx1353p1	CN(C[C@H]1CCN1C/C=C\Cl)C(=O)[C@@H]1CC=CC[C@H]1C(F)(F)F	C=CC=C	CN(C[C@H]1CCN1C/C=C\Cl)C(=O)C=CC(F)(F)F
Rx1354p1	CSc1ccc(CNC(=O)C(=O)NC[C@@H]2C[C@H]3C=C[C@H]2C3)cc1-c1nn[nH]n1	C1=CCC=C1	C=CCNC(=O)C(=O)NCc1ccc(SC)c(-c2nn[nH]n2)c1
Rx1355p1	C[C@H](COCC(F)(F)F)NC(=O)N[C@@H]1CC=CCC1	C=CC=C	C=CNC(=O)N[C@H](C)COCC(F)(F)F
Rx1356p1	O=C(NCC(F)(F)F)[C@H]1CC12CCN(C[C@H]1C[C@H]3C=C[C@@H]1C3)CC2	C1=CCC=C1	C=CCN1CCC2(CC1)C[C@@H]2C(=O)NCC(F)(F)F
Rx1357p1	CC1=CC[C@H](C(=O)N2CC[C@]3(C2)CN(C(=O)Cc2ccc(S(C)(=O)=O)cc2)CCO3)CC1	C=CC(=C)C	C=CC(=O)N1CC[C@]2(C1)CN(C(=O)Cc1ccc(S(C)(=O)=O)cc1)CCO2
Rx1358p1	Cc1ccc(-c2nnc(-c3ccc(C(=O)N4C[C@@H]5[C@H]6C=C[C@@H](C6)[C@@H]5C4)cc3)o2)cc1	C1=CCC=C1	Cc1ccc(-c2nnc(-c3ccc(C(=O)N4CC=CC4)cc3)o2)cc1
Rx1359p1	CCc1nn(C)c(C(=O)N2CCCC[C@H]2c2cc(NC(=O)[C@H]3CC=CCC3)n[nH]2)c1Cl	C=CC=C	C=CC(=O)Nc1cc([C@@H]2CCCCN2C(=O)c2c(Cl)c(CC)nn2C)[nH]n1
Rx1360p1	C[C@@H]1CN(CN2C(=O)[C@H]3[C@@H](C2=O)[C@H]2C=C[C@H]3CC2)C[C@H]1C	C=C	C[C@@H]1CN(CN2C(=O)[C@H]3C=CC=C[C@H]3C2=O)C[C@H]1C
Rx1360p2	C[C@@H]1CN(CN2C(=O)[C@H]3[C@@H](C2=O)[C@H]2C=C[C@H]3CC2)C[C@H]1C	C1=CCCC=C1	C[C@@H]1CN(CN2C(=O)C=CC2=O)C[C@H]1C
Rx1361p1	O=C(CCCNC(=O)[C@@H]1CC=CCC1)N1CCO[C@@H]2CCC[C@H]21	C=CC=C	C=CC(=O)NCCCC(=O)N1CCO[C@@H]2CCC[C@H]21
Rx1362p1	O=C(/C=C\c1ccccc1)NCCCNC(=O)N1C[C@@H]2[C@H]3C=C[C@@H](O3)[C@@H]2C1	c1ccoc1	O=C(/C=C\c1ccccc1)NCCCNC(=O)N1CC=CC1
Rx1363p1	C[C@H](C(=O)N[C@@H]1CCCC[C@H]1NCC1=CCCCC1)c1cncnc1	C=C	C=CC(=C)CN[C@@H]1CCCC[C@H]1NC(=O)[C@@H](C)c1cncnc1
Rx1364p1	CCOCCC(=O)O[C@@H](C)C(=O)NCCC1=CCCCC1	C=C	C=CC(=C)CCNC(=O)[C@H](C)OC(=O)CCOCC
Rx1365p1	O=C(NC1CCC2(CC1)NC(=O)NC2=O)[C@@H]1C[C@@H]2C=C[C@H]1CC2	C=C	O=C1NC(=O)C2(CCC(NC(=O)[C@H]3C=CC=CC3)CC2)N1
Rx1365p2	O=C(NC1CCC2(CC1)NC(=O)NC2=O)[C@@H]1C[C@@H]2C=C[C@H]1CC2	C1=CCCC=C1	C=CC(=O)NC1CCC2(CC1)NC(=O)NC2=O
Rx1366p1	Cc1ccc(C(=O)N[C@H]2C[C@H]3CC[C@@H]2N3C(=O)C[C@H]2C=CCCC2)nc1C	C=C	C=CC=CCC(=O)N1[C@H]2CC[C@@H]1C[C@@H]2NC(=O)c1ccc(C)c(C)n1
Rx1367p1	CC1=C(C)C[C@H](C(=O)NC[C@@H]2CCCCCN2C(=O)C2CC2)CC1	C=C(C)C(=C)C	C=CC(=O)NC[C@@H]1CCCCCN1C(=O)C1CC1
Rx1368p1	O=C(N[C@@H]1CN(c2cnc3ccc(F)cc3n2)C[C@@H]1O)[C@@H]1C[C@@H]2C=C[C@H]1CC2	C=C	O=C(N[C@@H]1CN(c2cnc3ccc(F)cc3n2)C[C@@H]1O)[C@H]1C=CC=CC1
Rx1368p2	O=C(N[C@@H]1CN(c2cnc3ccc(F)cc3n2)C[C@@H]1O)[C@@H]1C[C@@H]2C=C[C@H]1CC2	C1=CCCC=C1	C=CC(=O)N[C@@H]1CN(c2cnc3ccc(F)cc3n2)C[C@@H]1O
Rx1369p1	CC(F)(F)C(=O)N1CC[C@]2(CCN(C(=O)C[C@H]3CC=CCC3)C2)C1	C=CC=C	C=CCC(=O)N1CC[C@]2(CCN(C(=O)C(C)(F)F)C2)C1
Rx1370p1	COC(=O)[C@@H]1CC=CC[C@@H]1C(=O)NC[C@@H]1CCN(C(=O)c2ccccc2)[C@@H]1c1cccnc1	C=CC=C	COC(=O)C=CC(=O)NC[C@@H]1CCN(C(=O)c2ccccc2)[C@@H]1c1cccnc1
Rx1371p1	N#CCCCCC1=CCC(F)(F)CC1	C=C(F)F	C=CC(=C)CCCCC#N
Rx1372p1	Cc1nn(C)c(F)c1C(=O)N[C@@H](C)CN(C)C(=O)[C@@H]1C[C@@H]2C=C[C@H]1CC2	C=C	Cc1nn(C)c(F)c1C(=O)N[C@@H](C)CN(C)C(=O)[C@H]1C=CC=CC1
Rx1372p2	Cc1nn(C)c(F)c1C(=O)N[C@@H](C)CN(C)C(=O)[C@@H]1C[C@@H]2C=C[C@H]1CC2	C1=CCCC=C1	C=CC(=O)N(C)C[C@H](C)NC(=O)c1c(C)nn(C)c1F
Rx1373p1	CC1=CC[C@](C)(C(=O)NC[C@@H]2CN(CC#N)C[C@H]2C)CC1	C=CC(=C)C	C=C(C)C(=O)NC[C@@H]1CN(CC#N)C[C@H]1C
Rx1374p1	CCN(C)C(=O)[C@@H](C)NC(=O)N[C@H]1CC=CCC1	C=CC=C	C=CNC(=O)N[C@H](C)C(=O)N(C)CC
Rx1375p1	Cc1cnn(C)c1C(=O)N[C@@H](C)CCCCNCC1=CCCCC1	C=C	C=CC(=C)CNCCCC[C@H](C)NC(=O)c1c(C)cnn1C
Rx1376p1	C[C@]12CCN(C[C@H]3CC=CCC3)C[C@@H]1C2(Cl)Cl	C=CC=C	C=CCN1CC[C@@]2(C)[C@H](C1)C2(Cl)Cl
Rx1377p1	Cc1ccc(CN2CCOC[C@H]2CNC(=O)[C@@H]2CC=CCC2)c(C)c1	C=CC=C	C=CC(=O)NC[C@@H]1COCCN1Cc1ccc(C)cc1C
Rx1378p1	Cc1conc1CN[C@@H]1CN(C(=O)[C@@]2(C)CCC(C)=C(C)C2)C[C@H]1C	C=C(C)C(=C)C	C=C(C)C(=O)N1C[C@@H](NCc2nocc2C)[C@H](C)C1
Rx1379p1	C[C@@H]1[C@@H](NCC2=CCCCC2)CCN1C(=O)c1ccns1	C=C	C=CC(=C)CN[C@H]1CCN(C(=O)c2ccns2)[C@@H]1C
Rx1380p1	NC[C@@H]1CCCCN1C(=O)[C@@H]1C[C@@H]2C=C[C@H]1CC2	C=C	NC[C@@H]1CCCCN1C(=O)[C@H]1C=CC=CC1
Rx1380p2	NC[C@@H]1CCCCN1C(=O)[C@@H]1C[C@@H]2C=C[C@H]1CC2	C1=CCCC=C1	C=CC(=O)N1CCCC[C@H]1CN
Rx1381p1	Cn1c(O)nc2ncc(-c3cccc(C(=O)N4C[C@@H]5CC=CC[C@@H]5C4)c3)cc21	C=CC=C	Cn1c(O)nc2ncc(-c3cccc(C(=O)N4CC=CC4)c3)cc21
Rx1382p1	Cc1n[nH]cc1C(=O)N(C)C[C@@H]1CCN1C(=O)[C@H]1CCC(C)=C(C)C1	C=C(C)C(=C)C	C=CC(=O)N1CC[C@H]1CN(C)C(=O)c1c[nH]nc1C
Rx1383p1	COc1ccc(Cl)cc1NC(=O)C[C@H](C)N[C@@H]1CC=CCC1	C=CC=C	C=CN[C@@H](C)CC(=O)Nc1cc(Cl)ccc1OC
Rx1384p1	N#Cc1cnc(C2=CC[C@@H](N3CCOCC3)CC2)cn1	C=CC(=C)c1cnc(C#N)cn1	C=CN1CCOCC1
Rx1385p1	NC(=O)CN1CC=C(CCNC(=O)[C@@H]2C[C@@H]3C=C[C@H]2CC3)CC1	C=C	NC(=O)CN1CC=C(CCNC(=O)[C@H]2C=CC=CC2)CC1
Rx1385p2	NC(=O)CN1CC=C(CCNC(=O)[C@@H]2C[C@@H]3C=C[C@H]2CC3)CC1	C1=CCCC=C1	C=CC(=O)NCCC1=CCN(CC(N)=O)CC1
Rx1386p1	O=C(NC1[C@@H]2CN(CCC3=CCCCC3)C[C@@H]12)c1nccs1	C=C	C=CC(=C)CCN1C[C@H]2C(NC(=O)c3nccs3)[C@@H]2C1
Rx1387p1	CN(Cc1cn[nH]c1)C(=O)CC1=CCCCC1	C=C	C=CC(=C)CC(=O)N(C)Cc1cn[nH]c1
Rx1388p1	O=C(N[C@H]1CC=CCC1)N1CCN(CCOc2ccccc2Cl)CC1	C=CC=C	C=CNC(=O)N1CCN(CCOc2ccccc2Cl)CC1
Rx1389p1	CCN(CC)[C@@H](CNC(=O)[C@@H]1CC=CCC1)c1ccsc1	C=CC=C	C=CC(=O)NC[C@@H](c1ccsc1)N(CC)CC
Rx1390p1	COc1ccccc1CC(=O)N1CC(NC(=O)[C@@H]2CC=CCC2)C1	C=CC=C	C=CC(=O)NC1CN(C(=O)Cc2ccccc2OC)C1
Rx1391p1	C[C@H](OC(=O)[C@H]1CCCc2ccccc21)C(=O)NCCC1=CCCCC1	C=C	C=CC(=C)CCNC(=O)[C@H](C)OC(=O)[C@H]1CCCc2ccccc21
Rx1392p1	CC(C)(C)c1nnc2ccc(NCCN3C(=O)[C@@H]4[C@H]5C=C[C@@H](C5)[C@H]4C3=O)nn21	C1=CCC=C1	CC(C)(C)c1nnc2ccc(NCCN3C(=O)C=CC3=O)nn12
Rx1393p1	Cc1cc(C)nc(C(=O)N2CC[C@H]3CN(C(=O)C[C@H]4C=CCCC4)C[C@H]32)c1	C=C	C=CC=CCC(=O)N1C[C@@H]2CCN(C(=O)c3cc(C)cc(C)n3)[C@@H]2C1
Rx1394p1	CC1=C(C(=O)Nc2ccc(F)cc2)[C@H](c2ccc(OCc3ccccc3)cc2)C2=C(CCCC2=O)N1	C=C	C=C1NC(C)=C(C(=O)Nc2ccc(F)cc2)[C@H](c2ccc(OCc3ccccc3)cc2)C1=C=O
Rx1395p1	CN(C)c1ccncc1C(=O)N[C@H]1C[C@@H](NC(=O)[C@@H]2CC=CCC2)C1	C=CC=C	C=CC(=O)N[C@H]1C[C@@H](NC(=O)c2cnccc2N(C)C)C1
Rx1396p1	COc1c(F)cc(S(=O)(=O)N2C[C@@H]3[C@H]4C=C[C@@H](O4)[C@H]3C2)cc1F	c1ccoc1	COc1c(F)cc(S(=O)(=O)N2CC=CC2)cc1F
Rx1397p1	O=C(CC1(O)CCC1)N1CC[C@@]2(C1)CN(CC1=CCCCC1)CCO2	C=C	C=CC(=C)CN1CCO[C@@]2(CCN(C(=O)CC3(O)CCC3)C2)C1
Rx1398p1	Cc1cc(C(=O)N(C)[C@H]2CCN(C(=O)[C@@H]3CC=CCC3)C2)cnn1	C=CC=C	C=CC(=O)N1CC[C@H](N(C)C(=O)c2cnnc(C)c2)C1
Rx1399p1	O=C(CN1C(=O)Cc2ccccc21)NC1CN(C(=O)[C@@H]2C[C@@H]3C=C[C@H]2CC3)C1	C=C	O=C(CN1C(=O)Cc2ccccc21)NC1CN(C(=O)[C@H]2C=CC=CC2)C1
Rx1399p2	O=C(CN1C(=O)Cc2ccccc21)NC1CN(C(=O)[C@@H]2C[C@@H]3C=C[C@H]2CC3)C1	C1=CCCC=C1	C=CC(=O)N1CC(NC(=O)CN2C(=O)Cc3ccccc32)C1
Rx1400p1	Cc1ccnc(C(=O)N(C)C[C@H]2CCCCN2C(=O)[C@@H]2C[C@@H]3C=C[C@H]2CC3)n1	C=C	Cc1ccnc(C(=O)N(C)C[C@H]2CCCCN2C(=O)[C@H]2C=CC=CC2)n1
Rx1400p2	Cc1ccnc(C(=O)N(C)C[C@H]2CCCCN2C(=O)[C@@H]2C[C@@H]3C=C[C@H]2CC3)n1	C1=CCCC=C1	C=CC(=O)N1CCCC[C@@H]1CN(C)C(=O)c1nccc(C)n1
Rx1401p1	Cc1cc(COC(=O)[C@@H]2C[C@@H]3C=C[C@H]2CC3)no1	C=C	Cc1cc(COC(=O)[C@H]2C=CC=CC2)no1
Rx1401p2	Cc1cc(COC(=O)[C@@H]2C[C@@H]3C=C[C@H]2CC3)no1	C1=CCCC=C1	C=CC(=O)OCc1cc(C)on1
Rx1402p1	O=C(c1cc(-c2cccnc2)nc2ccccc21)N1C[C@H]2[C@@H](C1)[C@H]1C=C[C@H]2CC1	C=C	O=C(c1cc(-c2cccnc2)nc2ccccc12)N1C[C@H]2C=CC=C[C@H]2C1
Rx1402p2	O=C(c1cc(-c2cccnc2)nc2ccccc21)N1C[C@H]2[C@@H](C1)[C@H]1C=C[C@H]2CC1	C1=CCCC=C1	O=C(c1cc(-c2cccnc2)nc2ccccc12)N1CC=CC1
Rx1403p1	C[C@H](c1cccnc1)N1CCN(C(=O)NCCN2C(=O)[C@@H]3[C@H]4C=C[C@@H](C4)[C@@H]3C2=O)CC1	C1=CCC=C1	C[C@H](c1cccnc1)N1CCN(C(=O)NCCN2C(=O)C=CC2=O)CC1
Rx1404p1	CCc1oncc1C(=O)N1CC[C@H](CNC(=O)[C@@H]2C[C@@H]3C=C[C@H]2CC3)C1	C=C	CCc1oncc1C(=O)N1CC[C@H](CNC(=O)[C@H]2C=CC=CC2)C1
Rx1404p2	CCc1oncc1C(=O)N1CC[C@H](CNC(=O)[C@@H]2C[C@@H]3C=C[C@H]2CC3)C1	C1=CCCC=C1	C=CC(=O)NC[C@H]1CCN(C(=O)c2cnoc2CC)C1
Rx1405p1	O=C(N[C@H](CN1CCOCC1)c1ccccc1)N[C@H]1C=CCCC1	C=C	C=CC=CNC(=O)N[C@H](CN1CCOCC1)c1ccccc1
Rx1406p1	CSc1nc(C2CC2)nc(C)c1C(=O)N1O[C@H]2C=C[C@H]1CC2	C=C	CSc1nc(C2CC2)nc(C)c1C(=O)N1C=CC=CO1
Rx1407p1	COC(=O)[C@@H]1CC=CC[C@H]1C(=O)N1CCCC12CN(C(=O)/C=C/c1cccc(C(F)(F)F)c1)C2	C=CC=C	COC(=O)C=CC(=O)N1CCCC12CN(C(=O)/C=C/c1cccc(C(F)(F)F)c1)C2
Rx1408p1	O=C(NC1CCN(CCN2CCNC2=O)CC1)[C@@H]1CC=CCC1	C=CC=C	C=CC(=O)NC1CCN(CCN2CCNC2=O)CC1
Rx1409p1	CC[C@@H](CNC(=O)C[C@@H]1CC=CCC1)NCc1cccc(-c2nn[nH]n2)c1	C=CC=C	C=CCC(=O)NC[C@H](CC)NCc1cccc(-c2nn[nH]n2)c1
Rx1410p1	CC1=C(C)C[C@@H](C(=O)N[C@@H](C)c2ccc(Cl)cn2)CC1	C=C(C)C(=C)C	C=CC(=O)N[C@@H](C)c1ccc(Cl)cn1
Rx1411p1	COc1cccc([C@H]2C[C@H](NC(=O)N[C@]3(C)CC=CCC3)C2)c1	C=CC=C	C=C(C)NC(=O)N[C@H]1C[C@H](c2cccc(OC)c2)C1
Rx1412p1	CC1=C(C)C[C@@H](C(=O)NC[C@H](O)c2ccccc2Cl)CC1	C=C(C)C(=C)C	C=CC(=O)NC[C@H](O)c1ccccc1Cl
Rx1413p1	Cc1ccc(CN(C(=O)C(=O)N[C@@H]2C=CCCC2)C2CC2)o1	C=C	C=CC=CNC(=O)C(=O)N(Cc1ccc(C)o1)C1CC1
Rx1414p1	CCOC(=O)c1cc(OCCOC)c(OCCOC)cc1NC1=CC[C@H](C#N)CC1	C=CC(=C)Nc1cc(OCCOC)c(OCCOC)cc1C(=O)OCC	C=CC#N
Rx1415p1	O=C(Cc1cccs1)Nc1ccccc1NC(=O)C[C@H]1C=CCCC1	C=C	C=CC=CCC(=O)Nc1ccccc1NC(=O)Cc1cccs1
Rx1416p1	COc1ccccc1[C@@H](CNC(=O)[C@@H](CC(C)C)N1C(=O)[C@@H]2CC=CC[C@@H]2C1=O)N1CCCCC1	C=CC=C	COc1ccccc1[C@@H](CNC(=O)[C@@H](CC(C)C)N1C(=O)C=CC1=O)N1CCCCC1
Rx1417p1	CC1(C)CC=C(C(=O)N2CCC[C@H]2c2ccc(F)cc2)CC1	C=C(C)C	C=CC(=C)C(=O)N1CCC[C@H]1c1ccc(F)cc1
Rx1418p1	O=C(NC1CCN(C(=O)c2n[nH]cc2F)CC1)[C@@H]1C[C@H]2C=C[C@H]1C2	C1=CCC=C1	C=CC(=O)NC1CCN(C(=O)c2n[nH]cc2F)CC1
Rx1419p1	COC(=O)[C@@H]1CC=CC[C@H]1C(=O)NC1(c2ccc(NC(=O)[C@H](C)NC(C)=O)cc2)CCC1	C=CC=C	COC(=O)C=CC(=O)NC1(c2ccc(NC(=O)[C@H](C)NC(C)=O)cc2)CCC1
Rx1420p1	C[C@H](C(=O)N(C)C1CC(NCCC2=CCCCC2)C1)c1cncnc1	C=C	C=CC(=C)CCNC1CC(N(C)C(=O)[C@@H](C)c2cncnc2)C1
Rx1421p1	CC[C@@H](O)CCCNC(=O)[C@H]1C[C@H]2C=C[C@H]1N(C(=O)OC)C2	C=CC(=O)NCCC[C@H](O)CC	COC(=O)N1C=CC=CC1
Rx1422p1	COc1cc([C@H]2CC(=O)NC3=C2C(=O)CC(C)(C)C3)cc(OC)c1O	C=C(C)C	C=C1NC(=O)C[C@H](c2cc(OC)c(O)c(OC)c2)C1=C=O
Rx1423p1	O=C(CCCNC(=O)[C@H]1CC=CCC1)N1CSC[C@@H]1C(=O)Nc1ccccc1F	C=CC=C	C=CC(=O)NCCCC(=O)N1CSC[C@@H]1C(=O)Nc1ccccc1F
Rx1424p1	CCc1cc(C(=O)N[C@H]2CCC[C@H](NCC3=CCCCC3)C2)n[nH]1	C=C	C=CC(=C)CN[C@H]1CCC[C@H](NC(=O)c2cc(CC)[nH]n2)C1
Rx1425p1	NC1CCN(c2ncccc2NC2=CC[C@@H](OC(=O)c3ccccc3)CC2)CC1	C=CC(=C)Nc1cccnc1N1CCC(N)CC1	C=COC(=O)c1ccccc1
Rx1426p1	COC(=O)[C@@H]1CC=CC[C@@H]1C(=O)N1C[C@H]2COC[C@@H](C1)[C@H]2NC(=O)Cc1cscn1	C=CC=C	COC(=O)C=CC(=O)N1C[C@@H]2COC[C@H](C1)[C@@H]2NC(=O)Cc1cscn1
Rx1427p1	Cc1ccnc(N[C@@H]2CCCN(C(=O)C[C@H]3C=CCCC3)C2)n1	C=C	C=CC=CCC(=O)N1CCC[C@@H](Nc2nccc(C)n2)C1
Rx1428p1	O=C(O)c1ccccc1CNC(=O)NC[C@H]1C[C@H]2C=C[C@H]1C2	C1=CCC=C1	C=CCNC(=O)NCc1ccccc1C(=O)O
Rx1429p1	Cc1cc(C)nc(N2CC[C@]3(NC(=O)[C@@H]4CC=CCC4)CCC[C@H]23)n1	C=CC=C	C=CC(=O)N[C@@]12CCC[C@@H]1N(c1nc(C)cc(C)n1)CC2
Rx1430p1	CS(=O)(=O)CC(=O)NC1CC2(CC(NCC3=CCCCC3)C2)C1	C=C	C=CC(=C)CNC1CC2(C1)CC(NC(=O)CS(C)(=O)=O)C2
Rx1431p1	Cn1ncc(C(=O)NC2CC(CNC(=O)[C@@]3(C)CC=CCC3)C2)n1	C=CC=C	C=C(C)C(=O)NCC1CC(NC(=O)c2cnn(C)n2)C1
Rx1432p1	CC1=CC[C@@H](C(=O)N2CCCC23CN(C(=O)c2cc4cc(Br)cnc4s2)C3)CC1	C=CC(=C)C	C=CC(=O)N1CCCC12CN(C(=O)c1cc3cc(Br)cnc3s1)C2
Rx1433p1	CC(C)CCO[C@@H]1CCCC[C@H]1NC(=O)CN1C(=O)[C@@H]2CC=CC[C@@H]2C1=O	C=CC=C	CC(C)CCO[C@@H]1CCCC[C@H]1NC(=O)CN1C(=O)C=CC1=O
Rx1434p1	N#Cc1ccc(Cl)cc1N1C[C@@H]2[C@H]3C=C[C@@H](O3)[C@H]2C1	c1ccoc1	N#Cc1ccc(Cl)cc1N1CC=CC1
Rx1435p1	CC1(C)N(C(=O)C2=C[C@@H](O)[C@@H](O)[C@H](O)C2)CC[C@@]12C(=O)Oc1ccccc12	C=C(C=CO)C(=O)N1CC[C@@]2(C(=O)Oc3ccccc32)C1(C)C	OC=CO
Rx1436p1	C[C@H]1CC=C(C(=O)N2CCC(c3ccncn3)CC2)CC1	C=CC(=C)C(=O)N1CCC(c2ccncn2)CC1	C=CC
Rx1437p1	CN1C[C@H](C(=O)NC2CN(C(=O)[C@@]3(C)CC=CCC3)C2)CC1=O	C=CC=C	C=C(C)C(=O)N1CC(NC(=O)[C@@H]2CC(=O)N(C)C2)C1
Rx1438p1	CCC[C@@H]1[C@@H](C)CCCN1C(=O)N[C@H]1CC=CCC1	C=CC=C	C=CNC(=O)N1CCC[C@H](C)[C@H]1CCC
Rx1439p1	CC1=CC[C@@H](C(=O)N2CC[C@]3(C2)CN(C(=O)C2(O)CCN(C(=O)OC(C)(C)C)CC2)CCO3)CC1	C=CC(=C)C	C=CC(=O)N1CC[C@]2(C1)CN(C(=O)C1(O)CCN(C(=O)OC(C)(C)C)CC1)CCO2
Rx1440p1	COC(=O)N1C[C@H]2C=C[C@H]1[C@H](c1noc(Cn3ccc4cc(OC)ccc43)n1)C2	C=Cc1noc(Cn2ccc3cc(OC)ccc32)n1	COC(=O)N1C=CC=CC1
Rx1441p1	COc1ccc(C(=O)N2CC[C@H]3CN(C(=O)CC4=CCCCC4)C[C@H]32)cn1	C=C	C=CC(=C)CC(=O)N1C[C@@H]2CCN(C(=O)c3ccc(OC)nc3)[C@@H]2C1
Rx1442p1	COC(=O)N1C[C@H]2C=C[C@H]1[C@H](c1nnc(-c3cccn3C)o1)C2	C=Cc1nnc(-c2cccn2C)o1	COC(=O)N1C=CC=CC1
Rx1443p1	C[C@]1(C(=O)N2CC[C@@H](CCNC(=O)CN3CCCC3)C2)CC=CCC1	C=CC=C	C=C(C)C(=O)N1CC[C@@H](CCNC(=O)CN2CCCC2)C1
Rx1444p1	O=C(NCC[C@@H]1C[C@H]2C=C[C@H]1C2)c1cc([N+](=O)[O-])ccc1F	C1=CCC=C1	C=CCCNC(=O)c1cc([N+](=O)[O-])ccc1F
Rx1445p1	Cn1nnc(CNC[C@]23CCC[C@H]2CN(C(=O)C[C@H]2CC=CCC2)C3)n1	C=CC=C	C=CCC(=O)N1C[C@@H]2CCC[C@]2(CNCc2nnn(C)n2)C1
Rx1446p1	CSc1cccc(NC(=O)[C@@H](C)OC(=O)CC2=CCCCC2)c1	C=C	C=CC(=C)CC(=O)O[C@H](C)C(=O)Nc1cccc(SC)c1
Rx1447p1	CC(C)C[C@H](CNC(=O)[C@@]1(C)CC=CCC1)N1CCOCC1	C=CC=C	C=C(C)C(=O)NC[C@@H](CC(C)C)N1CCOCC1
Rx1448p1	C[C@@]1(NCc2ccc(-n3ccnc3)cc2)CC=CCC1	C=CC=C	C=C(C)NCc1ccc(-n2ccnc2)cc1
Rx1449p1	COc1ccc(/C=C\C(=O)N(C[C@@H]2C[C@H]3C=C[C@H]2C3)C2CCN(C)CC2)cc1	C1=CCC=C1	C=CCN(C(=O)/C=C\c1ccc(OC)cc1)C1CCN(C)CC1
Rx1450p1	CO[C@H](C)CC(=O)N[C@@H]1CN(CC2=CCCCC2)C[C@@H]1O	C=C	C=CC(=C)CN1C[C@H](O)[C@H](NC(=O)C[C@@H](C)OC)C1
Rx1451p1	O=C(O)c1ccc(C(=O)OC[C@@H]2CC=CCC2)s1	C=CC=C	C=CCOC(=O)c1ccc(C(=O)O)s1
Rx1452p1	COCCN(C[C@@H]1CC=CCC1)C(=O)C(=O)N[C@H]1CCCC12CCOCC2	C=CC=C	C=CCN(CCOC)C(=O)C(=O)N[C@H]1CCCC12CCOCC2
Rx1453p1	CO[C@@H]1CN(c2snc(C)c2C#N)C[C@H]1NC(=O)[C@@H]1CC=CCC1	C=CC=C	C=CC(=O)N[C@@H]1CN(c2snc(C)c2C#N)C[C@H]1OC
Rx1454p1	C[C@H]1CN(C(=O)[C@]2(C)C[C@@H]3C=C[C@H]2C3)C2(CC2)C1	C1=CCC=C1	C=C(C)C(=O)N1C[C@H](C)CC12CC2
Rx1455p1	C[C@@H]1CC=CC[C@H]1C(=O)N[C@H](Cc1ccccc1)C(=O)OC(C)(C)C	C=CC=C	CC=CC(=O)N[C@H](Cc1ccccc1)C(=O)OC(C)(C)C
Rx1456p1	Cc1nocc1CN[C@@H]1CCN(C(=O)[C@@H]2CCC(C)=C(C)C2)C1	C=C(C)C(=C)C	C=CC(=O)N1CC[C@@H](NCc2conc2C)C1
Rx1457p1	Cc1cc(C(=O)N2CC[C@@H](CNC(=O)[C@@H]3CCC(C)=C(C)C3)C2)no1	C=C(C)C(=C)C	C=CC(=O)NC[C@@H]1CCN(C(=O)c2cc(C)on2)C1
Rx1458p1	C[C@@H]1C=C[C@@H]2C(=O)N(CC(F)(F)F)C(=O)[C@@H]2[C@@H]1C(=O)N1CCCC2(C1)OCCO2	CC=CC=CC(=O)N(CC(F)(F)F)C(=O)C=CC(=O)N1CCCC2(C1)OCCO2
Rx1459p1	COC(=O)[C@@H](COC(C)C)N(C)C[C@H]1CC=CCC1	C=CC=C	C=CCN(C)[C@H](COC(C)C)C(=O)OC
Rx1460p1	CCn1cc(C(=O)N2C[C@H]3CN(C(=O)C[C@@H]4CC=CCC4)C[C@@]3(C)C2)nn1	C=CC=C	C=CCC(=O)N1C[C@@H]2CN(C(=O)c3cn(CC)nn3)C[C@]2(C)C1
Rx1461p1	CCCNC(=O)c1cc(Cl)nc(NCCC2=CCCCC2)n1	C=C	C=CC(=C)CCNc1nc(Cl)cc(C(=O)NCCC)n1
Rx1462p1	O=C(CNC[C@H]1C[C@@H]2C=C[C@H]1C2)NCCc1ccccc1	C1=CCC=C1	C=CCNCC(=O)NCCc1ccccc1
Rx1463p1	COc1nc(C)ncc1C(=O)NCCNCCC1=CCCCC1	C=C	C=CC(=C)CCNCCNC(=O)c1cnc(C)nc1OC
Rx1464p1	c1cc2c(cc1NC1=CC[C@H](N3CCOCC3)CC1)OCCOCCOCCOCCO2	C=CC(=C)Nc1ccc2c(c1)OCCOCCOCCOCCO2	C=CN1CCOCC1
Rx1465p1	Cc1ccc2ncc(-c3nn[nH]n3)c(N3C[C@@H]4[C@H]5C=C[C@@H](O5)[C@@H]4C3)c2c1	c1ccoc1	Cc1ccc2ncc(-c3nn[nH]n3)c(N3CC=CC3)c2c1
Rx1466p1	O=C([C@@H]1C[C@@]12CCOC2)N1C[C@H]2CC[C@@H](C1)N2CCC1=CCCCC1	C=C	C=CC(=C)CCN1[C@H]2CC[C@@H]1CN(C(=O)[C@@H]1C[C@@]13CCOC3)C2
Rx1467p1	CC(C)c1cc(N2CCC[C@H](NC(=O)[C@@H]3C[C@@H]4C=C[C@H]3CC4)C2)ncn1	C=C	CC(C)c1cc(N2CCC[C@H](NC(=O)[C@H]3C=CC=CC3)C2)ncn1
Rx1467p2	CC(C)c1cc(N2CCC[C@H](NC(=O)[C@@H]3C[C@@H]4C=C[C@H]3CC4)C2)ncn1	C1=CCCC=C1	C=CC(=O)N[C@H]1CCCN(c2cc(C(C)C)ncn2)C1
Rx1468p1	C[C@@H](CNC(=O)NC[C@@H]1C[C@H]2C=C[C@H]1C2)Cn1cccn1	C1=CCC=C1	C=CCNC(=O)NC[C@H](C)Cn1cccn1
Rx1469p1	CC[C@H]1N(C(=O)[C@]2(C)C[C@@H]3C=C[C@H]2C3)CCC[C@]12CCC(=O)N2	C1=CCC=C1	C=C(C)C(=O)N1CCC[C@]2(CCC(=O)N2)[C@H]1CC
Rx1470p1	CC1=CC[C@@H](N[C@H](C)CCN(C)C)CC1	C=CC(=C)C	C=CN[C@H](C)CCN(C)C
Rx1471p1	CC[C@@H]1[C@@H](NC(=O)C[C@@H]2CC=CCC2)CCN1Cc1cn(C)nn1	C=CC=C	C=CCC(=O)N[C@H]1CCN(Cc2cn(C)nn2)[C@@H]1CC
Rx1472p1	Cn1c(Br)c(C#N)c2c1nc(Cl)nc2NC1=CC[C@H](C(F)(F)F)CC1	C=CC(=C)Nc1nc(Cl)nc2c1c(C#N)c(Br)n2C	C=CC(F)(F)F
Rx1473p1	C[C@@]1(C(=O)N2CCC(NCCC[C@@H]3CCOC3)CC2)CC=CCC1	C=CC=C	C=C(C)C(=O)N1CCC(NCCC[C@@H]2CCOC2)CC1
Rx1474p1	CC(=O)N1CCC[C@@H](NC(=O)CC2=CCCCC2)[C@H]1C	C=C	C=CC(=C)CC(=O)N[C@@H]1CCCN(C(C)=O)[C@@H]1C
Rx1475p1	Cc1noc2nc(C3CC3)cc(C(=O)N3C[C@@H]4CC=CC[C@H]4C3)c12	C=CC=C	Cc1noc2nc(C3CC3)cc(C(=O)N3CC=CC3)c12
Rx1476p1	COC1([C@H](C)NC(=O)C2=CC[C@H](C)CC2)CCOCC1	C=CC(=C)C(=O)N[C@@H](C)C1(OC)CCOCC1	C=CC
Rx1477p1	CC(C)(CO)[C@@H](NC(=O)N[C@H]1CC=CCC1)C1CC1	C=CC=C	C=CNC(=O)N[C@@H](C1CC1)C(C)(C)CO
Rx1478p1	COc1ccc(CC(=O)N2CC[C@H]3CO[C@@H](CNC(=O)[C@@H]4CC=CCC4)[C@H]3C2)c(Br)c1	C=CC=C	C=CC(=O)NC[C@@H]1OC[C@@H]2CCN(C(=O)Cc3ccc(OC)cc3Br)C[C@@H]21
Rx1479p1	Cc1ccc(O)c(C(=O)N2CCO[C@]3(CCN(C(=O)[C@H]4CC=CCC4)C3)C2)c1	C=CC=C	C=CC(=O)N1CC[C@]2(C1)CN(C(=O)c1cc(C)ccc1O)CCO2
Rx1480p1	O=C(C[C@H]1CC=CCC1)N1C[C@H]2CCC[C@@H](C1)N2CCO	C=CC=C	C=CCC(=O)N1C[C@@H]2CCC[C@H](C1)N2CCO
Rx1481p1	COc1ccc(F)c(-c2noc([C@@]3(C)C[C@@H]4C=C[C@H]3C4)n2)c1	C1=CCC=C1	C=C(C)c1nc(-c2cc(OC)ccc2F)no1
Rx1482p1	O=C(N[C@H]1CC12CCN(C(=O)C1CCCCC1)CC2)[C@@H]1CC=CCC1	C=CC=C	C=CC(=O)N[C@H]1CC12CCN(C(=O)C1CCCCC1)CC2
Rx1483p1	COCc1cnc(NC(=O)NCC2=CCCCC2)s1	C=C	C=CC(=C)CNC(=O)Nc1ncc(COC)s1
Rx1484p1	CN(C)CCN(Cc1cccc(F)c1)C(=O)C[C@H]1C=CCCC1	C=C	C=CC=CCC(=O)N(CCN(C)C)Cc1cccc(F)c1
Rx1485p1	COc1ccc(NC(=O)C(=O)NC[C@H]2CC=CCC2)c(OC)c1	C=CC=C	C=CCNC(=O)C(=O)Nc1ccc(OC)cc1OC
Rx1486p1	C#CCOc1cccc(Cl)c1C=NN1C(=O)[C@H]2[C@H]3C=C[C@@H](O3)[C@@H]2C1=O	C#CCOc1cccc(Cl)c1C=NN1C(=O)C=CC1=O	c1ccoc1
Rx1487p1	Cc1c(C)c(NC2=CC(=O)C[C@@H](C)C2)ccc1O	C=C(C=C=O)Nc1ccc(O)c(C)c1C	C=CC
Rx1488p1	CCn1ccnc1[C@H]1CCCCN1C(=O)C1=CC[C@@H](C)CC1	C=CC(=C)C(=O)N1CCCC[C@@H]1c1nccn1CC	C=CC
Rx1489p1	O=C1[C@@H]2CC=CC[C@@H]2C(=O)N1CN1CCC[C@@H]1C1OCCO1	C=CC=C	O=C1C=CC(=O)N1CN1CCC[C@@H]1C1OCCO1
Rx1490p1	CC[C@]1(C(=O)N(C)CCCN(C)C(=O)[C@@H]2CC=CCC2)CCNC1=O	C=CC=C	C=CC(=O)N(C)CCCN(C)C(=O)[C@@]1(CC)CCNC1=O
Rx1491p1	CC1=CC[C@@H](C(=O)Nc2cc([C@H]3CCCCN3C(=O)COC(=O)C(F)(F)F)[nH]n2)CC1	C=CC(=C)C	C=CC(=O)Nc1cc([C@H]2CCCCN2C(=O)COC(=O)C(F)(F)F)[nH]n1
Rx1492p1	Cn1nc(C2CC2)cc1C(=O)N[C@@H]1CC[C@H](CNC(=O)[C@H]2CC=CCC2)C1	C=CC=C	C=CC(=O)NC[C@H]1CC[C@@H](NC(=O)c2cc(C3CC3)nn2C)C1
Rx1493p1	CC(C)(C)c1n[nH]cc1C(=O)NCC1CN(C(=O)[C@@H]2C[C@@H]3C=C[C@H]2CC3)C1	C=C	CC(C)(C)c1n[nH]cc1C(=O)NCC1CN(C(=O)[C@H]2C=CC=CC2)C1
Rx1493p2	CC(C)(C)c1n[nH]cc1C(=O)NCC1CN(C(=O)[C@@H]2C[C@@H]3C=C[C@H]2CC3)C1	C1=CCCC=C1	C=CC(=O)N1CC(CNC(=O)c2c[nH]nc2C(C)(C)C)C1
Rx1494p1	Cc1cc(C)c(C(=O)N[C@H]2C[C@H](NC(=O)[C@H]3CC=CCC3)C2)[nH]1	C=CC=C	C=CC(=O)N[C@H]1C[C@H](NC(=O)c2[nH]c(C)cc2C)C1
Rx1495p1	CCOC(=O)/C=C/C(=O)N[C@H]1[C@@H]2COC[C@H]1CN(C(=O)[C@H]1CC=C(C)CC1)C2	C=CC(=C)C	C=CC(=O)N1C[C@@H]2COC[C@H](C1)[C@@H]2NC(=O)/C=C/C(=O)OCC
Rx1496p1	CCOc1cc(C2C3=C(CCCC3=O)N(CC)C3=C2C(=O)CCC3)cc(Cl)c1OCc1cccc(C)c1	C=C	C=C1C(=C=O)C(c2cc(Cl)c(OCc3cccc(C)c3)c(OCC)c2)C2=C(CCCC2=O)N1CC
Rx1496p2	CCOc1cc(C2C3=C(CCCC3=O)N(CC)C3=C2C(=O)CCC3)cc(Cl)c1OCc1cccc(C)c1	C=C	C=C1C(=C=O)C(c2cc(Cl)c(OCc3cccc(C)c3)c(OCC)c2)C2=C(CCCC2=O)N1CC
Rx1497p1	O=C(C[C@@H]1C=CCCC1)N1CCCC[C@@H]1CNCc1ccns1	C=C	C=CC=CCC(=O)N1CCCC[C@@H]1CNCc1ccns1
Rx1498p1	C[C@H]1CC=CC[C@H]1COC(=O)CCc1cncnc1	C=CC=C	CC=CCOC(=O)CCc1cncnc1
Rx1499p1	C=CC(C)(C)CC(=O)N[C@H]1COC2(CN(C(=O)[C@@H]3CC=CCC3)C2)C1	C=CC(=O)N1CC2(C[C@@H](NC(=O)CC(C)(C)C=C)CO2)C1	C=CC=C
Rx1500p1	COc1ccc(Cl)cc1NC(=O)c1ccccc1N1C(=O)[C@H]2[C@H]3C=C[C@@H](C3)[C@@H]2C1=O	C1=CCC=C1	COc1ccc(Cl)cc1NC(=O)c1ccccc1N1C(=O)C=CC1=O
Rx1501p1	C[C@]1(O)CCCN(C(=O)C(=O)N[C@@H]2C=CCCC2)C1	C=C	C=CC=CNC(=O)C(=O)N1CCC[C@](C)(O)C1
Rx1502p1	C#CCCCCC(=O)N1CC[C@@H](NC(=O)[C@H]2CC=CCC2)C(C)(C)C1	C#CCCCCC(=O)N1CC[C@@H](NC(=O)C=C)C(C)(C)C1	C=CC=C
Rx1503p1	O=C(NC[C@H]1CC=CCC1)N[C@H](CO)CC1CCC1	C=CC=C	C=CCNC(=O)N[C@H](CO)CC1CCC1
Rx1504p1	O=C(C[C@@H]1CC=CCC1)NC[C@H]1CCCCCN1CCCF	C=CC=C	C=CCC(=O)NC[C@H]1CCCCCN1CCCF
Rx1505p1	O=C(C[C@@H]1C=CCCC1)N[C@@H]1CCCN(C(=O)Cn2cccn2)C1	C=C	C=CC=CCC(=O)N[C@@H]1CCCN(C(=O)Cn2cccn2)C1
Rx1506p1	CC1(C)[C@H](OC(=O)c2ccccc2)CC[C@]2(C)C3=C([C@@H](O)C[C@@H]12)[C@@]1(C)CC[C@@]2(C)CC[C@@](C)(COC(=O)c4ccccc4)C[C@H]2[C@]1(C)CC3	C=CC(C)(C)[C@@H](CCC(C)=C1CC[C@@]2(C)[C@@H]3C[C@](C)(COC(=O)c4ccccc4)CC[C@]3(C)CC[C@]2(C)C1=CO)OC(=O)c1ccccc1
Rx1506p2	CC1(C)[C@H](OC(=O)c2ccccc2)CC[C@]2(C)C3=C([C@@H](O)C[C@@H]12)[C@@]1(C)CC[C@@]2(C)CC[C@@](C)(COC(=O)c4ccccc4)C[C@H]2[C@]1(C)CC3	C=C(C)[C@@H]1C[C@](C)(COC(=O)c2ccccc2)CC[C@]1(C)CCC(C)=C1C(=C)[C@@]2(C)CC[C@@H](OC(=O)c3ccccc3)C(C)(C)[C@@H]2C[C@@H]1O
Rx1507p1	O=C(NC[C@@H]1C[C@H]2C=C[C@H]1C2)C(=O)Nc1cccc([C@@H]2CCC(=O)N2)c1	C1=CCC=C1	C=CCNC(=O)C(=O)Nc1cccc([C@@H]2CCC(=O)N2)c1
Rx1508p1	COc1cccc(CN(C[C@@H]2CCCO2)C(=O)[C@@H]2CC=CC[C@H]2C)c1	C=CC=C	CC=CC(=O)N(Cc1cccc(OC)c1)C[C@@H]1CCCO1
Rx1509p1	O[C@H](COc1cccc2[nH]ccc21)CN1C[C@@H]2[C@@H](C1)[C@H]1C=C[C@H]2CC1	C=C	O[C@H](COc1cccc2[nH]ccc12)CN1C[C@H]2C=CC=C[C@@H]2C1
Rx1509p2	O[C@H](COc1cccc2[nH]ccc21)CN1C[C@@H]2[C@@H](C1)[C@H]1C=C[C@H]2CC1	C1=CCCC=C1	O[C@H](COc1cccc2[nH]ccc12)CN1CC=CC1
Rx1510p1	CC#C[C@@]1(O)CC[C@H]2[C@@H]3CCC4=CC(=O)CC[C@]4(Cc4ccc(C)cc4)C3=CC[C@@]21C	C=C	CC#C[C@@]1(O)CC[C@H]2[C@@H]3CCC(C=C=O)=C(Cc4ccc(C)cc4)C3=CC[C@@]21C
Rx1510p2	CC#C[C@@]1(O)CC[C@H]2[C@@H]3CCC4=CC(=O)CC[C@]4(Cc4ccc(C)cc4)C3=CC[C@@]21C	C=CC1=CCCC2=CC(=O)CC[C@]12Cc1ccc(C)cc1	CC#C[C@@]1(O)CCC=C1C
Rx1511p1	CCn1ncc(CNCCNC(=O)C[C@@H]2CC=CCC2)n1	C=CC=C	C=CCC(=O)NCCNCc1cnn(CC)n1
Rx1512p1	COC(=O)[C@@H]1CSCCN1C(=O)C[C@H]1C=CCCC1	C=C	C=CC=CCC(=O)N1CCSC[C@H]1C(=O)OC
Rx1513p1	CC(C)(C(N)=O)C(=O)N1CC[C@H]2CCN(C(=O)C[C@H]3CC=CCC3)[C@H]2C1	C=CC=C	C=CCC(=O)N1CC[C@@H]2CCN(C(=O)C(C)(C)C(N)=O)C[C@@H]21
Rx1514p1	CO/C=C(/C(=O)OC)c1ccccc1Oc1cc(C2=CC[C@H](C(F)(F)F)CC2)ncn1	C=CC(=C)c1cc(Oc2ccccc2/C(=C\OC)C(=O)OC)ncn1	C=CC(F)(F)F
Rx1515p1	CNC(=O)C1CCC(NC(=O)c2ccccc2NCCC2=CCCCC2)CC1	C=C	C=CC(=C)CCNc1ccccc1C(=O)NC1CCC(C(=O)NC)CC1
Rx1516p1	C[C@H](CCCNC(=O)CN1CCCC1)NC(=O)CC1=CCCCC1	C=C	C=CC(=C)CC(=O)N[C@H](C)CCCNC(=O)CN1CCCC1
Rx1517p1	CC1=CC[C@H](N[C@@H](c2ccccc2)[C@@H]2CCCO2)CC1	C=CC(=C)C	C=CN[C@@H](c1ccccc1)[C@@H]1CCCO1
Rx1518p1	C[C@@]1(C(=O)N2CCOC[C@]3(CN(C(=O)[C@H]4C[C@@]45C(=O)Nc4ccccc45)CCO3)C2)CC=CCC1	C=CC=C	C=C(C)C(=O)N1CCOC[C@@]2(C1)CN(C(=O)[C@H]1C[C@@]13C(=O)Nc1ccccc13)CCO2
Rx1519p1	CC1=CC[C@](C)(C(=O)NC2(CCO)CN(C(=O)[C@H]3CC3(C)C)C2)CC1	C=CC(=C)C	C=C(C)C(=O)NC1(CCO)CN(C(=O)[C@H]2CC2(C)C)C1
Rx1520p1	CO[C@@H]1CC=C(c2ccc3scc(C)c3n2)CC1	C=CC(=C)c1ccc2scc(C)c2n1	C=COC
Rx1521p1	O=C(c1cc(Cl)ncc1Br)N1O[C@H]2C=C[C@H]1CC2	C=C	O=C(c1cc(Cl)ncc1Br)N1C=CC=CO1
Rx1522p1	COc1c(O)nc(O)nc1C(=O)N(C[C@@H]1C[C@H]2C=C[C@H]1C2)C1CCN(C)CC1	C1=CCC=C1	C=CCN(C(=O)c1nc(O)nc(O)c1OC)C1CCN(C)CC1
Rx1523p1	CC1(C)CC(=O)C=C(Nc2ccnn2C2CCOCC2)C1	C=C(C)C	C=C(C=C=O)Nc1ccnn1C1CCOCC1
Rx1524p1	COc1ccc2c(c1)CCC(S(=O)(=O)N1C[C@@H]3[C@H]4C=C[C@@H](O4)[C@H]3C1)=C2	c1ccoc1	COc1ccc2c(c1)CCC(S(=O)(=O)N1CC=CC1)=C2
Rx1525p1	O=C(NC1CN(C(=O)c2ccc3c(c2)C=CCC3)C1)[C@@H]1C[C@@H]2C=C[C@H]1CC2	C=C	O=C(NC1CN(C(=O)c2ccc3c(c2)C=CCC3)C1)[C@H]1C=CC=CC1
Rx1525p2	O=C(NC1CN(C(=O)c2ccc3c(c2)C=CCC3)C1)[C@@H]1C[C@@H]2C=C[C@H]1CC2	C1=CCCC=C1	C=CC(=O)NC1CN(C(=O)c2ccc3c(c2)C=CCC3)C1
Rx1526p1	N#Cc1cnc(NCCNC(=O)C[C@@H]2CC=CCC2)c(Cl)c1	C=CC=C	C=CCC(=O)NCCNc1ncc(C#N)cc1Cl
Rx1527p1	COC(=O)[C@@H]1CC=CC[C@@H]1C(=O)NC[C@@H]1CCN(C(=O)[C@@H](C)S)[C@@H]1c1cccnc1	C=CC=C	COC(=O)C=CC(=O)NC[C@@H]1CCN(C(=O)[C@@H](C)S)[C@@H]1c1cccnc1
Rx1528p1	Cc1cc(CC(=O)NC[C@@H]2COCCN2C(=O)[C@H]2CC=CCC2)no1	C=CC=C	C=CC(=O)N1CCOC[C@H]1CNC(=O)Cc1cc(C)on1
Rx1529p1	CC(C)CCC[C@@H](C)[C@H]1CC[C@H]2[C@@H]3C(=O)C=C4C[C@@H](O[C@H]5CCCCO5)CC[C@]4(C)[C@H]3CC[C@]12C	CC(C)CCC[C@@H](C)[C@H]1CC[C@H]2C=CCC[C@@]21C	CC1=C(C=C=O)C[C@@H](O[C@H]2CCCCO2)CC1
Rx1530p1	O=C(CCN1C[C@H]2[C@H]3C=C[C@@H](O3)[C@@H]2C1)Nc1ccc(OCc2ccccc2)cc1	c1ccoc1	O=C(CCN1CC=CC1)Nc1ccc(OCc2ccccc2)cc1
Rx1531p1	CCN(C(=O)c1ccns1)C1CN(C(=O)[C@@H]2C[C@@H]3C=C[C@H]2CC3)C1	C=C	CCN(C(=O)c1ccns1)C1CN(C(=O)[C@H]2C=CC=CC2)C1
Rx1531p2	CCN(C(=O)c1ccns1)C1CN(C(=O)[C@@H]2C[C@@H]3C=C[C@H]2CC3)C1	C1=CCCC=C1	C=CC(=O)N1CC(N(CC)C(=O)c2ccns2)C1
Rx1532p1	O=C(N[C@H]1C[C@H]2C[C@@H](C1)N(CC1=CCCCC1)C2)c1cnon1	C=C	C=CC(=C)CN1C[C@H]2C[C@H](NC(=O)c3cnon3)C[C@@H]1C2
Rx1533p1	C[C@@H]1CN(C(=O)[C@H]2CC=CCC2)C[C@H]1CNCC#Cc1ccc(F)cc1	C=CC=C	C=CC(=O)N1C[C@@H](C)[C@H](CNCC#Cc2ccc(F)cc2)C1
Rx1534p1	CN(C)S(=O)(=O)N1CCCC[C@@H]1CNC(=O)N1CCC[C@]2(CC=CCC2)C1	C=CC=C	C=C1CCCN(C(=O)NC[C@H]2CCCCN2S(=O)(=O)N(C)C)C1
Rx1535p1	O=C(Nc1ccc(-n2cccn2)c(F)c1)[C@H]1CC=CC[C@H]1C(=O)N1CCOCC1	C=CC=C	O=C(C=CC(=O)N1CCOCC1)Nc1ccc(-n2cccn2)c(F)c1
Rx1536p1	COc1ccc(-c2n[nH]c(CNC(=O)N3C[C@H]4[C@H](C3)[C@H]3C=C[C@H]4CC3)n2)cc1	C=C	COc1ccc(-c2n[nH]c(CNC(=O)N3C[C@@H]4C=CC=C[C@H]4C3)n2)cc1
Rx1536p2	COc1ccc(-c2n[nH]c(CNC(=O)N3C[C@H]4[C@H](C3)[C@H]3C=C[C@H]4CC3)n2)cc1	C1=CCCC=C1	COc1ccc(-c2n[nH]c(CNC(=O)N3CC=CC3)n2)cc1
Rx1537p1	C[C@H](C(=O)N1C[C@H]2COC[C@@H](C1)[C@H]2NC(=O)[C@@]1(C)CC=CCC1)n1cccn1	C=CC=C	C=C(C)C(=O)N[C@@H]1[C@H]2COC[C@@H]1CN(C(=O)[C@@H](C)n1cccn1)C2
Rx1538p1	CO[C@H]1CC=C(c2cc(F)c(C(=O)N3CCCC3)c(F)c2)CC1	C=CC(=C)c1cc(F)c(C(=O)N2CCCC2)c(F)c1	C=COC
Rx1539p1	C#CCOc1ccc(C2C3=C(CC(C)(C)CC3=O)N(CC)C3=C2C(=O)CC(C)(C)C3)cc1OCC	C#CCOc1ccc(C2C(=C=O)C(=C)N(CC)C3=C2C(=O)CC(C)(C)C3)cc1OCC	C=C(C)C
Rx1539p2	C#CCOc1ccc(C2C3=C(CC(C)(C)CC3=O)N(CC)C3=C2C(=O)CC(C)(C)C3)cc1OCC	C#CCOc1ccc(C2C(=C=O)C(=C)N(CC)C3=C2C(=O)CC(C)(C)C3)cc1OCC	C=C(C)C
Rx1540p1	CN(C(=O)C[C@@H]1CC=CCC1)[C@H]1CCN(C(=O)CCc2cn[nH]c2)C1	C=CC=C	C=CCC(=O)N(C)[C@H]1CCN(C(=O)CCc2cn[nH]c2)C1
Rx1541p1	CCN(C(=O)[C@@H]1C[C@H]2C=C[C@H]1C2)C1CN(Cc2ccc(C)cc2)C1	C1=CCC=C1	C=CC(=O)N(CC)C1CN(Cc2ccc(C)cc2)C1
Rx1542p1	CC1=C(C)C[C@H](C(=O)N2CCC(C(=O)NCCN(C)C)CC2)CC1	C=C(C)C(=C)C	C=CC(=O)N1CCC(C(=O)NCCN(C)C)CC1
Rx1543p1	C[C@H](NC(=O)[C@@]1(C(=O)OC(C)(C)C)CC=CCC1)c1ccnc(O)c1	C=CC=C	C=C(C(=O)N[C@@H](C)c1ccnc(O)c1)C(=O)OC(C)(C)C
Rx1544p1	C[C@@]1(NC(=O)c2cnc3ccc(F)cc3c2)CC=CCC1	C=CC=C	C=C(C)NC(=O)c1cnc2ccc(F)cc2c1
Rx1545p1	c1cc(Cc2ccc(NC3=CC[C@@H](N4CCCC4)CC3)cc2)ccn1	C=CC(=C)Nc1ccc(Cc2ccncc2)cc1	C=CN1CCCC1
Rx1546p1	O=C(N[C@@H]1CCN(CCC2=CCCCC2)C1)c1occ2c1CCC2	C=C	C=CC(=C)CCN1CC[C@@H](NC(=O)c2occ3c2CCC3)C1
Rx1547p1	Cc1cc(C(=O)NC[C@H]2CCCCN2CC2=CCCCC2)ccn1	C=C	C=CC(=C)CN1CCCC[C@@H]1CNC(=O)c1ccnc(C)c1
Rx1548p1	CCOc1c(I)cc(C=NN2C(=O)[C@@H]3[C@H]4C=C[C@@H](C4)[C@@H]3C2=O)cc1I	C1=CCC=C1	CCOc1c(I)cc(C=NN2C(=O)C=CC2=O)cc1I
Rx1549p1	CC1=C(C(=O)NCCNC(=O)Cc2cccc(F)c2)CCC(C)(C)C1	C=C(C)C	C=C(C)C(=C)C(=O)NCCNC(=O)Cc1cccc(F)c1
Rx1550p1	C[C@@H]1CN(C(=O)CCN(C)c2ccncc2)C[C@H]1NCCC1=CCCCC1	C=C	C=CC(=C)CCN[C@@H]1CN(C(=O)CCN(C)c2ccncc2)C[C@H]1C
Rx1551p1	CC1=CC[C@H](C(=O)N[C@H]2C[C@H]3CC[C@@H](C2)N3C(=O)c2ccc(-n3cnnc3)cc2)CC1	C=CC(=C)C	C=CC(=O)N[C@@H]1C[C@@H]2CC[C@H](C1)N2C(=O)c1ccc(-n2cnnc2)cc1
Rx1552p1	O=C([C@@H]1CC=CCC1)N1CCC[C@@H](NCc2ccns2)C1	C=CC=C	C=CC(=O)N1CCC[C@@H](NCc2ccns2)C1
Rx1553p1	COC[C@](C)(NC(=O)NC[C@@H]1C[C@H]2C=C[C@H]1C2)C(=O)O	C1=CCC=C1	C=CCNC(=O)N[C@@](C)(COC)C(=O)O
Rx1554p1	CCCC(=O)N[C@@H](C)C(=O)N1C[C@H]2COC[C@@H](C1)[C@H]2NC(=O)[C@@]1(C)CC=CCC1	C=CC=C	C=C(C)C(=O)N[C@@H]1[C@H]2COC[C@@H]1CN(C(=O)[C@H](C)NC(=O)CCC)C2
Rx1555p1	COc1cncc(CCC(=O)NC2(c3ccc(NC(=O)[C@@]4(F)CCCC=C4F)cc3)CCC2)c1	C=C	C=CC(F)=C(F)C(=O)Nc1ccc(C2(NC(=O)CCc3cncc(OC)c3)CCC2)cc1
Rx1556p1	Cc1cc(NC(=O)C(=O)N2CC[C@@H](NCC3=CCCCC3)[C@H]2C)no1	C=C	C=CC(=C)CN[C@@H]1CCN(C(=O)C(=O)Nc2cc(C)on2)[C@@H]1C
Rx1557p1	O=C(NC1CN(C(=O)[C@@H]2CC=CCC2)C1)c1ccc2nc[nH]c2n1	C=CC=C	C=CC(=O)N1CC(NC(=O)c2ccc3nc[nH]c3n2)C1
Rx1558p1	COC[C@@](C)(O)CNC(=O)CN1C(=O)[C@@H]2CC=CC[C@@H]2C1=O	C=CC=C	COC[C@@](C)(O)CNC(=O)CN1C(=O)C=CC1=O
Rx1559p1	CC1=C(C)C[C@](C)(C(=O)N2[C@H]3CC[C@H]2CN(CC(=O)N(C)C)C3)CC1	C=C(C)C(=C)C	C=C(C)C(=O)N1[C@H]2CC[C@H]1CN(CC(=O)N(C)C)C2
Rx1560p1	O=C(NC[C@@H]1CCN(C(=O)[C@@]2(F)CCCC=C2F)[C@H]1c1cccnc1)c1cncn1-c1ccncc1	C=C	C=CC(F)=C(F)C(=O)N1CC[C@@H](CNC(=O)c2cncn2-c2ccncc2)[C@@H]1c1cccnc1
Rx1561p1	Cn1cncc1-c1ccc(C2=CCC(F)(F)CC2)cc1	C=C(F)F	C=CC(=C)c1ccc(-c2cncn2C)cc1
Rx1562p1	C[C@@H]1CC[C@H](NC(=O)c2cn(C)c(=O)n2C)CN1CC1=CCCCC1	C=C	C=CC(=C)CN1C[C@@H](NC(=O)c2cn(C)c(=O)n2C)CC[C@H]1C
Rx1563p1	O=C(Nc1ccc(Cl)cc1)C1CCC(N2C(=O)[C@H]3[C@@H](C2=O)[C@@H]2C=C[C@H]3[C@H]3C[C@@H]32)CC1	O=C(Nc1ccc(Cl)cc1)C1CCC(N2C(=O)[C@H]3C=CC=C[C@H]3C2=O)CC1	C1=CC1
Rx1563p2	O=C(Nc1ccc(Cl)cc1)C1CCC(N2C(=O)[C@H]3[C@@H](C2=O)[C@@H]2C=C[C@H]3[C@H]3C[C@@H]32)CC1	C1=C[C@H]2C[C@@H]2C=C1	O=C(Nc1ccc(Cl)cc1)C1CCC(N2C(=O)C=CC2=O)CC1
Rx1564p1	O=C(CN1C(=O)[C@@H]2[C@H]3C=C[C@@H](C3)[C@@H]2C1=O)Nc1nc(-c2ccccc2F)co1	C1=CCC=C1	O=C(CN1C(=O)C=CC1=O)Nc1nc(-c2ccccc2F)co1
Rx1565p1	CCn1nnnc1SCCC1=CCCCC1	C=C	C=CC(=C)CCSc1nnnn1CC
Rx1566p1	CC1=C(C)C[C@@H](C(=O)NCCn2cc(C(=O)O)nn2)CC1	C=C(C)C(=C)C	C=CC(=O)NCCn1cc(C(=O)O)nn1
Rx1567p1	O=C(NCCNc1ccccc1[N+](=O)[O-])[C@H]1CC=CC[C@@H]1c1nc2ccccc2s1	C=CC=C	O=C(C=Cc1nc2ccccc2s1)NCCNc1ccccc1[N+](=O)[O-]
Rx1568p1	COC1=CC[C@H](Oc2ccc3c(Br)nc(C)cc3n2)CC1	C=CC(=C)OC	C=COc1ccc2c(Br)nc(C)cc2n1
Rx1569p1	O=C(NCCc1ccccc1Cl)NCCN1C(=O)[C@H]2[C@H]3C=C[C@@H](C3)[C@@H]2C1=O	C1=CCC=C1	O=C(NCCc1ccccc1Cl)NCCN1C(=O)C=CC1=O
Rx1570p1	Cn1ccc(C(=O)NCc2ccc(CNCC3=CCCCC3)cc2)n1	C=C	C=CC(=C)CNCc1ccc(CNC(=O)c2ccn(C)n2)cc1
Rx1571p1	Cc1ccc([C@H](O)CNC(=O)CN2C(=O)[C@@H]3[C@H]4C=C[C@@H](C4)[C@@H]3C2=O)cc1	C1=CCC=C1	Cc1ccc([C@H](O)CNC(=O)CN2C(=O)C=CC2=O)cc1
Rx1572p1	Cc1ccc(=O)n(CC(=O)N[C@H]2CCN(C(=O)[C@@H]3C[C@@H]4C=C[C@H]3CC4)C2)n1	C=C	Cc1ccc(=O)n(CC(=O)N[C@H]2CCN(C(=O)[C@H]3C=CC=CC3)C2)n1
Rx1572p2	Cc1ccc(=O)n(CC(=O)N[C@H]2CCN(C(=O)[C@@H]3C[C@@H]4C=C[C@H]3CC4)C2)n1	C1=CCCC=C1	C=CC(=O)N1CC[C@H](NC(=O)Cn2nc(C)ccc2=O)C1
Rx1573p1	Cc1cc(NC[C@@H](O)CN(C)C(=O)[C@@H]2C[C@@H]3C=C[C@H]2CC3)nc(C(C)C)n1	C=C	Cc1cc(NC[C@@H](O)CN(C)C(=O)[C@H]2C=CC=CC2)nc(C(C)C)n1
Rx1573p2	Cc1cc(NC[C@@H](O)CN(C)C(=O)[C@@H]2C[C@@H]3C=C[C@H]2CC3)nc(C(C)C)n1	C1=CCCC=C1	C=CC(=O)N(C)C[C@H](O)CNc1cc(C)nc(C(C)C)n1
Rx1574p1	O=C(NCc1ccc(Oc2cccnc2)c(F)c1)C(=O)N1CCC[C@]2(CC=CCC2)C1	C=CC=C	C=C1CCCN(C(=O)C(=O)NCc2ccc(Oc3cccnc3)c(F)c2)C1
Rx1575p1	CC1=CCC[C@@H](C)[C@H]1CN[C@@H](CC(=O)OC(C)(C)C)C(=O)O	C=CC(C)=CCN[C@@H](CC(=O)OC(C)(C)C)C(=O)O	C=CC
Rx1576p1	C[C@@]1(C(=O)N2CCCC[C@H]2C2CCN(C(=O)C3(c4ccc(F)cc4)CC3)CC2)CC=CCC1	C=CC=C	C=C(C)C(=O)N1CCCC[C@H]1C1CCN(C(=O)C2(c3ccc(F)cc3)CC2)CC1
Rx1577p1	O[C@H](CN[C@H]1CC=CCC1)c1ccc(Cl)cc1Cl	C=CC=C	C=CNC[C@@H](O)c1ccc(Cl)cc1Cl
Rx1578p1	O=C([C@@H]1CC=CCC1)N1CCC([C@@H]2CCN(CC3CC3)C2)CC1	C=CC=C	C=CC(=O)N1CCC([C@@H]2CCN(CC3CC3)C2)CC1
Rx1579p1	O=C(c1cnsn1)N1C[C@H]2CC[C@H]1[C@H](NCC1=CCCCC1)C2	C=C	C=CC(=C)CN[C@@H]1C[C@@H]2CC[C@@H]1N(C(=O)c1cnsn1)C2
Rx1580p1	CC(C)(C)OC(=O)N1CCC(NC(=O)C2=CCC(C)(C)CC2)CC1	C=C(C)C	C=CC(=C)C(=O)NC1CCN(C(=O)OC(C)(C)C)CC1
Rx1581p1	C[S@](=O)CCNC(=O)N1C[C@H]2[C@@H](C1)[C@H]1C=C[C@H]2CC1	C=C	C[S@](=O)CCNC(=O)N1C[C@H]2C=CC=C[C@H]2C1
Rx1581p2	C[S@](=O)CCNC(=O)N1C[C@H]2[C@@H](C1)[C@H]1C=C[C@H]2CC1	C1=CCCC=C1	C[S@](=O)CCNC(=O)N1CC=CC1
Rx1582p1	CCCCOC(=O)C1=C(C)NC2=C(C(=O)CC(C)(C)C2)[C@@H]1c1ccccc1OC	C=C(C)C	C=C1NC(C)=C(C(=O)OCCCC)[C@@H](c2ccccc2OC)C1=C=O
Rx1583p1	N#Cc1ncc(Br)cc1N1C[C@@H]2[C@H]3C=C[C@@H](O3)[C@H]2C1	c1ccoc1	N#Cc1ncc(Br)cc1N1CC=CC1
Rx1584p1	COC(=O)c1cccc(N2C(=O)[C@@H]3CC=CC[C@@H]3C2=O)c1	C=CC=C	COC(=O)c1cccc(N2C(=O)C=CC2=O)c1
Rx1585p1	C[C@H](OC(=O)c1ccn(-c2ccccc2F)n1)C(=O)NCCC1=CCCCC1	C=C	C=CC(=C)CCNC(=O)[C@H](C)OC(=O)c1ccn(-c2ccccc2F)n1
Rx1586p1	CC(C)C[C@@H](CCO)CNC(=O)NCC[C@@H]1C[C@H]2C=C[C@H]1C2	C1=CCC=C1	C=CCCNC(=O)NC[C@H](CCO)CC(C)C
Rx1587p1	O=C(N[C@@H]1CCN(C(=O)c2onc3c2CCCC3)C1)[C@@H]1C[C@@H]2C=C[C@H]1CC2	C=C	O=C(N[C@@H]1CCN(C(=O)c2onc3c2CCCC3)C1)[C@H]1C=CC=CC1
Rx1587p2	O=C(N[C@@H]1CCN(C(=O)c2onc3c2CCCC3)C1)[C@@H]1C[C@@H]2C=C[C@H]1CC2	C1=CCCC=C1	C=CC(=O)N[C@@H]1CCN(C(=O)c2onc3c2CCCC3)C1
Rx1588p1	Cc1n[nH]c(C)c1C(=O)N[C@@H]1CCN(CC2=CCCCC2)C1	C=C	C=CC(=C)CN1CC[C@@H](NC(=O)c2c(C)n[nH]c2C)C1
Rx1589p1	Cc1nc(CNC(=O)[C@H]2[C@H]3C=C[C@@H](CC3)[C@@H]2C(=O)O)nc2ccccc12	C=C	Cc1nc(CNC(=O)[C@H]2C=CC=C[C@@H]2C(=O)O)nc2ccccc12
Rx1589p2	Cc1nc(CNC(=O)[C@H]2[C@H]3C=C[C@@H](CC3)[C@@H]2C(=O)O)nc2ccccc12	C1=CCCC=C1	Cc1nc(CNC(=O)C=CC(=O)O)nc2ccccc12
Rx1590p1	CN(C(=O)[C@@H]1C[C@@H]2C=C[C@H]1CC2)C1CC(NCc2cn(C(C)(C)C)nn2)C1	C=C	CN(C(=O)[C@H]1C=CC=CC1)C1CC(NCc2cn(C(C)(C)C)nn2)C1
Rx1590p2	CN(C(=O)[C@@H]1C[C@@H]2C=C[C@H]1CC2)C1CC(NCc2cn(C(C)(C)C)nn2)C1	C1=CCCC=C1	C=CC(=O)N(C)C1CC(NCc2cn(C(C)(C)C)nn2)C1
Rx1591p1	Cc1cccc(Oc2ccc(N3C(=O)[C@@H]4CC=C[C@H](C)[C@H]4C3=O)cc2)c1C	C=CC=CC	Cc1cccc(Oc2ccc(N3C(=O)C=CC3=O)cc2)c1C
Rx1592p1	Cc1cccc(C)c1NC(=O)C(=O)N1CCOC[C@@]2(CN(C(=O)[C@@]3(F)CCCC=C3F)CCO2)C1	C=C	C=CC(F)=C(F)C(=O)N1CCO[C@]2(COCCN(C(=O)C(=O)Nc3c(C)cccc3C)C2)C1
Rx1593p1	O=C(COc1ccc(F)cc1Br)N[C@@H]1C=CCCC1	C=C	C=CC=CNC(=O)COc1ccc(F)cc1Br
Rx1594p1	C#CCNC(=O)CC(=O)N1CC(N(CC)C(=O)C[C@H]2C=CCCC2)C1	C#CCNC(=O)CC(=O)N1CC(N(CC)C(=O)CC=CC=C)C1	C=C
Rx1595p1	COc1ccccc1C(=O)N1CC[C@@]2(C1)CN(C(=O)[C@H]1CC=C(C)CC1)CCO2	C=CC(=C)C	C=CC(=O)N1CCO[C@@]2(CCN(C(=O)c3ccccc3OC)C2)C1
Rx1596p1	CCOC(=O)C1=C(C)NC2=C(C(=O)[C@H](C(=O)OC)[C@H](C)C2)[C@@H]1c1cccc(OC)c1	C=C1NC(C)=C(C(=O)OCC)[C@@H](c2cccc(OC)c2)C1=C=O	CC=CC(=O)OC
Rx1597p1	Cc1nc2c(o1)CCC[C@H]2CC(=O)N[C@H]1CC=C(c2ccc(F)cc2)CC1	C=CC(=C)c1ccc(F)cc1	C=CNC(=O)C[C@@H]1CCCc2oc(C)nc21
Rx1598p1	C[C@@H]1C=C[C@@H]2C(=O)N(CC(F)(F)F)C(=O)[C@H]2[C@@H]1C(=O)NCCSc1ccccc1	CC=CC=CC(=O)N(CC(F)(F)F)C(=O)C=CC(=O)NCCSc1ccccc1
Rx1599p1	CC1=CCC[C@H](C)[C@@H]1CNC[C@@H](C)C(F)(F)F	C=CC(C)=CCNC[C@@H](C)C(F)(F)F	C=CC
Rx1600p1	Cc1cccc(C(=O)NCCNCCC2=CCCCC2)c1	C=C	C=CC(=C)CCNCCNC(=O)c1cccc(C)c1
Rx1601p1	C=CCOc1c(Br)cc(C2C3=C(CC(C)(C)CC3=O)N(C)C3=C2C(=O)CC(C)(C)C3)cc1OC	C=C(C)C	C=CCOc1c(Br)cc(C2C(=C=O)C(=C)N(C)C3=C2C(=O)CC(C)(C)C3)cc1OC
Rx1601p2	C=CCOc1c(Br)cc(C2C3=C(CC(C)(C)CC3=O)N(C)C3=C2C(=O)CC(C)(C)C3)cc1OC	C=C(C)C	C=CCOc1c(Br)cc(C2C(=C=O)C(=C)N(C)C3=C2C(=O)CC(C)(C)C3)cc1OC
Rx1602p1	CCn1ncnc1CN1CC[C@@H](N(C)C(=O)C[C@H]2C=CCCC2)C1	C=C	C=CC=CCC(=O)N(C)[C@@H]1CCN(Cc2ncnn2CC)C1
Rx1603p1	FC(F)(F)c1nccc(C2=CC[C@H](N3CCOCC3)CC2)n1	C=CC(=C)c1ccnc(C(F)(F)F)n1	C=CN1CCOCC1
Rx1604p1	C[C@]1(NC(=O)c2ccc(Cl)[nH]2)CCN(C(=O)C[C@@H]2C=CCCC2)C1	C=C	C=CC=CCC(=O)N1CC[C@](C)(NC(=O)c2ccc(Cl)[nH]2)C1
Rx1605p1	CC(C)[C@@H](OC(=O)[C@H]1CC=CCC1)C(=O)N1CCC(C(=O)O)CC1	C=CC=C	C=CC(=O)O[C@@H](C(=O)N1CCC(C(=O)O)CC1)C(C)C
Rx1606p1	COC(=O)N1C[C@H]2C=C[C@H]1[C@@H](C(=O)N1CCc3cccc(Cl)c31)C2	C=CC(=O)N1CCc2cccc(Cl)c21	COC(=O)N1C=CC=CC1
Rx1607p1	CCOC(=O)[C@@H](NC(=O)CN1C(=O)[C@@H]2[C@H]3C=C[C@@H](C3)[C@@H]2C1=O)C(C)(C)C	C1=CCC=C1	CCOC(=O)[C@@H](NC(=O)CN1C(=O)C=CC1=O)C(C)(C)C
Rx1608p1	CC(C)(C)c1ccc(S(=O)(=O)CCNC(=O)[C@H]2CC=CCC2)cc1	C=CC=C	C=CC(=O)NCCS(=O)(=O)c1ccc(C(C)(C)C)cc1
Rx1609p1	Cn1nccc1[C@@H]1C[C@H]1C(=O)NC[C@@H]1CCN(C(=O)CC2=CCCCC2)C1	C=C	C=CC(=C)CC(=O)N1CC[C@@H](CNC(=O)[C@@H]2C[C@H]2c2ccnn2C)C1
Rx1610p1	CCCc1cc(=O)n2nc(NC[C@@H]3CC=CCC3)sc2n1	C=CC=C	C=CCNc1nn2c(=O)cc(CCC)nc2s1
Rx1611p1	CN(C(=O)[C@H]1C[C@H]2C=C[C@H]1C2)C1CCN(C(=O)Cn2cccn2)CC1	C1=CCC=C1	C=CC(=O)N(C)C1CCN(C(=O)Cn2cccn2)CC1
Rx1612p1	COC(=O)[C@H](Cc1ccccc1)NC[C@H]1C[C@H]2C=C[C@H]1C2	C1=CCC=C1	C=CCN[C@@H](Cc1ccccc1)C(=O)OC
Rx1613p1	CC(C)N(CCN(C)C(=O)[C@@H]1CC=CCC1)C(=O)[C@H]1CCCN1C	C=CC=C	C=CC(=O)N(C)CCN(C(=O)[C@H]1CCCN1C)C(C)C
Rx1614p1	O=C(NCc1cccc2c1OCCO2)N[C@H]1CC=CCC1	C=CC=C	C=CNC(=O)NCc1cccc2c1OCCO2
Rx1615p1	O=C(CCn1cncn1)NC[C@H]1COCCN1C(=O)[C@H]1CC=CCC1	C=CC=C	C=CC(=O)N1CCOC[C@@H]1CNC(=O)CCn1cncn1
Rx1616p1	Cc1ncccc1C(=O)N[C@@H]1CCCC[C@H]1NC(=O)[C@@]1(C)CC=CCC1	C=CC=C	C=C(C)C(=O)N[C@@H]1CCCC[C@H]1NC(=O)c1cccnc1C
Rx1617p1	O=C(CCC1CCOCC1)N1CC[C@H](NC(=O)[C@@H]2C[C@@H]3C=C[C@H]2CC3)C1	C=C	O=C(N[C@H]1CCN(C(=O)CCC2CCOCC2)C1)[C@H]1C=CC=CC1
Rx1617p2	O=C(CCC1CCOCC1)N1CC[C@H](NC(=O)[C@@H]2C[C@@H]3C=C[C@H]2CC3)C1	C1=CCCC=C1	C=CC(=O)N[C@H]1CCN(C(=O)CCC2CCOCC2)C1
Rx1618p1	C[C@H](NC1CCN(C(=O)C[C@H]2C=CCCC2)CC1)C(=O)NC1CC1	C=C	C=CC=CCC(=O)N1CCC(N[C@@H](C)C(=O)NC2CC2)CC1
Rx1619p1	COC(=O)[C@@H]1CC=CC[C@@H]1C(=O)N1CCC(N2CCC(NC(=O)Cc3cscn3)CC2)CC1	C=CC=C	COC(=O)C=CC(=O)N1CCC(N2CCC(NC(=O)Cc3cscn3)CC2)CC1
Rx1620p1	Cc1cc(C(=O)N[C@@H]2CCN(CC3=CCCCC3)C2)ncn1	C=C	C=CC(=C)CN1CC[C@@H](NC(=O)c2cc(C)ncn2)C1
Rx1621p1	O=C(NCCN1C(=O)[C@@H]2[C@H]3C=C[C@@H](C3)[C@H]2C1=O)Nc1cnn(-c2ccccn2)c1	C1=CCC=C1	O=C(NCCN1C(=O)C=CC1=O)Nc1cnn(-c2ccccn2)c1
Rx1622p1	O=C(NCCC1=CCCCC1)C(=O)NC(C1CC1)C1CC1	C=C	C=CC(=C)CCNC(=O)C(=O)NC(C1CC1)C1CC1
Rx1623p1	CC(C)N1CC(N(C)C(=O)C[C@@H]2C=CCCC2)C1	C=C	C=CC=CCC(=O)N(C)C1CN(C(C)C)C1
Rx1624p1	CN(C(=O)c1ccc[nH]1)C1CCN(C(=O)[C@@H]2C[C@H]3C=C[C@H]2O3)CC1	c1ccoc1	C=CC(=O)N1CCC(N(C)C(=O)c2ccc[nH]2)CC1
Rx1625p1	CN1C(=O)COc2cccc(NC(=O)[C@]3(C(=O)OC(C)(C)C)CC=CCC3)c21	C=CC=C	C=C(C(=O)Nc1cccc2c1N(C)C(=O)CO2)C(=O)OC(C)(C)C
Rx1626p1	C[C@]12C(=O)N(CN3Cc4ccc(-c5nn[nH]n5)cc4C3)C(=O)[C@H]1[C@H]1C=C[C@H]2C1	C1=CCC=C1	CC1=CC(=O)N(CN2Cc3ccc(-c4nn[nH]n4)cc3C2)C1=O
Rx1627p1	c1[nH]c2ccc(NC[C@H]3OCCc4cn(Cc5ccccn5)nc43)cc2c1C1=CCC2(CC1)OCCO2	C=C1OCCO1	C=CC(=C)c1c[nH]c2ccc(NC[C@H]3OCCc4cn(Cc5ccccn5)nc43)cc12
Rx1628p1	O=C(NCc1ccc(-n2cccn2)cc1)N[C@H]1C=CCCC1	C=C	C=CC=CNC(=O)NCc1ccc(-n2cccn2)cc1
Rx1629p1	CCOC1CC(CN2C[C@H]3[C@@H](C2)[C@@H]3NC(=O)[C@]2(C)CC=CCC2)C1	C=CC=C	C=C(C)C(=O)N[C@H]1[C@@H]2CN(CC3CC(OCC)C3)C[C@@H]21
Rx1630p1	Cc1nc2cc(C)ccn2c1CN1CCN(C(=O)CCCNC(=O)[C@@H]2CC=CCC2)CC1	C=CC=C	C=CC(=O)NCCCC(=O)N1CCN(Cc2c(C)nc3cc(C)ccn23)CC1
Rx1631p1	CN(CCC1CCN(c2ccncc2)CC1)C(=O)[C@@H]1C[C@@H]2C=C[C@H]1CC2	C=C	CN(CCC1CCN(c2ccncc2)CC1)C(=O)[C@H]1C=CC=CC1
Rx1631p2	CN(CCC1CCN(c2ccncc2)CC1)C(=O)[C@@H]1C[C@@H]2C=C[C@H]1CC2	C1=CCCC=C1	C=CC(=O)N(C)CCC1CCN(c2ccncc2)CC1
Rx1632p1	CCOC(=O)C1=C[C@@H](OC(CC)CC)[C@@H](NC(C)=O)[C@@H](NC(=O)[C@H]2C[C@H]3CC[C@H]2C3)C1	C=C(C=COC(CC)CC)C(=O)OCC	CC(=O)NC=CNC(=O)[C@H]1C[C@H]2CC[C@H]1C2
Rx1633p1	CC(=O)N[C@H](C(=O)N1[C@@H]2CC[C@H]1C[C@@H](NC(=O)[C@H]1CC=CCC1)C2)c1ccc(F)cc1	C=CC=C	C=CC(=O)N[C@@H]1C[C@@H]2CC[C@H](C1)N2C(=O)[C@@H](NC(C)=O)c1ccc(F)cc1
Rx1634p1	CC1=CC[C@@H](C(=O)N2[C@@H]3CC[C@H]2C[C@@H](NC(=O)C2CCC(CO)CC2)C3)CC1	C=CC(=C)C	C=CC(=O)N1[C@H]2CC[C@@H]1C[C@H](NC(=O)C1CCC(CO)CC1)C2
Rx1635p1	CCCNC(=O)c1ccc(NC(=O)[C@H]2[C@H]3C=C[C@@H](C3)[C@@H]2N)cc1Cl	C1=CCC=C1	CCCNC(=O)c1ccc(NC(=O)C=CN)cc1Cl
Rx1636p1	Cc1cc(C)n(-c2ccccc2NC(=O)N2C[C@@H]3CC=CC[C@@H]3C2)n1	C=CC=C	Cc1cc(C)n(-c2ccccc2NC(=O)N2CC=CC2)n1
Rx1637p1	C[C@@H]1CCCC[C@@H]1NC(=O)COC(=O)CC1=CCCCC1	C=C	C=CC(=C)CC(=O)OCC(=O)N[C@H]1CCCC[C@H]1C
Rx1638p1	COc1ncc(CN2C[C@H]3C(NC(=O)[C@@H]4C[C@@H]5C=C[C@H]4CC5)[C@@H]3C2)c(C)n1	C=C	COc1ncc(CN2C[C@H]3C(NC(=O)[C@H]4C=CC=CC4)[C@@H]3C2)c(C)n1
Rx1638p2	COc1ncc(CN2C[C@H]3C(NC(=O)[C@@H]4C[C@@H]5C=C[C@H]4CC5)[C@@H]3C2)c(C)n1	C1=CCCC=C1	C=CC(=O)NC1[C@@H]2CN(Cc3cnc(OC)nc3C)C[C@@H]12
Rx1639p1	Cn1c(CCNC(=O)[C@@H]2CC=CC[C@H]2C(=O)N2CCOCC2)nc2ccccc21	C=CC=C	Cn1c(CCNC(=O)C=CC(=O)N2CCOCC2)nc2ccccc21
Rx1640p1	NC(=O)[C@H]1[C@H]2C=C[C@@H](C2)[C@@H]1NC(=O)c1ccc2onc(-c3csc(-c4ccccc4)n3)c2c1	C1=CCC=C1	NC(=O)C=CNC(=O)c1ccc2onc(-c3csc(-c4ccccc4)n3)c2c1
Rx1641p1	C[C@@H]1C[C@H](C)CN(S(=O)(=O)c2ccc(NN=C[C@@H]3C[C@H]4C=C[C@H]3C4)nc2)C1	C1=CCC=C1	C=CC=NNc1ccc(S(=O)(=O)N2C[C@@H](C)C[C@@H](C)C2)cn1
Rx1642p1	C[C@@H](NCC1=CCCCC1)[C@H]1CCN(C(=O)CCc2ccon2)C1	C=C	C=CC(=C)CN[C@H](C)[C@H]1CCN(C(=O)CCc2ccon2)C1
Rx1643p1	C[C@@H]1C[C@H](CN)CN1C(=O)N[C@H]1C=CCCC1	C=C	C=CC=CNC(=O)N1C[C@@H](CN)C[C@H]1C
Rx1644p1	CC1=C(C)C[C@H](C(=O)Nc2ccc(N3CCOCC3)c(F)c2)CC1	C=C(C)C(=C)C	C=CC(=O)Nc1ccc(N2CCOCC2)c(F)c1
Rx1645p1	C[C@@H]1CN(C(=O)Cc2cncs2)C[C@H]1CNCC1=CCCCC1	C=C	C=CC(=C)CNC[C@@H]1CN(C(=O)Cc2cncs2)C[C@H]1C
Rx1646p1	O=C(CN1C(=O)[C@H]2[C@H]3C=C[C@@H](O3)[C@@H]2C1=O)NCC1(c2ccccc2)CCCCC1	c1ccoc1	O=C(CN1C(=O)C=CC1=O)NCC1(c2ccccc2)CCCCC1
Rx1647p1	CCCc1[nH]ccc1C(=O)NC[C@H]1C[C@@H](NC(=O)[C@@H]2CC=CCC2)C1	C=CC=C	C=CC(=O)N[C@H]1C[C@@H](CNC(=O)c2cc[nH]c2CCC)C1
Rx1648p1	Cc1noc(CN[C@H]2CC[C@H](NC(=O)[C@@H]3C[C@H]4C=C[C@H]3C4)CC2)n1	C1=CCC=C1	C=CC(=O)N[C@H]1CC[C@H](NCc2nc(C)no2)CC1
Rx1649p1	CCOC(=O)C1=C(Nc2cc([N+](=O)[O-])c(OC)cn2)CCCC1	C=C	C=C(Nc1cc([N+](=O)[O-])c(OC)cn1)C(=C)C(=O)OCC
Rx1650p1	CCn1cc(C(=O)N2O[C@H]3C=C[C@H]2CC3)c(C(F)(F)F)n1	C=C	CCn1cc(C(=O)N2C=CC=CO2)c(C(F)(F)F)n1
Rx1651p1	CC(C)N(CCN(C)C(=O)[C@@H]1CC=CC[C@H]1C)C(C)C	C=CC=C	CC=CC(=O)N(C)CCN(C(C)C)C(C)C
Rx1652p1	CCOc1ccsc1C(=O)N1CCCC2(CCN(C(=O)[C@@H]3CC=C(C)CC3)CC2)C1	C=CC(=C)C	C=CC(=O)N1CCC2(CCCN(C(=O)c3sccc3OCC)C2)CC1
Rx1653p1	CC(C)C[C@H](C(N)=O)C(=O)N1C[C@H]2CN(CC3=CCCCC3)C[C@@]2(C)C1	C=C	C=CC(=C)CN1C[C@@H]2CN(C(=O)[C@H](CC(C)C)C(N)=O)C[C@]2(C)C1
Rx1654p1	Cc1cc(CNC(=O)N[C@@H]2CC=C(c3ccc(F)cc3)CC2)n(C)n1	C=CC(=C)c1ccc(F)cc1	C=CNC(=O)NCc1cc(C)nn1C
Rx1655p1	O=C(C[C@H]1CC=CCC1)N[C@H]1CCN(CCc2cccs2)C1	C=CC=C	C=CCC(=O)N[C@H]1CCN(CCc2cccs2)C1
Rx1656p1	CC(C)(CO)CNC(=O)NC[C@@H]1C[C@H]2C=C[C@H]1CC2	C=C	CC(C)(CO)CNC(=O)NC[C@H]1C=CC=CC1
Rx1656p2	CC(C)(CO)CNC(=O)NC[C@@H]1C[C@H]2C=C[C@H]1CC2	C1=CCCC=C1	C=CCNC(=O)NCC(C)(C)CO
Rx1657p1	C[C@H](O)c1nnc(N(C)C[C@H]2CC=CCC2)n1C[C@H]1CCOC1	C=CC=C	C=CCN(C)c1nnc([C@H](C)O)n1C[C@H]1CCOC1
Rx1658p1	COC(=O)c1nn(C)c2ccc(NC3=CCC(F)(F)CC3)cc21	C=C(F)F	C=CC(=C)Nc1ccc2c(c1)c(C(=O)OC)nn2C
Rx1659p1	COCCN(C[C@H]1CC=CCC1)C(=O)C(=O)N[C@@H](C)c1csnn1	C=CC=C	C=CCN(CCOC)C(=O)C(=O)N[C@@H](C)c1csnn1
Rx1660p1	Cc1ccc2c(/C=C/C(=O)N3CCOC[C@]4(CN(C(=O)[C@@]5(C)CC=CCC5)CCO4)C3)c[nH]c2c1	C=CC=C	C=C(C)C(=O)N1CCO[C@@]2(COCCN(C(=O)/C=C/c3c[nH]c4cc(C)ccc34)C2)C1
Rx1661p1	O=C(CN1C(=O)[C@@H]2CC=CC[C@@H]2C1=O)N[C@@H](c1cccs1)c1ccc2c(c1)CCCC2	C=CC=C	O=C(CN1C(=O)C=CC1=O)N[C@H](c1ccc2c(c1)CCCC2)c1cccs1
Rx1662p1	CC(C)(C)OC(=O)N1CCC[C@H](C(=O)Nc2cc([C@@H]3CCCCN3C(=O)[C@@H]3CC=CCC3)[nH]n2)CC1	C=CC=C	C=CC(=O)N1CCCC[C@H]1c1cc(NC(=O)[C@H]2CCCN(C(=O)OC(C)(C)C)CC2)n[nH]1
Rx1663p1	COc1cncc(C(=O)N[C@H]2C[C@H](NCC3=CCCCC3)C2)c1C	C=C	C=CC(=C)CN[C@H]1C[C@H](NC(=O)c2cncc(OC)c2C)C1
Rx1664p1	O=C([C@H]1CC=CCC1)N1CC[C@H](CNCc2nc(C3CCC3)no2)C1	C=CC=C	C=CC(=O)N1CC[C@H](CNCc2nc(C3CCC3)no2)C1
Rx1665p1	Cn1c(O)ncc1C(=O)N[C@H]1C[C@@H](NCC2=CCCCC2)C1	C=C	C=CC(=C)CN[C@H]1C[C@@H](NC(=O)c2cnc(O)n2C)C1
Rx1666p1	CC(=O)NC(C)(C)C(=O)N[C@@H]1CCc2nc(NC(=O)[C@H]3CC=CCC3)sc2C1	C=CC=C	C=CC(=O)Nc1nc2c(s1)C[C@H](NC(=O)C(C)(C)NC(C)=O)CC2
Rx1667p1	COC(=O)[C@@H]1CC=CC[C@@H]1C(=O)NC[C@@]12CCCO[C@@H]1CCN(C(=O)c1c(C)cccc1F)C2	C=CC=C	COC(=O)C=CC(=O)NC[C@@]12CCCO[C@@H]1CCN(C(=O)c1c(C)cccc1F)C2
Rx1668p1	O=C([C@H]1CCOC1)N1CCC([C@H]2CCN(CC3=CCCCC3)C2)CC1	C=C	C=CC(=C)CN1CC[C@H](C2CCN(C(=O)[C@H]3CCOC3)CC2)C1
Rx1669p1	Cc1ccccc1COCC(=O)NCCCNCC1=CCCCC1	C=C	C=CC(=C)CNCCCNC(=O)COCc1ccccc1C
Rx1670p1	O=C(O)c1nc(Cl)ccc1S(=O)(=O)N1C[C@@H]2[C@@H](C1)[C@H]1C=C[C@H]2CC1	C=C	O=C(O)c1nc(Cl)ccc1S(=O)(=O)N1C[C@H]2C=CC=C[C@@H]2C1
Rx1670p2	O=C(O)c1nc(Cl)ccc1S(=O)(=O)N1C[C@@H]2[C@@H](C1)[C@H]1C=C[C@H]2CC1	C1=CCCC=C1	O=C(O)c1nc(Cl)ccc1S(=O)(=O)N1CC=CC1
Rx1671p1	O=C(C[C@H]1CC=CCC1)N1C[C@@H](NC(=O)c2coc3ccccc23)[C@@H](O)C1	C=CC=C	C=CCC(=O)N1C[C@H](O)[C@H](NC(=O)c2coc3ccccc23)C1
Rx1672p1	COC(=O)[C@H]1CCC[C@@H](C(=O)N2O[C@H]3C=C[C@H]2CC3)C1	C=C	COC(=O)[C@H]1CCC[C@@H](C(=O)N2C=CC=CO2)C1
Rx1673p1	O=C(CCN1C(=O)CNC1=O)Nc1ccc(NC(=O)[C@H]2CC=CCC2)cc1	C=CC=C	C=CC(=O)Nc1ccc(NC(=O)CCN2C(=O)CNC2=O)cc1
Rx1674p1	O=C(COc1cc(Cl)ccn1)N1CCC([C@H]2CCCCN2C(=O)[C@@H]2CC=CCC2)CC1	C=CC=C	C=CC(=O)N1CCCC[C@@H]1C1CCN(C(=O)COc2cc(Cl)ccn2)CC1
Rx1675p1	NC(=O)c1ccc(COC(=O)C2=CCCCC2)c([N+](=O)[O-])c1	C=C	C=CC(=C)C(=O)OCc1ccc(C(N)=O)cc1[N+](=O)[O-]
Rx1676p1	Cn1ncc(C(=O)NC[C@H]2C[C@@H](NC(=O)C[C@H]3CC=CCC3)C2)c1N	C=CC=C	C=CCC(=O)N[C@H]1C[C@@H](CNC(=O)c2cnn(C)c2N)C1
Rx1677p1	CC(C)c1[nH]ccc1C(=O)N1CC(NC(=O)CC2=CCCCC2)C1	C=C	C=CC(=C)CC(=O)NC1CN(C(=O)c2cc[nH]c2C(C)C)C1
Rx1678p1	O=C(N[C@H]1[C@@H]2COC[C@H]1CN(C(=O)[C@@H]1CC=CCC1)C2)c1c[nH]c2c1cccc2Cl	C=CC=C	C=CC(=O)N1C[C@@H]2COC[C@H](C1)[C@@H]2NC(=O)c1c[nH]c2c(Cl)cccc12
Rx1679p1	O=C1C[C@@H](c2nc(CC3=CCCCC3)no2)c2ccccc2N1	C=C	C=CC(=C)Cc1noc([C@@H]2CC(=O)Nc3ccccc32)n1
Rx1680p1	C[C@@]1(C(=O)NC2CN(C(=O)[C@@H]3CCc4nc[nH]c4C3)C2)CC=CCC1	C=CC=C	C=C(C)C(=O)NC1CN(C(=O)[C@@H]2CCc3nc[nH]c3C2)C1
Rx1681p1	CCc1ncc(C(=O)N2CC[C@H]3CN(C(=O)[C@@H]4CC=CCC4)C[C@H]32)s1	C=CC=C	C=CC(=O)N1C[C@@H]2CCN(C(=O)c3cnc(CC)s3)[C@@H]2C1
Rx1682p1	CC/C=C(\C)C(=O)N1C[C@H]2CCN(CC3=CCCCC3)C[C@H]21	C=C	C=CC(=C)CN1CC[C@@H]2CN(C(=O)/C(C)=C/CC)[C@@H]2C1
Rx1683p1	CN(C(=O)c1nccs1)C1CN(C(=O)[C@H]2C[C@H]3C=C[C@H]2C3)C1	C1=CCC=C1	C=CC(=O)N1CC(N(C)C(=O)c2nccs2)C1
Rx1684p1	O=C(NC1CN(C(=O)c2cn3ccccc3n2)C1)[C@H]1C[C@H]2C=C[C@H]1O2	c1ccoc1	C=CC(=O)NC1CN(C(=O)c2cn3ccccc3n2)C1
Rx1685p1	COc1cccc(NC(=O)CC2=CCCCC2)c1C	C=C	C=CC(=C)CC(=O)Nc1cccc(OC)c1C
Rx1686p1	COC(=O)C1=C(C)NC2=C(C(=O)C[C@@H](c3ccccc3)C2)[C@H]1c1ccc(OCc2ccccc2)cc1	C=C1NC(C)=C(C(=O)OC)[C@H](c2ccc(OCc3ccccc3)cc2)C1=C=O	C=Cc1ccccc1
Rx1687p1	Fc1ccc(-c2nn[nH]n2)c(NC[C@@H]2C[C@H]3C=C[C@H]2C3)c1	C1=CCC=C1	C=CCNc1cc(F)ccc1-c1nn[nH]n1
Rx1688p1	CS(=O)(=O)CCn1ccc(NC(=O)NC[C@H]2CC=CCC2)n1	C=CC=C	C=CCNC(=O)Nc1ccn(CCS(C)(=O)=O)n1
Rx1689p1	C[C@]1(C(=O)N2CC3(C2)CCN([C@H]2CCNC2=O)CC3)CC=CCC1	C=CC=C	C=C(C)C(=O)N1CC2(CCN([C@H]3CCNC3=O)CC2)C1
Rx1690p1	Cc1cc2c(nccc2C2=CC(=O)CC(C)(C)C2)n1S(=O)(=O)c1ccccc1	C=C(C)C	C=C(C=C=O)c1ccnc2c1cc(C)n2S(=O)(=O)c1ccccc1
Rx1691p1	Cc1cccc(N2CCN(C[C@@H]3C(=O)O[C@@H]4C[C@@]5(C)CCCC(C)=C5C[C@H]34)C[C@@H]2C)c1	C=C	C=C(C)C1=C(C)C[C@H]2OC(=O)[C@@H](CN3CCN(c4cccc(C)c4)[C@@H](C)C3)[C@H]2C1
Rx1692p1	CC1(C)C[C@@H]2C3=CC[C@@H]4[C@]5(C)CC[C@H](O)[C@](C)(CO)[C@@H]5CC[C@]4(C)[C@]3(C)C[C@H](O)[C@]2(CO)[C@@H](O)[C@H]1O	C=CC1=C(C)C[C@H](O)[C@@]2(CO)[C@@H]1CC(C)(C)[C@H](O)[C@@H]2O	CC1=C[C@]2(C)CC[C@H](O)[C@](C)(CO)[C@@H]2CC1
Rx1693p1	NC(=O)[C@@]1(Cl)C[C@@H]2C=C[C@@H]1C2	C1=CCC=C1	C=C(Cl)C(N)=O
Rx1694p1	O=C(OCc1ccc(F)cc1)[C@H]1CC=CC[C@H]1C(=O)N1CCOCC1	C=CC=C	O=C(C=CC(=O)N1CCOCC1)OCc1ccc(F)cc1
Rx1695p1	CC1=CC[C@H](C(=O)Nc2cc([C@H]3CCCCN3C(=O)CCCC(F)(F)F)[nH]n2)CC1	C=CC(=C)C	C=CC(=O)Nc1cc([C@H]2CCCCN2C(=O)CCCC(F)(F)F)[nH]n1
Rx1696p1	Cc1cc(N(C)C[C@H](O)CN(C)C(=O)[C@@H]2CC=CCC2)c(-c2nn[nH]n2)cn1	C=CC=C	C=CC(=O)N(C)C[C@@H](O)CN(C)c1cc(C)ncc1-c1nn[nH]n1
Rx1697p1	Cc1cc(C(=O)N[C@@H]2CN(C(=O)[C@H]3CC=CCC3)C[C@H]2O)cc(C)n1	C=CC=C	C=CC(=O)N1C[C@@H](O)[C@H](NC(=O)c2cc(C)nc(C)c2)C1
Rx1698p1	CCCN1C2=C(C(=O)CC(C)(C)C2)C(c2ccc(OCc3ccccc3Br)c(OCC)c2)C2=C1CC(C)(C)CC2=O	C=C(C)C	C=C1C(=C=O)C(c2ccc(OCc3ccccc3Br)c(OCC)c2)C2=C(CC(C)(C)CC2=O)N1CCC
Rx1698p2	CCCN1C2=C(C(=O)CC(C)(C)C2)C(c2ccc(OCc3ccccc3Br)c(OCC)c2)C2=C1CC(C)(C)CC2=O	C=C(C)C	C=C1C(=C=O)C(c2ccc(OCc3ccccc3Br)c(OCC)c2)C2=C(CC(C)(C)CC2=O)N1CCC
Rx1699p1	CC(C)[C@@H](C)C(=O)N1CCN(C(=O)[C@H]2CC=CCC2)CC1	C=CC=C	C=CC(=O)N1CCN(C(=O)[C@H](C)C(C)C)CC1
Rx1700p1	CN(C)c1cc(C(=O)N2C[C@@H](NC(=O)[C@H]3CC=CCC3)[C@@H](O)C2)ccn1	C=CC=C	C=CC(=O)N[C@@H]1CN(C(=O)c2ccnc(N(C)C)c2)C[C@@H]1O
Rx1701p1	C[C@@H]1[C@@H](NC(=O)c2ccc(=O)n(C)c2)CCN1C(=O)CC1=CCCCC1	C=C	C=CC(=C)CC(=O)N1CC[C@H](NC(=O)c2ccc(=O)n(C)c2)[C@H]1C
Rx1702p1	O=C(N[C@@H]1CCC[C@H]1CCO)C(=O)N[C@@H]1CC=CCC1	C=CC=C	C=CNC(=O)C(=O)N[C@@H]1CCC[C@H]1CCO
Rx1703p1	C[C@@]1(C(=O)Nc2cc([C@H]3CCCCN3C(=O)c3csc4c3CCCO4)[nH]n2)CC=CCC1	C=CC=C	C=C(C)C(=O)Nc1cc([C@H]2CCCCN2C(=O)c2csc3c2CCCO3)[nH]n1
Rx1704p1	Cc1ncsc1CCNC[C@@H](C)NC(=O)CC1=CCCCC1	C=C	C=CC(=C)CC(=O)N[C@H](C)CNCCc1scnc1C
Rx1705p1	C[C@@H]1CN(C(=O)NCC[C@@H]2C[C@H]3C=C[C@H]2C3)CC2(CCC2)O1	C1=CCC=C1	C=CCCNC(=O)N1C[C@@H](C)OC2(CCC2)C1
Rx1706p1	CC1=C(C)C[C@@H](C(=O)N2C[C@H]3CCN(C(=O)C4CC=CC4)C[C@H]32)CC1	C=C(C)C(=C)C	C=CC(=O)N1C[C@H]2CCN(C(=O)C3CC=CC3)C[C@H]21
Rx1707p1	CC(C(=O)N1CCO[C@H](CNC(=O)[C@H]2CC=CCC2)C1)=C1CCCC1	C=CC=C	C=CC(=O)NC[C@@H]1CN(C(=O)C(C)=C2CCCC2)CCO1
Rx1708p1	COCC1(NC(=O)[C@]2(C)C[C@@H]3C=C[C@H]2C3)CCC1	C1=CCC=C1	C=C(C)C(=O)NC1(COC)CCC1
Rx1709p1	COC(=O)[C@@H]1CC=CC[C@@H]1C(=O)N1CCOC[C@@]2(CN(C(=O)c3ccon3)CCO2)C1	C=CC=C	COC(=O)C=CC(=O)N1CCOC[C@]2(C1)CN(C(=O)c1ccon1)CCO2
Rx1710p1	CC(C)(C)n1cc(CN2CCN(C(=O)[C@@H]3C[C@H]4C=C[C@H]3O4)CC2)nn1	c1ccoc1	C=CC(=O)N1CCN(Cc2cn(C(C)(C)C)nn2)CC1
Rx1711p1	Cc1nnsc1C(=O)N[C@@H]1C[C@H](C)N(C(=O)CC2=CCCCC2)C1	C=C	C=CC(=C)CC(=O)N1C[C@H](NC(=O)c2snnc2C)C[C@@H]1C
Rx1712p1	O=C(NCC1=CCN(C(=O)[C@@H]2C[C@H]3CC[C@@H]2O3)CC1)[C@@H]1CC=CCC1	C=CC=C	C=CC(=O)NCC1=CCN(C(=O)[C@@H]2C[C@H]3CC[C@@H]2O3)CC1
Rx1713p1	CN(C[C@@H]1CCN(C(=O)C2=COCCO2)C1)C(=O)[C@H]1CC=CCC1	C=CC=C	C=CC(=O)N(C)C[C@@H]1CCN(C(=O)C2=COCCO2)C1
Rx1714p1	COC(=O)[C@@H]1[C@H]2C=C[C@@H](C2)[C@@H]1C(=O)N1C[C@@H](F)C[C@H](CO)C1	C1=CCC=C1	COC(=O)C=CC(=O)N1C[C@@H](F)C[C@H](CO)C1
Rx1715p1	O=C(N[C@@H]1C=CCCC1)N1CCC[C@@H](N2CCCC2)C1	C=C	C=CC=CNC(=O)N1CCC[C@@H](N2CCCC2)C1
Rx1716p1	O=C([C@@H]1C[C@@H]2C=C[C@H]1CC2)N1CC[C@@H](CNc2ncccn2)C1	C=C	O=C([C@H]1C=CC=CC1)N1CC[C@@H](CNc2ncccn2)C1
Rx1716p2	O=C([C@@H]1C[C@@H]2C=C[C@H]1CC2)N1CC[C@@H](CNc2ncccn2)C1	C1=CCCC=C1	C=CC(=O)N1CC[C@@H](CNc2ncccn2)C1
Rx1717p1	CC1=CC[C@H](C(=O)N[C@H]2C[C@H]3CC[C@@H](C2)N3C(=O)c2cccc(C(F)(F)F)n2)CC1	C=CC(=C)C	C=CC(=O)N[C@@H]1C[C@@H]2CC[C@H](C1)N2C(=O)c1cccc(C(F)(F)F)n1
Rx1718p1	NC(=O)[C@@H](N)CCC(=O)N1CC[C@H]2OCCC[C@@]2(CNC(=O)[C@]2(F)CCCC=C2F)C1	C=C	C=CC(F)=C(F)C(=O)NC[C@@]12CCCO[C@@H]1CCN(C(=O)CC[C@H](N)C(N)=O)C2
Rx1719p1	CNC(=O)CN1[C@@H]2CC[C@H]1C[C@@H](CNC(=O)[C@@H]1CC=CCC1)C2	C=CC=C	C=CC(=O)NC[C@@H]1C[C@@H]2CC[C@H](C1)N2CC(=O)NC
Rx1720p1	C[C@H](C(=O)N[C@H]1CCc2nc(NC(=O)[C@]3(F)CCCC=C3F)sc2C1)c1ccc(O)cc1	C=C	C=CC(F)=C(F)C(=O)Nc1nc2c(s1)C[C@@H](NC(=O)[C@@H](C)c1ccc(O)cc1)CC2
Rx1721p1	NC(=O)C1CCN(C(=O)C2CCN(C(=O)NC[C@@H]3CC=CCC3)CC2)CC1	C=CC=C	C=CCNC(=O)N1CCC(C(=O)N2CCC(C(N)=O)CC2)CC1
Rx1722p1	COCCN(C[C@H]1CC=CCC1)C(=O)C(=O)N[C@@H](C)c1cnn(C(C)C)c1	C=CC=C	C=CCN(CCOC)C(=O)C(=O)N[C@@H](C)c1cnn(C(C)C)c1
Rx1723p1	CCc1cccc(C(=O)N2CC[C@H](CNC(=O)[C@@H]3C[C@@H]4C=C[C@H]3CC4)C2)n1	C=C	CCc1cccc(C(=O)N2CC[C@H](CNC(=O)[C@H]3C=CC=CC3)C2)n1
Rx1723p2	CCc1cccc(C(=O)N2CC[C@H](CNC(=O)[C@@H]3C[C@@H]4C=C[C@H]3CC4)C2)n1	C1=CCCC=C1	C=CC(=O)NC[C@H]1CCN(C(=O)c2cccc(CC)n2)C1
Rx1724p1	Cc1nn[nH]c1C(=O)NC1CN(CCC2=CCCCC2)C1	C=C	C=CC(=C)CCN1CC(NC(=O)c2[nH]nnc2C)C1
Rx1725p1	O=C1[C@H]2[C@H](C(=O)N1c1cc([N+](=O)[O-])ccc1Cl)[C@]1(Cl)C(Cl)=C(Cl)[C@]2(Cl)C1(Cl)Cl	ClC1=C(Cl)C(Cl)(Cl)C(Cl)=C1Cl	O=C1C=CC(=O)N1c1cc([N+](=O)[O-])ccc1Cl
Rx1726p1	CCc1ccccc1[C@@H]1C[C@H]1C(=O)N1CC(N(C)C(=O)[C@@H]2CC=CCC2)C1	C=CC=C	C=CC(=O)N(C)C1CN(C(=O)[C@@H]2C[C@H]2c2ccccc2CC)C1
Rx1727p1	C[C@H](NC(=O)[C@H]1CC=CCC1)C1CN(C(=O)c2ccnc(O)c2)C1	C=CC=C	C=CC(=O)N[C@@H](C)C1CN(C(=O)c2ccnc(O)c2)C1
Rx1728p1	C1=CC[C@H](CN2CCC(OCC3CCCC3)CC2)CC1	C=CC=C	C=CCN1CCC(OCC2CCCC2)CC1
Rx1729p1	O=C([C@@H]1CCSc2ccccc21)N1C[C@H]2[C@H](C1)[C@H]1C=C[C@H]2CC1	C=C	O=C([C@@H]1CCSc2ccccc21)N1C[C@@H]2C=CC=C[C@H]2C1
Rx1729p2	O=C([C@@H]1CCSc2ccccc21)N1C[C@H]2[C@H](C1)[C@H]1C=C[C@H]2CC1	C1=CCCC=C1	O=C([C@@H]1CCSc2ccccc21)N1CC=CC1
Rx1730p1	C[C@@H]1[C@@H](NC(=O)c2cc3ccccn3c2)CCN1C(=O)C[C@H]1C=CCCC1	C=C	C=CC=CCC(=O)N1CC[C@H](NC(=O)c2cc3ccccn3c2)[C@H]1C
Rx1731p1	CCn1c2nnc(COC(=O)CN3C(=O)[C@H]4[C@H]5C=C[C@@H](C5)[C@@H]4C3=O)n2c2ccccc2c1=O	C1=CCC=C1	CCn1c(=O)c2ccccc2n2c(COC(=O)CN3C(=O)C=CC3=O)nnc12
Rx1732p1	C[S@@](=O)Cc1ccc(CNC(=O)CCCNC(=O)[C@H]2CC=CCC2)cc1	C=CC=C	C=CC(=O)NCCCC(=O)NCc1ccc(C[S@@](C)=O)cc1
Rx1733p1	CNC(=O)c1c(C)[nH]nc1NC(=O)[C@@H]1C[C@H]2C=C[C@H]1N(C(=O)OC)C2	C=CC(=O)Nc1n[nH]c(C)c1C(=O)NC	COC(=O)N1C=CC=CC1
Rx1734p1	C[C@@H]1CN(CCOCCO)C[C@H]1CNC(=O)[C@]1(C)CC=CCC1	C=CC=C	C=C(C)C(=O)NC[C@@H]1CN(CCOCCO)C[C@H]1C
Rx1735p1	CC1=C(C)C[C@H](C(=O)NCC2(NC(=O)C3CC3)CCC2)CC1	C=C(C)C(=C)C	C=CC(=O)NCC1(NC(=O)C2CC2)CCC1
Rx1736p1	C[C@]12CN(c3nnc(CCC[N+](=O)[O-])n3Cc3cccs3)C[C@H]1[C@H]1C=C[C@@H]2C1	C1=CCC=C1	CC1=CCN(c2nnc(CCC[N+](=O)[O-])n2Cc2cccs2)C1
Rx1737p1	COC(=O)NCC(=O)N1CCC[C@@H](NC(=O)[C@H]2CC=CCC2)CC1	C=CC=C	C=CC(=O)N[C@@H]1CCCN(C(=O)CNC(=O)OC)CC1
Rx1738p1	O=C(NC[C@H]1CC=CCC1)C(=O)Nc1ccc(N2CCCCC2)c2ncccc12	C=CC=C	C=CCNC(=O)C(=O)Nc1ccc(N2CCCCC2)c2ncccc12
Rx1739p1	CC1(C)CN(C(=O)C[C@H]2CC=CCC2)C[C@H]1NCCn1cccn1	C=CC=C	C=CCC(=O)N1C[C@@H](NCCn2cccn2)C(C)(C)C1
Rx1740p1	CN(C[C@@H]1CC=CCC1)c1nnc(-c2ncccc2CC#N)n1C	C=CC=C	C=CCN(C)c1nnc(-c2ncccc2CC#N)n1C
Rx1741p1	COC(=O)[C@@H]1CC=CC[C@@H]1C(=O)N1CCOC[C@@]2(CN(C(=O)c3cc(F)cc(F)c3)CCO2)C1	C=CC=C	COC(=O)C=CC(=O)N1CCOC[C@]2(C1)CN(C(=O)c1cc(F)cc(F)c1)CCO2
Rx1742p1	Cc1noc(-c2ccccc2)c1C(=O)N1CCC(N2CCC(NC(=O)[C@@H]3CC=CCC3)CC2)CC1	C=CC=C	C=CC(=O)NC1CCN(C2CCN(C(=O)c3c(C)noc3-c3ccccc3)CC2)CC1
Rx1743p1	CN(C[C@@H]1CC=CCC1)C(=O)/C=C\c1ccc(OCC#N)cc1	C=CC=C	C=CCN(C)C(=O)/C=C\c1ccc(OCC#N)cc1
Rx1744p1	CC(C)(C)OC(=O)[C@](C)(CNC(=O)C1=CCC(C)(C)CC1)c1ccccc1	C=C(C)C	C=CC(=C)C(=O)NC[C@@](C)(C(=O)OC(C)(C)C)c1ccccc1
Rx1745p1	CC/C=C(/C)C(=O)NCCN(CCO)C(=O)C[C@H]1C=CCCC1	C=C	C=CC=CCC(=O)N(CCO)CCNC(=O)/C(C)=C\CC
Rx1746p1	O=C(COC1CCCCC1)N1C[C@H]2CCN(C(=O)[C@@H]3C[C@@H]4C=C[C@H]3CC4)C[C@H]2C1	C=C	O=C(COC1CCCCC1)N1C[C@H]2CCN(C(=O)[C@H]3C=CC=CC3)C[C@H]2C1
Rx1746p2	O=C(COC1CCCCC1)N1C[C@H]2CCN(C(=O)[C@@H]3C[C@@H]4C=C[C@H]3CC4)C[C@H]2C1	C1=CCCC=C1	C=CC(=O)N1CC[C@@H]2CN(C(=O)COC3CCCCC3)C[C@@H]2C1
Rx1747p1	CC(C)=CCN1C[C@@]2(F)CN(C[C@@H]3CCC(C)=C[C@H]3C)C[C@@]2(F)C1=O	C=C(C)C=CC	C=CCN1C[C@]2(F)CN(CC=C(C)C)C(=O)[C@]2(F)C1
Rx1748p1	CCCCCc1nnc([C@@H]2CC=C[C@H]3CCN(Cc4ccccc4)C(=O)[C@@H]32)o1	C=CC=CCCN(Cc1ccccc1)C(=O)C=Cc1nnc(CCCCC)o1
Rx1749p1	COc1ccc(OC)c([C@@H]2CCCN2C(=O)CN2C[C@H]3[C@H]4C=C[C@@H](O4)[C@@H]3C2)c1	c1ccoc1	COc1ccc(OC)c([C@@H]2CCCN2C(=O)CN2CC=CC2)c1
Rx1750p1	C[C@H]1CN(C(=O)CC2=CCCCC2)CC[C@@H]1NCc1nnnn1C	C=C	C=CC(=C)CC(=O)N1CC[C@H](NCc2nnnn2C)[C@@H](C)C1
Rx1751p1	CC(C)(C)OC(=O)[C@@]1(C(=O)NCCOCC(F)F)CC=CCC1	C=CC=C	C=C(C(=O)NCCOCC(F)F)C(=O)OC(C)(C)C
Rx1752p1	O=C1[C@@H]2[C@H]3C=C[C@@H](C3)[C@H]2C(=O)N1CCNc1cncc(Cl)n1	C1=CCC=C1	O=C1C=CC(=O)N1CCNc1cncc(Cl)n1
Rx1753p1	O=C(NCc1ccncc1)[C@@H]1[C@H]2C=C[C@@]3(CN(c4ccccc4)C(=O)[C@@H]13)O2	O=C(C=CC(=O)N(Cc1ccco1)c1ccccc1)NCc1ccncc1
Rx1754p1	O=C(CN1C(=O)[C@H]2[C@H]3C=C[C@@H](C3)[C@@H]2C1=O)N1CCC(c2c(Cl)cccc2Cl)CC1	C1=CCC=C1	O=C(CN1C(=O)C=CC1=O)N1CCC(c2c(Cl)cccc2Cl)CC1
Rx1755p1	CCc1cc(C)c(C(=O)N2CC[C@@H](NC(=O)C[C@H]3CC=CCC3)C2)o1	C=CC=C	C=CCC(=O)N[C@@H]1CCN(C(=O)c2oc(CC)cc2C)C1
Rx1756p1	COCCN(C[C@H]1CC=CCC1)C(=O)N[C@@H]1CCc2nc(C)nn2C1	C=CC=C	C=CCN(CCOC)C(=O)N[C@@H]1CCc2nc(C)nn2C1
Rx1757p1	C[C@H](C(=O)NN1C(=O)[C@H]2[C@H]3C=C[C@@H](O3)[C@@H]2C1=O)n1cccc1	c1ccoc1	C[C@H](C(=O)NN1C(=O)C=CC1=O)n1cccc1
Rx1758p1	CCOC(=O)[C@@H]1CCC[C@H](C(=O)N2CC[C@H]3OCCC[C@@]3(CNC(=O)[C@@]3(F)CCCC=C3F)C2)C1	C=C	C=CC(F)=C(F)C(=O)NC[C@@]12CCCO[C@@H]1CCN(C(=O)[C@H]1CCC[C@@H](C(=O)OCC)C1)C2
Rx1759p1	O=C(COC(=O)[C@H]1CC=CC[C@@H]1C(=O)N1CCOCC1)NCC(F)(F)F	C=CC=C	O=C(COC(=O)C=CC(=O)N1CCOCC1)NCC(F)(F)F
Rx1760p1	CC(C)OCCNC(=O)CCCNC(=O)[C@H]1CC=CCC1	C=CC=C	C=CC(=O)NCCCC(=O)NCCOC(C)C
Rx1761p1	O=C(C[C@H]1C=CCCC1)N1CC[C@H](CNCc2nnc(C3CC3)o2)C1	C=C	C=CC=CCC(=O)N1CC[C@H](CNCc2nnc(C3CC3)o2)C1
Rx1762p1	O=C(Cc1cccc(Cl)n1)N[C@H]1[C@@H]2COC[C@H]1CN(C(=O)[C@H]1CC=CCC1)C2	C=CC=C	C=CC(=O)N1C[C@@H]2COC[C@H](C1)[C@@H]2NC(=O)Cc1cccc(Cl)n1
Rx1763p1	Cc1cc(C(=O)NCC2=CCCCC2)ccc1O	C=C	C=CC(=C)CNC(=O)c1ccc(O)c(C)c1
Rx1764p1	CC1(C)CN(C(=O)c2ccco2)CC[C@H]1NC(=O)C[C@H]1C=CCCC1	C=C	C=CC=CCC(=O)N[C@@H]1CCN(C(=O)c2ccco2)CC1(C)C
Rx1765p1	CCCOC(=O)c1cc(O)c(O[C@H]2C[C@H]3C=C[C@@H]2C3)c(O)c1	C1=CCC=C1	C=COc1c(O)cc(C(=O)OCCC)cc1O
Rx1766p1	CN(C(=O)[C@H]1[C@@H]2COC[C@@H]21)[C@@H]1CCCN(C(=O)[C@@H]2C[C@@H]3C=C[C@H]2CC3)C1	C=C	CN(C(=O)[C@@H]1[C@H]2COC[C@H]21)[C@@H]1CCCN(C(=O)[C@H]2C=CC=CC2)C1
Rx1766p2	CN(C(=O)[C@H]1[C@@H]2COC[C@@H]21)[C@@H]1CCCN(C(=O)[C@@H]2C[C@@H]3C=C[C@H]2CC3)C1	C1=CCCC=C1	C=CC(=O)N1CCC[C@@H](N(C)C(=O)[C@@H]2[C@H]3COC[C@H]32)C1
Rx1767p1	O=C(NCCC1=CCCCC1)C(=O)Nc1ccc2c(c1)OCCCO2	C=C	C=CC(=C)CCNC(=O)C(=O)Nc1ccc2c(c1)OCCCO2
Rx1768p1	CC1=CCC[C@H](C)[C@@H]1CNCC[C@H](O)C(C)C	C=CC(C)=CCNCC[C@H](O)C(C)C	C=CC
Rx1769p1	C[C@@H]1CN(C(=O)c2cccn(C)c2=O)C[C@H]1NC(=O)[C@@]1(C)CC=CCC1	C=CC=C	C=C(C)C(=O)N[C@@H]1CN(C(=O)c2cccn(C)c2=O)C[C@H]1C
Rx1770p1	CC(C)(C)OC(=O)NCC[C@H]1CCCN(C(=O)[C@@]2(C)CC=CCC2)C1	C=CC=C	C=C(C)C(=O)N1CCC[C@H](CCNC(=O)OC(C)(C)C)C1
Rx1771p1	Cc1cscc1C(=O)N1CC2(C1)CCCN2C(=O)[C@]1(F)CCCC=C1F	C=C	C=CC(F)=C(F)C(=O)N1CCCC12CN(C(=O)c1cscc1C)C2
Rx1772p1	CC(C)c1nc(CN[C@H]2C[C@@H](CNC(=O)[C@H]3C[C@H]4C=C[C@H]3C4)C2)no1	C1=CCC=C1	C=CC(=O)NC[C@H]1C[C@@H](NCc2noc(C(C)C)n2)C1
Rx1773p1	C=C(C)[C@H]1CC=C(C)[C@@H](Oc2c(O)c(=O)c(=O)c(=O)c2=O)C1	C=CC(C)=COc1c(O)c(=O)c(=O)c(=O)c1=O	C=CC(=C)C
Rx1774p1	CC1(C)COc2ccc(NC(=O)C(=O)NC[C@H]3C[C@H]4C=C[C@H]3C4)cc2NC1=O	C1=CCC=C1	C=CCNC(=O)C(=O)Nc1ccc2c(c1)NC(=O)C(C)(C)CO2
Rx1775p1	CC1=CC[C@H](C(=O)N2CCCC[C@@H]2C2CCN(C(=O)C[C@@](C)(O)CC(=O)O)CC2)CC1	C=CC(=C)C	C=CC(=O)N1CCCC[C@@H]1C1CCN(C(=O)C[C@@](C)(O)CC(=O)O)CC1
Rx1776p1	CCc1occc1C(=O)N(CC)C1CN(C(=O)[C@H]2C[C@H]3C=C[C@H]2O3)C1	c1ccoc1	C=CC(=O)N1CC(N(CC)C(=O)c2ccoc2CC)C1
Rx1777p1	COc1cccc(/C=C(/CC(=O)N[C@@H]2C=CCCC2)c2nc3ccccc3s2)c1	C=C	C=CC=CNC(=O)C/C(=C/c1cccc(OC)c1)c1nc2ccccc2s1
Rx1778p1	CN[C@@H]1CCCN(c2nnc([C@H](C)OCCOC)n2C[C@@H]2CC=CCC2)C1	C=CC=C	C=CCn1c([C@H](C)OCCOC)nnc1N1CCC[C@@H](NC)C1
Rx1779p1	CCn1ccnc1[C@H](C)NC[C@@H]1C[C@H]2C=C[C@H]1C2	C1=CCC=C1	C=CCN[C@@H](C)c1nccn1CC
Rx1780p1	CCOc1ccc([C@H]2CC(=O)C3=C(C2)NC(=O)C[C@H]3c2cccs2)cc1OC	C=C1NC(=O)C[C@@H](c2cccs2)C1=C=O	C=Cc1ccc(OCC)c(OC)c1
Rx1781p1	CC/C(C)=C\C(=O)N(C)C[C@@H]1CC=CCC1	C=CC=C	C=CCN(C)C(=O)/C=C(/C)CC
Rx1782p1	CO[C@@H](Cc1ccccc1)C(=O)O[C@@H]1C=CCCC1	C=C	C=CC=COC(=O)[C@H](Cc1ccccc1)OC
Rx1783p1	Cc1ncoc1C(=O)N1[C@@H]2CC[C@H]1C[C@@H](NC(=O)[C@@]1(C)CC=CCC1)C2	C=CC=C	C=C(C)C(=O)N[C@@H]1C[C@@H]2CC[C@H](C1)N2C(=O)c1ocnc1C
Rx1784p1	O=C(c1csc(O)n1)N1CC[C@]2(CCN(CC3=CCCCC3)C2)C1	C=C	C=CC(=C)CN1CC[C@]2(CCN(C(=O)c3csc(O)n3)C2)C1
Rx1785p1	C[C@@H]1CN(CC(=O)NCCC2=CCCCC2)C[C@H]1NC(=O)C1CC=CC1	C=C	C=CC(=C)CCNC(=O)CN1C[C@@H](NC(=O)C2CC=CC2)[C@H](C)C1
Rx1786p1	CCOC(=O)c1c(C)[nH]cc1CCC(=O)N1CC[C@H]2CO[C@@H](CNC(=O)[C@H]3CC=C(C)CC3)[C@H]2C1	C=CC(=C)C	C=CC(=O)NC[C@@H]1OC[C@@H]2CCN(C(=O)CCc3c[nH]c(C)c3C(=O)OCC)C[C@@H]21
Rx1787p1	N#CCN(CCCNC(=O)[C@@H]1C[C@@H]2C=C[C@H]1CC2)Cc1cccnc1	C=C	N#CCN(CCCNC(=O)[C@H]1C=CC=CC1)Cc1cccnc1
Rx1787p2	N#CCN(CCCNC(=O)[C@@H]1C[C@@H]2C=C[C@H]1CC2)Cc1cccnc1	C1=CCCC=C1	C=CC(=O)NCCCN(CC#N)Cc1cccnc1
Rx1788p1	O=C(NC[C@@H]1CCN(C(=O)c2csc(C(F)(F)F)n2)[C@H]1c1cccnc1)[C@H]1CC=CCC1	C=CC=C	C=CC(=O)NC[C@@H]1CCN(C(=O)c2csc(C(F)(F)F)n2)[C@H]1c1cccnc1
Rx1789p1	C[C@H](c1ccccc1)[C@@](C)(O)C(=O)N1C[C@@H]2[C@H]3C=C[C@@H](C3)[C@@H]2C1	C1=CCC=C1	C[C@H](c1ccccc1)[C@@](C)(O)C(=O)N1CC=CC1
Rx1790p1	CC1=CC[C@@](C)(C(=O)N[C@@H]2CN(c3ncnc4c3nnn4C)C[C@H]2C)CC1	C=CC(=C)C	C=C(C)C(=O)N[C@@H]1CN(c2ncnc3c2nnn3C)C[C@H]1C
Rx1791p1	CC1=C(C)C[C@H](C(=O)N(C)C[C@@H]2CCCN2C(=O)C(C)C)CC1	C=C(C)C(=C)C	C=CC(=O)N(C)C[C@@H]1CCCN1C(=O)C(C)C
Rx1792p1	O=C1C=C(Nc2ncnc3cc(F)ccc32)CCC1	C=C	C=C(C=C=O)Nc1ncnc2cc(F)ccc12
Rx1793p1	Cc1nccc(NCCCN(C)C(=O)[C@@H]2CCC(C)=C(C)C2)n1	C=C(C)C(=C)C	C=CC(=O)N(C)CCCNc1ccnc(C)n1
Rx1794p1	Cc1ccoc1C(=O)N[C@H]1CN(C(=O)[C@]2(C)CC=CCC2)CC1(C)C	C=CC=C	C=C(C)C(=O)N1C[C@H](NC(=O)c2occc2C)C(C)(C)C1
Rx1795p1	Cc1cnc(CN2CCC([C@@H](C)NC(=O)C[C@H]3CC=CCC3)CC2)o1	C=CC=C	C=CCC(=O)N[C@H](C)C1CCN(Cc2ncc(C)o2)CC1
Rx1796p1	CC(=O)Nc1cc(NC(=O)NC[C@@H]2CC=CCC2)ccc1C	C=CC=C	C=CCNC(=O)Nc1ccc(C)c(NC(C)=O)c1
Rx1797p1	O=C(CCn1ccnc1)N1C[C@H]2CCN(C(=O)C[C@@H]3C=CCCC3)C[C@H]2C1	C=C	C=CC=CCC(=O)N1CC[C@@H]2CN(C(=O)CCn3ccnc3)C[C@@H]2C1
Rx1798p1	O=C(NN1C(=O)[C@@H]2[C@H]3C=C[C@@H](O3)[C@H]2C1=O)c1ccc(Br)s1	c1ccoc1	O=C(NN1C(=O)C=CC1=O)c1ccc(Br)s1
Rx1799p1	C[C@@H]1CC(=O)C=C2CC[C@H]3[C@@H]4CC/C(=N\N=C5/CC[C@@H]6[C@H]7CCC8=CC(=O)C[C@H](C)[C@]8(C)[C@H]7CC[C@@]56C)[C@@]4(C)CC[C@@H]3[C@]21C	C=CC	CC1=C(C=C=O)CC[C@@H]2[C@@H]1CC[C@]1(C)/C(=N/N=C3\CC[C@@H]4[C@H]5CCC6=CC(=O)C[C@H](C)[C@]6(C)[C@H]5CC[C@@]34C)CC[C@@H]21
Rx1799p2	C[C@@H]1CC(=O)C=C2CC[C@H]3[C@@H]4CC/C(=N\N=C5/CC[C@@H]6[C@H]7CCC8=CC(=O)C[C@H](C)[C@]8(C)[C@H]7CC[C@@]56C)[C@@]4(C)CC[C@@H]3[C@]21C	C=CC	CC1=C(C=C=O)CC[C@H]2[C@@H]1CC[C@@]1(C)/C(=N/N=C3\CC[C@H]4[C@@H]5CCC6=CC(=O)C[C@@H](C)[C@]6(C)[C@H]5CC[C@]34C)CC[C@H]21
Rx1800p1	Cc1nnsc1C(=O)N1CCC(OC2CCN(C(=O)[C@@H]3CC=CCC3)CC2)CC1	C=CC=C	C=CC(=O)N1CCC(OC2CCN(C(=O)c3snnc3C)CC2)CC1
Rx1801p1	C[C@@]1(C(=O)N2CC[C@]3(C2)CN(C(=O)c2csc4c2CCCC4)CCO3)CC=CCC1	C=CC=C	C=C(C)C(=O)N1CC[C@]2(C1)CN(C(=O)c1csc3c1CCCC3)CCO2
Rx1802p1	O=C(C[C@H]1CC=CCC1)N[C@@H]1CN(C(=O)c2cnc3nccn3c2)C[C@H]1O	C=CC=C	C=CCC(=O)N[C@@H]1CN(C(=O)c2cnc3nccn3c2)C[C@H]1O
Rx1803p1	O=C(CCn1cnnn1)N1CC[C@@H](NC(=O)[C@@H]2C[C@@H]3C=C[C@H]2CC3)C1	C=C	O=C(N[C@@H]1CCN(C(=O)CCn2cnnn2)C1)[C@H]1C=CC=CC1
Rx1803p2	O=C(CCn1cnnn1)N1CC[C@@H](NC(=O)[C@@H]2C[C@@H]3C=C[C@H]2CC3)C1	C1=CCCC=C1	C=CC(=O)N[C@@H]1CCN(C(=O)CCn2cnnn2)C1
Rx1804p1	C[C@]1(C(=O)N2[C@@H]3CC[C@H]2C[C@@H](NC(=O)Cc2c(F)ccc(F)c2F)C3)CC=CCC1	C=CC=C	C=C(C)C(=O)N1[C@H]2CC[C@@H]1C[C@H](NC(=O)Cc1c(F)ccc(F)c1F)C2
Rx1805p1	CCOC[C@H]1CN(C[C@@H]2CC=CCC2)Cc2cn(CC3CCCC3)nc21	C=CC=C	C=CCN1Cc2cn(CC3CCCC3)nc2[C@@H](COCC)C1
Rx1806p1	COC(=O)[C@@H]1CC=CC[C@H]1C(=O)N1CC2(C1)CCCN2C(=O)c1c(C)cccc1F	C=CC=C	COC(=O)C=CC(=O)N1CC2(CCCN2C(=O)c2c(C)cccc2F)C1
Rx1807p1	C[C@H](N)CCNC(=O)C(=O)NC[C@H]1C[C@H]2C=C[C@H]1C2	C1=CCC=C1	C=CCNC(=O)C(=O)NCC[C@H](C)N
Rx1808p1	COC(=O)[C@]12CN(C(=O)CN3C(=O)[C@@H]4[C@H]5C=C[C@@H](C5)[C@H]4C3=O)C[C@H]1CCCC2	C1=CCC=C1	COC(=O)[C@@]12CCCC[C@@H]1CN(C(=O)CN1C(=O)C=CC1=O)C2
Rx1809p1	C=CCN1c2ccc(NC(=O)[C@H]3[C@H]4C=C[C@@H](C4)[C@H]3C(=O)OC)cc2C2(CCOCC2)C1=O	C1=CCC=C1	C=CCN1C(=O)C2(CCOCC2)c2cc(NC(=O)C=CC(=O)OC)ccc21
Rx1810p1	O=C(c1cccs1)N1CCO[C@]2(CCN(C(=O)[C@@]3(F)CCCC=C3F)C2)C1	C=C	C=CC(F)=C(F)C(=O)N1CC[C@]2(C1)CN(C(=O)c1cccs1)CCO2
Rx1811p1	Cc1nnsc1CN1C[C@@H](O)[C@H](NC(=O)[C@@H]2CCC(C)=C(C)C2)C1	C=C(C)C(=C)C	C=CC(=O)N[C@@H]1CN(Cc2snnc2C)C[C@H]1O
Rx1812p1	CNS(=O)(=O)c1ccc(C(=O)NC[C@@H]2C[C@H]3C=C[C@H]2CC3)o1	C=C	CNS(=O)(=O)c1ccc(C(=O)NC[C@H]2C=CC=CC2)o1
Rx1812p2	CNS(=O)(=O)c1ccc(C(=O)NC[C@@H]2C[C@H]3C=C[C@H]2CC3)o1	C1=CCCC=C1	C=CCNC(=O)c1ccc(S(=O)(=O)NC)o1
Rx1813p1	CCO[C@@H]1C[C@@H](NC(=O)[C@@H]2[C@H]3C=C[C@@H](CC3)[C@@H]2C(=O)O)[C@@H]1OC	C=C	CCO[C@@H]1C[C@@H](NC(=O)[C@@H]2C=CC=C[C@@H]2C(=O)O)[C@@H]1OC
Rx1813p2	CCO[C@@H]1C[C@@H](NC(=O)[C@@H]2[C@H]3C=C[C@@H](CC3)[C@@H]2C(=O)O)[C@@H]1OC	C1=CCCC=C1	CCO[C@@H]1C[C@@H](NC(=O)C=CC(=O)O)[C@@H]1OC
Rx1814p1	Cc1nn(C)c(C)c1C(=O)C(=O)NCCN1C(=O)[C@@H]2[C@H]3C=C[C@@H](C3)[C@@H]2C1=O	C1=CCC=C1	Cc1nn(C)c(C)c1C(=O)C(=O)NCCN1C(=O)C=CC1=O
Rx1815p1	C[C@@]1(C(=O)NC2CCC(NC(=O)C3=COCCO3)CC2)CC=CCC1	C=CC=C	C=C(C)C(=O)NC1CCC(NC(=O)C2=COCCO2)CC1
Rx1816p1	CO[C@@H](C)CN1C[C@]2(C)CN(C(=O)[C@]3(C)CC=C(C)CC3)C[C@]2(C)C1	C=CC(=C)C	C=C(C)C(=O)N1C[C@]2(C)CN(C[C@H](C)OC)C[C@]2(C)C1
Rx1817p1	CN1CCC[C@H](NCC2CCN(C(=O)[C@@H]3C[C@@H]4C=C[C@H]3CC4)CC2)C1=O	C=C	CN1CCC[C@H](NCC2CCN(C(=O)[C@H]3C=CC=CC3)CC2)C1=O
Rx1817p2	CN1CCC[C@H](NCC2CCN(C(=O)[C@@H]3C[C@@H]4C=C[C@H]3CC4)CC2)C1=O	C1=CCCC=C1	C=CC(=O)N1CCC(CN[C@H]2CCCN(C)C2=O)CC1
Rx1818p1	C[C@@H]1CCN(C(=O)CN2C[C@@H]3[C@H]4C=C[C@@H](O4)[C@H]3C2)c2ccccc2S1	c1ccoc1	C[C@@H]1CCN(C(=O)CN2CC=CC2)c2ccccc2S1
Rx1819p1	CC1=C(C)C[C@@H](C(=O)N2CCC[C@@H](NCc3cncs3)C2)CC1	C=C(C)C(=C)C	C=CC(=O)N1CCC[C@@H](NCc2cncs2)C1
Rx1820p1	CC1=CC[C@](C)(C(=O)N[C@@H]2CCCN(c3ncc(F)cn3)C2)CC1	C=CC(=C)C	C=C(C)C(=O)N[C@@H]1CCCN(c2ncc(F)cn2)C1
Rx1821p1	O=C(Nc1ccc(Oc2ccccc2Cl)cc1)[C@H](Cc1ccccc1)N1C(=O)[C@H]2[C@@H](C1=O)[C@@H]1C=C[C@@H]2[C@@H]2C[C@@H]21	O=C(Nc1ccc(Oc2ccccc2Cl)cc1)[C@H](Cc1ccccc1)N1C(=O)[C@H]2C=CC=C[C@H]2C1=O	C1=CC1
Rx1821p2	O=C(Nc1ccc(Oc2ccccc2Cl)cc1)[C@H](Cc1ccccc1)N1C(=O)[C@H]2[C@@H](C1=O)[C@@H]1C=C[C@@H]2[C@@H]2C[C@@H]21	C1=C[C@H]2C[C@H]2C=C1	O=C(Nc1ccc(Oc2ccccc2Cl)cc1)[C@H](Cc1ccccc1)N1C(=O)C=CC1=O
Rx1822p1	O=C(CC1=CCCCC1)N1CCC2(CN(C(=O)c3cocn3)C2)C1	C=C	C=CC(=C)CC(=O)N1CCC2(C1)CN(C(=O)c1cocn1)C2
Rx1823p1	CC(C)(C)OC(=O)N1CCO[C@H](C(=O)N[C@H]2[C@@H]3COC[C@H]2CN(C(=O)[C@]2(C)CC=CCC2)C3)C1	C=CC=C	C=C(C)C(=O)N1C[C@@H]2COC[C@H](C1)[C@@H]2NC(=O)[C@@H]1CN(C(=O)OC(C)(C)C)CCO1
Rx1824p1	CN(C[C@@H]1CC=CCC1)C(=O)c1cccc(Nc2cnccn2)c1	C=CC=C	C=CCN(C)C(=O)c1cccc(Nc2cnccn2)c1
Rx1825p1	CC[C@H](NC[C@H]1C(C)=CCC[C@H]1C)c1nc(C)cs1	C=CC(C)=CCN[C@@H](CC)c1nc(C)cs1	C=CC
Rx1826p1	CC(C)Cc1cc(C(=O)N2CCC([C@@H]3CCCCN3C(=O)[C@]3(F)CCCC=C3F)CC2)n(C)n1	C=C	C=CC(F)=C(F)C(=O)N1CCCC[C@H]1C1CCN(C(=O)c2cc(CC(C)C)nn2C)CC1
Rx1827p1	O=C(CCC(F)F)N1C[C@H]2CN(CCC3=CCCCC3)C[C@H]2C1	C=C	C=CC(=C)CCN1C[C@H]2CN(C(=O)CCC(F)F)C[C@H]2C1
Rx1828p1	O=C(NC[C@@H]1[C@H]2CN(CC3CC4(CCC4)C3)C[C@H]21)[C@@H]1CC=CCC1	C=CC=C	C=CC(=O)NC[C@H]1[C@@H]2CN(CC3CC4(CCC4)C3)C[C@H]12
Rx1829p1	O=C(CC1CCOCC1)N1CC[C@@H](NC(=O)[C@H]2CC=CCC2)C1	C=CC=C	C=CC(=O)N[C@@H]1CCN(C(=O)CC2CCOCC2)C1
Rx1830p1	Cc1cc(Br)c(Cl)cc1NC(=O)[C@H](C)N1C(=O)[C@H]2[C@H]3C=C[C@@H](C3)[C@@H]2C1=O	C1=CCC=C1	Cc1cc(Br)c(Cl)cc1NC(=O)[C@H](C)N1C(=O)C=CC1=O
Rx1831p1	C[C@]1(NC(=O)[C@H]2[C@H]3C=C[C@@H](CC3)[C@@H]2C(=O)O)CCOC1	C=C	C[C@]1(NC(=O)[C@H]2C=CC=C[C@@H]2C(=O)O)CCOC1
Rx1831p2	C[C@]1(NC(=O)[C@H]2[C@H]3C=C[C@@H](CC3)[C@@H]2C(=O)O)CCOC1	C1=CCCC=C1	C[C@]1(NC(=O)C=CC(=O)O)CCOC1
Rx1832p1	C[C@@H]1CN(C(=O)C(N)=O)C[C@@H]1NCCC1=CCCCC1	C=C	C=CC(=C)CCN[C@H]1CN(C(=O)C(N)=O)C[C@H]1C
Rx1833p1	CC1=C(C)C[C@H](C(=O)N(C)CC(=O)Nc2c(Cl)cccc2Cl)CC1	C=C(C)C(=C)C	C=CC(=O)N(C)CC(=O)Nc1c(Cl)cccc1Cl
Rx1834p1	COC(=O)c1cnn(C)c1NC(=O)N[C@@]1(C)CC=CCC1	C=CC=C	C=C(C)NC(=O)Nc1c(C(=O)OC)cnn1C
Rx1835p1	COC(=O)C(C)(C)c1ccc(N[C@@H]2CC=C(C)CC2)cc1	C=CC(=C)C	C=CNc1ccc(C(C)(C)C(=O)OC)cc1
Rx1836p1	O=C(N[C@@H]1CC=CCC1)c1cncnc1	C=CC=C	C=CNC(=O)c1cncnc1
Rx1837p1	Cn1ncc(C(=O)NC[C@H]2CCCCN2C(=O)[C@H]2CC=CCC2)n1	C=CC=C	C=CC(=O)N1CCCC[C@@H]1CNC(=O)c1cnn(C)n1
Rx1838p1	N#Cc1cccc(CN2CCC(NC(=O)C(=O)N3O[C@H]4C=C[C@H]3CC4)CC2)c1	C=C	N#Cc1cccc(CN2CCC(NC(=O)C(=O)N3C=CC=CO3)CC2)c1
Rx1839p1	CC(C)(C)NC(=O)CN1C[C@H]2C(NC(=O)C[C@@H]3C=CCCC3)[C@@H]2C1	C=C	C=CC=CCC(=O)NC1[C@@H]2CN(CC(=O)NC(C)(C)C)C[C@@H]12
Rx1840p1	CCn1cccc1C(=O)N1CC[C@]2(NC(=O)[C@@H]3C[C@@H]4C=C[C@H]3CC4)CCC[C@H]12	C=C	CCn1cccc1C(=O)N1CC[C@]2(NC(=O)[C@H]3C=CC=CC3)CCC[C@H]12
Rx1840p2	CCn1cccc1C(=O)N1CC[C@]2(NC(=O)[C@@H]3C[C@@H]4C=C[C@H]3CC4)CCC[C@H]12	C1=CCCC=C1	C=CC(=O)N[C@@]12CCC[C@@H]1N(C(=O)c1cccn1CC)CC2
Rx1841p1	NC(=O)C1(C(=O)N2CCCO[C@H](CNC(=O)[C@H]3CC=CCC3)C2)CC1	C=CC=C	C=CC(=O)NC[C@@H]1CN(C(=O)C2(C(N)=O)CC2)CCCO1
Rx1842p1	O=C(NCCc1nc(-c2cccc(Cl)c2)no1)NCCC1=CCCCC1	C=C	C=CC(=C)CCNC(=O)NCCc1nc(-c2cccc(Cl)c2)no1
Rx1843p1	Cn1cc(Nc2nnc([C@@H]3COCCN3)n2C[C@H]2CC=CCC2)cn1	C=CC=C	C=CCn1c(Nc2cnn(C)c2)nnc1[C@@H]1COCCN1
Rx1844p1	CSCc1cccc(CNC[C@H]2CC=CCC2)c1	C=CC=C	C=CCNCc1cccc(CSC)c1
Rx1845p1	CCN(C(=O)CCCF)C1CN(C(=O)[C@H]2CC=CCC2)C1	C=CC=C	C=CC(=O)N1CC(N(CC)C(=O)CCCF)C1
Rx1846p1	COc1ccc([C@H](NC(=O)[C@@H]2CC=CCC2)C(C)C)cc1	C=CC=C	C=CC(=O)N[C@@H](c1ccc(OC)cc1)C(C)C
Rx1847p1	CN1CCC(N(C[C@H]2C[C@H]3C=C[C@H]2C3)C(=O)CSc2ccccc2[N+](=O)[O-])CC1	C1=CCC=C1	C=CCN(C(=O)CSc1ccccc1[N+](=O)[O-])C1CCN(C)CC1
Rx1848p1	COc1cccc2[nH]cc(CCNC(=O)[C@H]3CC=CC[C@@H]3c3nc4ccccc4s3)c21	C=CC=C	COc1cccc2[nH]cc(CCNC(=O)C=Cc3nc4ccccc4s3)c12
Rx1849p1	C[C@@H]1[C@@H](NC(=O)C[C@H]2CC=CCC2)CCN1C(=O)c1cnc2[nH]ncc2c1	C=CC=C	C=CCC(=O)N[C@H]1CCN(C(=O)c2cnc3[nH]ncc3c2)[C@@H]1C
Rx1850p1	Cc1nccc(N2CCCC[C@H](NC(=O)[C@]3(C)CC=CCC3)C2)n1	C=CC=C	C=C(C)C(=O)N[C@H]1CCCCN(c2ccnc(C)n2)C1
Rx1851p1	CC(=O)c1ccc(CNC(=O)[C@@H]2C[C@H]3C=C[C@H]2C3)nc1C	C1=CCC=C1	C=CC(=O)NCc1ccc(C(C)=O)c(C)n1
Rx1852p1	FC(F)(F)[C@@H]1CC=C(c2ccc(CCN3CCOCC3)cc2)CC1	C=CC(=C)c1ccc(CCN2CCOCC2)cc1	C=CC(F)(F)F
Rx1853p1	CCOc1ncccc1C(=O)NC1(c2ccc(NC(=O)[C@H]3CC=C(C)CC3)cc2)CCC1	C=CC(=C)C	C=CC(=O)Nc1ccc(C2(NC(=O)c3cccnc3OCC)CCC2)cc1
[truncated: 165 more rows]
