# Supplementary material for: New Insights into the (A)Synchronicity of Diels–Alder Reactions: A Theoretical Study Based on the Reaction Force Analysis and Atomic Resolution of Energy Derivatives
Source: Molecules. 2022 Feb 25;27(5):1546. doi: 10.3390/molecules27051546 (PMC8911883; doi:10.3390/molecules27051546)
Supplement: Supplementary file 1 [file molecules-27-01546-s001.zip › TS.txt]

LIST OF TRANSITION STATES AND THEIR IMAGINARY FREQUENCIES

LEVEL OF THEORY: B3LYP/6-31G(d)

SOFTWARE: GAUSSIAN 16

.........................................................

TS 1			Imaginary frequency = 529.0795i

Geometry

C		 5.049007		-1.056358		-2.360037
C		 4.784968		-1.262741		-0.896359
C		 5.305361		-2.312043		-0.086634
C		 4.816309		-2.149823		 1.192663
N		 3.983476		-1.064121		 1.189302
C		 3.963494		-0.493314		-0.077347
C		 3.224564		 0.747188		-0.391685
O		 3.658519		 1.568019		-1.200271
N		 2.052434		  1.00303		 0.308304
C		 1.410805		 2.310955		 0.060975
C		-0.009215		  2.25081		 0.635682
C		 0.035989		 1.828046		  2.11596
C		 0.612213		 0.383687		 2.189776
C		  1.09942		-0.017511		 0.784435
C		-0.108948		-0.074092		-0.173641
N		-0.764762		 1.238612		-0.121676
C		-2.018811		 1.525267		-0.591837
O		-2.556096		 2.614911		-0.407517
C		-2.767473		  0.41682		-1.341944
C		-3.708907		-0.313182		-0.405671
C		-3.543753		-1.651409		-0.076351
C		-4.473405		-2.359245		 0.703006
C		-5.627258		  -1.7632		 1.190279
C		-6.653994		-1.096332		-0.640742
C		-5.767336		-0.374066		-1.427342
H		 4.627006		-1.871213		-2.963046
H		 6.127185		-1.035602		-2.560608
H		 4.626347		 -0.11032		-2.702151
H		 5.971412		-3.099594		-0.414434
H		 4.998101		-2.711837		 2.097877
H		 3.611217		-0.616424		 2.013473
H		 1.392444		 2.527113		-1.012216
H		  1.99352		 3.103819		 0.545069
H		-0.521955		 3.202598		 0.500419
H		 0.661033		 2.532325		  2.67707
H		-0.970879		 1.875667		 2.541382
H		-0.148111		 -0.33029		 2.526937
H		 1.443901		 0.327938		 2.901704
H		 1.588235		-0.991023		  0.78731
H		-0.795896		-0.863323		  0.15295
H		 0.236147		-0.314916		-1.188545
H		-2.096271		-0.290165		-1.840818
H		-3.334798		 0.939829		-2.119446
H		-4.234577		 0.338311		 0.284621
H		-2.788971		-2.226004		-0.614245
H		-4.395928		-3.445159		 0.724554
H		-6.372954		-2.370198		 1.698265
H		-5.617744		-0.722734		 1.496441
H		-6.926222		-2.106663		-0.926869
H		-7.405129		-0.568999		-0.058985
H		 -5.32649		-0.827519		-2.308593
H		-5.796237		 0.711546		-1.426419
................................................................................

TS 2			Imaginary frequency = 471.1353i

Geometry

C		-2.467731		 3.120371		-2.311425
C		 -3.23518		 2.926809		-0.994163
C		-4.429456		 1.980255		-1.188182
C		-2.313323		 2.546116		 0.189158
C		-1.519377		 1.222636		 0.087595
C		 -0.36548		  1.20351		 1.130119
O		-0.514093		 0.625429		 2.199718
N		 0.789478		 1.881031		 0.831282
C		 1.901013		 1.794236		 1.794089
C		 3.243633		 1.807919		 1.047924
N		  3.14383		 0.965174		-0.142001
C		 4.121982		 0.048431		-0.516162
C		 4.421773		 -0.21531		-1.870701
C		 5.371349		-1.167296		-2.238158
C		 6.077159		-1.893233		-1.280762
C		 5.784225		-1.649712		 0.054931
F		 6.413555		-2.337993		  1.02604
C		 4.821195		-0.724199		 0.434675
F		  4.55843		-0.603535		 1.759154
C		 2.212424		 1.466443		-1.147908
C		 1.174566		 2.389831		-0.478373
N		 -2.30272		 0.005658		 0.286547
C		-1.784118		-1.209156		-0.207389
O		-0.839078		-1.286422		-0.972523
C		-2.602779		-2.305918		 0.377637
C		-3.780915		-2.826558		-1.536367
C		-4.830801		-3.537963		-0.988428
C		-5.705594		-2.978045		-0.035657
C		-5.573535		-1.677434		 0.414145
C		-3.473453		-1.733787		 1.298577
C		-3.236043		-0.253082		 1.312804
O		-3.778441		 0.570739		 2.021883
H		-3.131254		 3.504291		-3.095066
H		-1.644518		 3.837101		-2.196712
H		-2.047714		   2.1765		-2.682313
H		-3.648293		 3.908056		-0.716657
H		-4.106526		  1.00712		-1.576159
H		-4.958793		 1.811489		-0.244607
H		 -5.14026		 2.401227		-1.909294
H		-2.888855		 2.528005		 1.117041
H		-1.569201		 3.346297		 0.297757
H		-1.102283		 1.108957		-0.914702
H		 1.854068		 2.623887		 2.513335
H		 1.784697		 0.860951		 2.347699
H		  3.53078		  2.83425		 0.765963
H		 4.020833		 1.433875		 1.708074
H		 3.908519		 0.340043		-2.645965
H		  5.57071		-1.335066		-3.292456
H		  6.82829		-2.630986		-1.539231
H		 1.705816		 0.612628		-1.614221
H		  2.71651		 2.040405		-1.946205
H		 1.588123		 3.398074		 -0.35231
H		 0.309403		 2.496195		 -1.13007
H		-2.208876		 -3.31145		 0.404901
H		-3.042037		-3.319004		-2.161563
H		-3.849103		-1.753363		-1.675033
H		-4.862146		 -4.61632		-1.134414
H		-6.365334		 -3.65381		 0.505857
H		-5.190095		 -0.90204		-0.238959
H		 -6.17332		-1.313143		  1.24285
H		-3.867436		-2.210602		  2.18443
................................................................................

TS 3			Imaginary frequency = 540.056i

Geometry

C		 3.609142		 -3.24914		-1.977395
O		 3.110186		-2.029938		-1.450472
C		 2.821941		-1.961089		-0.112613
C		 2.983179		-3.033916		 0.770351
C		 2.643902		-2.883339		 2.117086
C		 2.146462		-1.670597		 2.584108
C		 1.993003		-0.604301		 1.694253
C		 2.330397		 -0.71919		 0.344929
C		 2.131598		  0.42088		-0.649007
C		 0.765956		 0.282061		-1.357448
N		 -0.31314		 0.570217		-0.426982
C		-1.619374		 0.378447		-0.799576
O		-1.951284		-0.134818		-1.863568
N		 -2.54828		 0.809153		 0.147468
C		-3.920587		 0.615305		-0.030755
C		-4.847488		 1.121176		 0.874183
C		-6.215098		 0.842492		 0.773039
C		-6.738964		 0.038898		-0.235446
C		-5.753916		-1.855009		 0.053262
C		-4.380833		-1.663615		 0.155728
N		 2.247219		 1.738508		-0.003964
C		 3.576569		 2.004488		 0.573785
C		 3.543442		 3.505006		 0.906191
C		 2.525821		 4.097092		-0.107687
C		 2.035078		 2.879188		 -0.91297
H		 2.890514		-4.068415		-1.846588
H		 3.763782		-3.072073		-3.043304
H		  4.56418		-3.528361		-1.513331
H		 3.365023		-3.985402		 0.418795
H		 2.771438		-3.723572		 2.794394
H		 1.878744		-1.550307		 3.629936
H		 1.614885		   0.3495		 2.049361
H		 2.894436		 0.320091		-1.440466
H		  0.72394		 0.945186		-2.232284
H		 0.655162		 -0.73792		-1.731469
H		-0.083744		  1.23094		 0.305494
H		-2.221974		 1.005928		 1.084818
H		-4.171296		  0.42231		-1.063428
H		-4.477493		 1.594221		 1.784443
H		-6.842334		  1.08445		 1.629665
H		-7.798966		-0.205168		-0.222199
H		-6.313381		 0.081922		 -1.23314
H		-6.324709		-2.102614		 0.942839
H		-6.165445		-2.257723		-0.869061
H		-3.898128		-1.685993		 1.127176
H		 -3.72946		-1.827808		-0.696598
H		 4.370911		 1.791475		-0.167814
H		 3.762344		 1.371478		 1.443778
H		 3.200364		 3.662876		  1.93355
H		 4.536814		 3.955763		 0.821365
H		 1.691791		 4.575633		  0.41501
H		 2.972262		  4.85051		-0.763504
H		 0.984918		 2.962955		-1.206549
H		 2.632227		 2.763986		-1.838335
................................................................................

TS 4			Imaginary frequency = 493.4535i

Geometry

C		 -3.32447		  1.18717		 1.646233
C		-2.654359		 1.405711		 0.269768
C		-2.821128		 0.125636		-0.574256
O		-3.732431		 0.033033		-1.392936
N		-1.904272		-0.897932		 -0.43521
C		-2.157904		 -2.22597		-1.043661
C		-2.880138		-2.975195		 0.101658
C		-2.150592		-2.421113		 1.365213
C		-1.166805		-1.382662		 0.757093
C		  6.2e-05		-2.151742		 0.081264
N		 1.123905		-1.303111		-0.267872
C		 2.397048		 -1.52608		  0.21986
O		 2.611872		-2.395464		 1.065375
C		 3.500904		-0.674143		-0.318369
C		 4.876803		-0.967719		 0.234503
C		 2.928821		  1.10529		  1.37625
C		 3.825115		 2.052604		 0.940898
C		  3.84117		 2.527897		-0.386137
C		 2.960278		 2.036919		-1.346394
C		 3.401665		-0.001164		-1.543939
C		-0.715807		-2.757724		-1.173974
C		-3.365998		 2.603695		-0.444568
C		-2.449565		 3.771842		-0.194668
C		 -1.26569		 3.392888		 0.290202
C		-1.179144		  1.89677		 0.465233
H		-4.369724		 0.882814		 1.523917
H		 -2.81152		 0.426471		 2.244157
H		-3.305138		 2.125634		 2.212046
H		-2.719771		-2.144032		-1.971187
H		-2.800246		-4.062293		 0.002014
H		-3.942122		-2.712834		  0.10743
H		-2.851705		-1.935042		 2.049981
H		-1.620086		-3.194171		 1.930498
H		-0.836155		-0.597859		 1.433123
H		 0.406211		-2.911338		 0.750059
H		 0.975741		-0.616635		-0.992787
H		 4.831224		 -1.27171		 1.281073
H		 5.522303		-0.087874		 0.137504
H		 5.349206		 -1.78759		-0.325203
H		 3.034302		 0.647112		 2.355196
H		 1.965926		 0.966727		 0.902798
H		 4.662907		 2.314751		 1.584875
H		 4.697664		 3.115901		-0.710634
H		 3.048314		 2.388004		 -2.37203
H		 1.940633		 1.803427		-1.052887
H		 4.325291		  0.16809		-2.089718
H		 2.554648		-0.190778		 -2.19913
H		-0.244828		-2.388757		-2.090993
H		-0.672695		-3.850839		  -1.1943
H		-4.378845		 2.760259		-0.052076
H		-3.489344		 2.404063		-1.515499
H		-2.732187		 4.796041		-0.423467
H		-0.433171		 4.053502		 0.516931
H		-0.504957		 1.451042		-0.280838
H		-0.776428		 1.617199		 1.447941
................................................................................

TS 5			Imaginary frequency = 506.6963i

Geometry

O		 0.107848		-1.982592		-2.276007
C		 0.136284		-1.818558		-1.056012
N		-0.954517		-1.354997		-0.341005
C		-2.166228		-0.986876		-1.067558
C		-3.396411		-0.958125		-0.150665
C		-4.701462		-0.803228		 -0.98363
C		-5.773409		-0.015621		-0.252331
C		-5.752306		 0.078022		 1.133726
C		-4.506134		 0.149756		 1.779614
C		-3.357207		 0.029786		 1.011598
C		-3.590193		 2.001423		-0.173188
C		-4.860636		 1.999775		-0.725134
N		 1.274611		-2.094867		-0.309363
C		 2.507838		-2.501961		-0.977563
C		 3.668778		-1.582078		-0.566877
C		 3.774067		 -1.42888		 0.963915
C		 2.424026		-1.185899		 1.669004
S		 1.844145		 0.575402		 1.661822
O		 0.371092		 0.529154		  1.77335
O		  2.65294		 1.256986		 2.680382
N		 2.206612		 1.268964		 0.178238
C		 1.135786		 1.656184		-0.748168
C		 1.650612		 1.466664		-2.190968
O		 3.064111		 1.657544		 -2.28495
C		  3.52239		 2.628352		-1.363294
C		 3.427013		 2.095013		 0.080843
C		  1.35374		-2.146915		 1.137611
H		-0.756353		-0.811955		 0.492028
H		-2.047764		-0.023976		-1.587292
H		-2.310571		-1.737098		-1.848937
H		-3.429718		-1.948195		 0.327791
H		-5.092402		-1.805941		-1.203271
H		-4.491151		-0.348045		-1.960468
H		-6.724218		 0.079064		-0.774278
H		-6.655568		  0.35825		 1.671749
H		-4.448192		  0.51758		  2.80194
H		-2.393785		 0.215861		 1.483044
H		-2.724987		 1.800258		-0.796475
H		-3.382619		 2.568899		 0.726491
H		-4.994312		 1.817347		-1.787495
H		-5.657151		 2.563861		-0.251969
H		 2.733363		-3.545551		-0.702364
H		 2.330338		 -2.47064		-2.052306
H		 4.610224		-1.998425		-0.946627
H		 3.533552		 -0.60708		-1.042118
H		 4.162307		-2.364847		  1.39029
H		 4.496955		-0.653343		 1.239549
H		 2.543174		-1.334735		 2.748809
H		 0.834419		 2.697595		-0.565394
H		 0.258943		 1.034689		-0.577563
H		 1.128912		 2.173938		-2.854953
H		 1.455353		 0.450984		-2.543943
H		 2.957631		 3.567566		 -1.47107
H		 4.566127		 2.839759		-1.610989
H		 3.416475		 2.924514		 0.799648
H		 4.296061		 1.469656		 0.302009
H		 0.386041		-1.958095		 1.596391
H		 1.658445		-3.161761		 1.445793
................................................................................

TS 6			Imaginary frequency = 505.0643i

Geometry

O		 0.169435		-2.651158		-1.701616
C		  0.08763		-2.084217		-0.611312
N		-1.062587		-1.445609		-0.189372
C		-2.235286		-1.431802		-1.056983
C		-3.533127		-1.365632		-0.287315
C		-4.740006		-1.131483		-0.943234
C		 -5.53128		 0.814119		-0.468716
C		-5.676667		  0.69567		 0.912601
C		-4.512094		 0.585583		  1.68922
C		-3.278529		 0.678863		 1.068899
C		-3.109058		 1.573567		-0.139965
C		-4.388223		 1.649409		-1.022345
N		 1.162237		 -2.04989		 0.270996
C		 2.430627		 -2.67016		-0.106758
C		 3.595445		-1.698995		  0.13971
C		 3.558956		-1.094697		 1.557724
C		  2.15993		-0.628455		 2.008164
S		 1.669283		 1.054682		 1.408218
O		 0.192266		  1.07079		 1.384041
O		 2.420104		 2.001904		  2.24223
N		 2.194821		 1.252521		-0.171573
C		 1.231716		 1.302874		-1.277148
C		 1.889068		 0.680608		-2.527849
O		  3.30784		 0.852093		-2.530931
C		 3.687344		 2.070378		-1.919178
C		 3.437984		 2.015881		-0.398643
C		 1.099352		-1.682392		 1.672937
H		 -0.97439		-0.676456		 0.462906
H		-2.184085		 -0.62053		-1.801397
H		-2.186389		-2.362132		 -1.63334
H		-3.544948		-1.942614		 0.632446
H		-5.633901		-1.637937		-0.598134
H		-4.720212		 -0.93968		-2.015285
H		-6.426476		 0.789339		-1.088955
H		-6.640767		 0.428665		 1.340166
H		-4.579687		 0.238901		  2.71865
H		-2.379731		 0.502761		 1.655564
H		-2.239213		 1.267831		-0.731518
H		-2.861486		 2.577741		 0.231277
H		-4.173273		 1.358419		-2.057085
H		-4.733227		 2.691008		-1.069779
H		 2.569538		-3.589799		  0.48633
H		 2.362189		-2.958981		-1.155184
H		 4.543906		-2.234324		 0.006835
H		 3.564125		-0.908735		-0.614528
H		 3.859024		 -1.86475		 2.282592
H		 4.287066		  -0.2832		 1.664901
H		 2.164938		-0.446294		 3.089455
H		 0.922846		 2.341327		-1.464547
H		 0.335966		 0.745866		-1.008845
H		  1.45154		 1.137876		-3.429411
H		 1.711607		-0.397031		-2.566112
H		 3.151898		 2.919016		-2.372968
H		 4.754126		 2.209858		 -2.11403
H		 3.377788		 3.029027		 0.019393
H		 4.265866		 1.498397		 0.093632
H		 0.105327		-1.342968		 1.952994
H		 1.320369		 -2.56839		 2.293488
................................................................................

TS 7			Imaginary frequency = 523.5609i

Geometry

C		 1.251788		 3.961484		-1.530741
O		  0.17157		 3.684281		-0.648837
C		-0.099634		 2.308638		-0.487233
C		-1.503249		 2.178605		 0.162736
N		-1.440232		 1.091952		  1.15123
C		-1.766803		-0.223336		 0.600108
C		-3.247138		-0.400593		 0.457982
C		-4.313874		 0.208893		 1.035795
C		-5.489588		-0.443352		 0.510293
C		-6.875986		-0.311206		  0.68004
C		-7.716566		-1.163936		-0.031082
C		 -7.20156		 -2.13974		-0.904372
C		-5.827108		 -2.29045		-1.090431
C		-5.008361		-1.430186		-0.370911
O		-3.636958		-1.403404		-0.406714
C		-0.077878		 1.205625		 1.692308
C		 0.862932		 1.583252		 0.518817
N		  1.54386		 0.418902		 -0.03757
C		 2.816744		 0.469486		-0.529682
O		 3.491347		 1.496702		-0.521863
C		 3.343875		-0.837982		-1.121687
C		 4.797594		-1.089099		-0.795709
C		  5.37033		-2.339227		-0.959831
C		 6.693884		-2.620898		-0.583259
C		 7.513391		-1.663185		-0.006032
C		 6.408211		-1.099872		 1.818016
C		  5.09747		-0.783547		 1.491241
H		 1.365669		 5.048378		-1.551567
H		 2.188562		 3.498303		-1.195494
H		   1.0286		 3.606112		-2.549521
H		-0.050447		 1.798552		-1.462107
H		-1.709433		 3.125811		 0.675623
H		-2.305236		 2.003781		-0.557942
H		-1.305349		-0.437198		-0.384853
H		-1.380984		-0.984367		 1.293109
H		-4.260984		 1.019436		 1.747668
H		-7.285063		 0.438286		 1.351874
H		-8.792846		-1.075991		 0.088939
H		-7.885624		-2.788323		-1.444186
H		-5.413087		-3.037408		-1.759923
H		-0.073029		 2.024536		 2.421899
H		 0.224447		  0.29334		 2.215339
H		 1.648595		 2.275122		   0.8276
H		 1.046663		-0.459282		-0.083685
H		 3.230456		-0.736671		-2.213782
H		 2.721899		-1.692003		 -0.82493
H		 5.414755		 -0.19936		  -0.8454
H		 4.721351		-3.180578		-1.205434
H		 6.997299		-3.665784		-0.538153
H		 8.495369		-1.947386		 0.364851
H		 7.434058		-0.624047		-0.306015
H		 7.114879		-0.300071		 2.022002
H		 6.628575		-2.039785		 2.313021
H		 4.796348		  0.25291		 1.383707
H		 4.300643		-1.489147		 1.702863
................................................................................

TS 8			Imaginary frequency = 479.8004i

Geometry

C		 7.815558		 -1.56002		-0.615009
N		 6.925617		-0.504119		-0.151907
C		 5.545712		-0.868624		 0.163259
C		 4.591692		-0.709758		-1.031406
C		 3.151376		-1.128223		-0.710771
C		 2.987813		-2.633246		-0.575924
O		 3.906056		-3.423431		-0.740767
N		 1.733153		-3.141775		-0.256846
C		 0.476911		-2.598639		 -0.02504
N		-0.524568		-3.388543		 0.240622
C		-1.682408		-2.665181		 0.446954
C		-1.582751		-1.309422		 0.338603
S		 0.074169		-0.877424		-0.047683
C		 -2.70489		-0.328467		 0.513072
C		-4.059772		-1.075198		 0.430356
N		 -5.17107		 -0.22563		 0.834991
C		-5.677957		 0.743827		-0.001043
O		-5.252466		 0.871017		-1.157068
C		-6.765449		 1.598439		 0.536736
C		 -7.36627		 1.367869		 1.906765
C		-8.441946		 0.075626		-0.713441
C		-9.510062		 0.937938		 -0.67049
C		 -9.43641		 2.260616		 -1.15542
C		 -8.24709		 2.788735		-1.655305
C		-6.935146		 2.838936		-0.094134
C		-4.036588		-2.363349		 1.267786
C		-2.982031		-3.358928		 0.753397
C		 7.392183		 0.783445		-0.113662
O		 8.537861		 1.111851		    -0.39
O		 6.405709		 1.638358		 0.274628
C		 6.677045		 3.072485		 0.443458
C		 7.736898		 3.287767		  1.52976
C		 7.083879		 3.695352		-0.896788
C		 5.319708		 3.615467		 0.900365
H		  7.39157		-2.071365		-1.487972
H		 7.973717		-2.305197		 0.175139
H		 8.771333		-1.113865		-0.885951
H		 5.552751		-1.912577		 0.488817
H		 5.199404		-0.255002		 0.999202
H		 4.959326		-1.302497		-1.875448
H		 4.591505		 0.341677		-1.337116
H		 2.808423		 -0.64323		 0.213984
H		 2.474411		-0.777428		-1.501381
H		 1.726804		-4.156292		 -0.19683
H		-2.693806		 0.451328		-0.255865
H		-2.631141		 0.180433		 1.486213
H		-4.234373		-1.328236		-0.620354
H		-5.395369		-0.186164		 1.819523
H		-8.355653		 1.833671		 1.965996
H		-7.496406		 0.306603		 2.142867
H		-6.753814		 1.819917		 2.703469
H		 -7.62883		  0.19684		-1.417161
H		-8.493125		-0.888367		-0.213846
H		-10.396948		 0.650401		-0.107329
H		-10.262344		 2.935162		-0.936433
H		-7.566294		 2.146591		-2.206574
H		-8.238292		 3.825501		-1.985307
H		-7.422708		 3.627442		 0.472676
H		-6.135863		 3.169244		-0.750064
H		-5.029536		-2.826768		 1.253497
H		-3.814645		-2.107301		 2.314751
H		-3.347954		-3.861205		-0.153569
H		-2.810932		-4.152198		  1.49072
H		 7.846278		 4.359762		 1.730111
H		 7.431035		 2.797849		 2.461042
H		 8.702075		 2.885802		 1.219087
H		 8.039324		 3.295693		-1.238584
H		 7.171227		 4.782373		-0.786707
H		 6.321408		 3.491649		-1.657147
H		 5.382257		 4.696348		 1.064854
H		  5.00766		 3.140469		  1.83642
H		 4.551587		 3.425126		 0.143374
................................................................................

TS 9			Imaginary frequency = 480.7616i

Geometry

C		-7.124224		  1.16996		 -1.13014
C		-5.791833		 0.428147		-1.189134
O		-5.484299		-0.252186		 0.031363
C		-4.916894		 0.576116		  1.03224
C		-3.465647		 1.009247		 0.760012
O		-3.157779		 2.197637		 0.841854
N		 -2.55289		 0.044032		 0.431604
C		-2.816997		-1.403448		  0.42852
C		 -1.55953		-2.164964		  0.86026
C		-0.380327		-1.908491		-0.100919
C		 1.000018		-1.892841		 0.577675
N		 1.795094		-0.983768		 -0.24392
C		 3.165323		-1.003758		-0.174528
O		 3.746397		-1.785631		 0.593021
C		  3.91475		-0.055231		-1.022152
C		 3.927765		 1.662317		 0.857084
C		 5.000074		 2.409862		  0.43228
C		 6.258123		 1.840997		 0.149224
C		 6.473369		 0.465608		 0.195085
C		 5.263127		-0.311328		 -1.27491
C		 0.977222		-0.122979		 -1.10087
C		-0.482274		-0.517444		-0.787094
C		-1.188189		 0.494546		 0.119861
H		-7.108899		 1.976097		-0.388944
H		 -7.93366		 0.479538		-0.871436
H		-7.349318		 1.619454		-2.104463
H		-4.976303		 1.114626		  -1.4605
H		-5.831058		-0.357115		-1.951605
H		-5.479659		 1.505546		 1.175228
H		-4.970705		  0.00429		  1.96667
H		-3.139588		-1.735875		-0.567669
H		-3.641081		-1.622225		 1.108559
H		-1.292284		-1.846435		 1.876085
H		-1.789369		-3.234842		  0.91749
H		 -0.37572		 -2.67515		-0.885638
H		 0.932165		-1.523395		 1.612589
H		 1.481723		-2.872895		 0.621251
H		 3.385452		 0.686666		-1.606245
H		  2.94207		 2.112585		 0.943552
H		  4.05831		 0.716582		 1.367337
H		 4.837186		 3.449723		 0.151886
H		 7.007432		 2.471654		-0.326514
H		 7.454735		  0.08559		-0.081525
H		 5.955002		-0.147145		  0.92709
H		 5.619764		-1.312027		-1.048509
H		 5.725452		 0.167756		-2.131912
H		 1.159079		 0.940673		-0.892048
H		 1.211834		-0.292056		-2.159748
H		-1.055923		-0.590525		-1.717938
H		-0.614161		 0.646882		 1.046945
H		-1.265584		 1.473708		-0.358645
................................................................................

TS 10			Imaginary frequency = 490.2629i

Geometry

C		 0.925841		-2.666614		 0.578458
C		 1.443908		-1.831494		-0.592989
N		 2.783359		-1.298135		-0.345279
N		 3.860377		-2.076842		 -0.56976
N		 4.921258		-1.398619		-0.214382
C		 4.536868		-0.172971		 0.245688
C		  5.54039		 0.835973		 0.713524
C		 3.154414		-0.092255		 0.173927
C		 2.207042		 1.014615		 0.512948
N		 1.656551		 1.641799		-0.701997
C		 1.026311		 2.936673		-0.461824
C		 -0.32016		 2.842874		  0.27552
N		-1.348594		  2.09776		-0.423228
C		-1.622559		 0.776198		-0.149326
O		-1.098306		 0.185012		 0.804094
C		-2.627063		 0.146964		-1.024935
C		 -2.80369		-1.253581		 -1.00211
C		-4.487347		-1.550173		-0.047483
C		-4.154474		-1.214051		 1.301025
C		-4.209249		 0.160208		 1.371562
C		-4.637434		 0.595916		 0.100518
O		-5.144039		-0.455285		-0.596004
H		 0.772701		-2.046153		 1.466001
H		 1.628506		-3.471099		 0.816614
H		-0.038494		-3.113709		 0.313182
H		 1.523093		-2.439236		-1.498352
H		 0.786716		-0.983996		-0.794569
H		 5.187049		 1.386972		 1.592351
H		 6.470201		 0.325184		 0.978934
H		 5.779713		  1.57339		-0.063897
H		 1.365531		  0.63662		 1.103882
H		 2.750912		 1.740745		 1.145221
H		 2.414661		 1.765758		 -1.37022
H		 0.864812		 3.411279		-1.438616
H		 1.669275		 3.623896		 0.125364
H		-0.678018		 3.864631		 0.459423
H		-0.196545		 2.360569		 1.247495
H		-1.687106		 2.473139		-1.298718
H		-2.970881		 0.707188		 -1.89069
H		-3.101525		-1.731614		-1.932591
H		-2.090824		-1.824524		-0.414766
H		-4.873244		-2.504258		-0.387982
H		-3.750846		-1.896211		 2.036908
H		-3.869304		 0.796848		  2.17635
H		-4.965079		 1.575323		-0.220546
................................................................................

TS 11			Imaginary frequency = 482.1107i

Geometry

O		-6.912382		 0.693848		 -0.38739
C		-5.708101		 0.600002		-0.157934
N		-4.848192		 1.565589		-0.652634
C		-3.448445		 1.525139		-0.857386
C		-2.476187		 2.345459		-0.243125
C		-1.274892		 1.948622		 -0.81023
C		 0.156897		 2.387172		-0.621623
C		 0.279377		 3.654438		  0.25528
C		  1.68705		 3.770458		 0.854018
C		  1.95651		 2.603843		 1.832884
C		 1.163229		 1.353001		 1.399743
N		 1.013314		 1.312609		-0.054068
C		  1.50042		 0.360692		 -0.90908
O		 1.093974		 0.292362		-2.080943
C		 2.539721		-0.594802		-0.462336
C		 2.753485		-1.849173		-1.090858
N		 3.789792		-2.497161		-0.575581
N		 4.272828		-1.666201		 0.385252
C		 5.496539		-2.025245		  1.09992
C		 6.744727		-1.372107		 0.534793
C		  7.59423		-0.635424		 1.365559
C		  8.75656		-0.052241		 0.855152
C		 9.073373		 -0.19735		 -0.49508
C		 8.226322		-0.929846		-1.331831
C		 7.070178		-1.516604		-0.820809
C		  3.56096		-0.519692		 0.479749
N		-1.594702		 0.967233		-1.697907
N		-2.907921		    0.691		-1.747997
C		-5.134925		-0.466183		 0.702937
F		-3.868075		-0.211808		 1.133279
C		-4.923529		-2.018865		-1.153078
C		-6.077092		-2.769871		-1.315166
C		-7.614654		-2.119962		 0.058886
C		-6.979584		-2.079164		 1.295569
C		-5.858121		-1.303822		 1.563829
F		-5.190075		-1.623571		 2.703935
H		-5.368202		 2.240553		-1.203837
H		-2.648598		 3.103463		 0.505554
H		 0.582696		 2.597641		 -1.60835
H		 0.035141		 4.526741		-0.359834
H		-0.457688		 3.629244		 1.066847
H		 1.808337		 4.733154		 1.362124
H		 2.423542		 3.749362		 0.041163
H		 1.654568		 2.875371		 2.851925
H		 3.032182		 2.390901		 1.868961
H		 1.618805		 0.425761		 1.744931
H		 0.154299		  1.38119		 1.831527
H		 2.171153		 -2.28522		 -1.89032
H		 5.555512		-3.115193		 1.036115
H		 5.369343		-1.757563		 2.153721
H		 7.349639		-0.518678		 2.419463
H		 9.408831		 0.517009		 1.511962
H		 9.975239		 0.257492		-0.895693
H		 8.468983		-1.046042		-2.384644
H		 6.409566		-2.084644		-1.470406
H		 3.853128		 0.260109		 1.167872
H		-0.909009		 0.446047		-2.237644
H		-4.091623		-2.398489		-0.568524
H		-4.677151		-1.205034		-1.825867
H		-6.104099		-3.789003		-0.942389
H		-6.713851		-2.577437		-2.174387
H		-8.384149		-2.873773		-0.092645
H		-7.722341		-1.210347		-0.513245
H		-7.183747		-2.846215		 2.039198
................................................................................

TS 12			Imaginary frequency = 478.8659i

Geometry

O		-0.899239		-1.168331		 0.358013
C		-1.816817		-0.419608		 0.737565
C		-3.188063		  -0.9459		  0.88378
C		-3.644438		-0.517052		-1.592838
C		-4.687461		-1.397344		-1.752855
C		-4.594866		-2.757991		 -1.39675
C		-3.465299		-3.283293		-0.772928
C		-3.360217		-2.323326		 1.036159
N		-1.595208		 0.912483		 1.009361
C		-2.664178		 1.838232		 1.410004
C		-2.078429		 3.204918		 1.775838
C		-1.247915		 3.822525		 0.633406
C		-0.418921		 2.759639		-0.131633
N		  0.82304		 3.357287		-0.612185
C		 1.676352		 2.541571		-1.481182
C		 2.847632		 1.844602		-0.766006
O		 3.598172		 1.033654		-1.661621
C		 3.134667		-0.316265		-1.747677
C		 3.494173		-1.148355		-0.532166
C		 2.507768		-1.779048		 0.234551
C		 2.863535		  -2.5476		 1.347562
C		 4.203741		-2.687395		 1.705557
C		 5.193603		 -2.05094		 0.949467
C		 4.839537		-1.286586		-0.159967
C		-0.275228		 1.482307		   0.7254
H		-4.015958		-0.277459		 1.075589
H		-2.615497		-0.851661		-1.563702
H		-3.791342		 0.547267		-1.758578
H		-5.669269		-1.006355		-2.016656
H		-5.507154		-3.352061		-1.412276
H		-2.477233		-2.904654		-1.018524
H		-3.475763		-4.332065		-0.483176
H		-4.294435		-2.677645		 1.459917
H		-2.479148		-2.900178		 1.301721
H		-3.395619		  1.95566		 0.594728
H		-3.204208		 1.430195		 2.271979
H		-1.455282		  3.08806		 2.670806
H		-2.899029		 3.874159		  2.05802
H		-1.895352		 4.355962		-0.071846
H		-0.570823		  4.57758		 1.052593
H		-0.981566		 2.457899		-1.026051
H		 1.356441		 3.751505		 0.160755
H		 1.047583		 1.791268		-1.975111
H		 2.095947		 3.167562		-2.280207
H		 3.540942		 2.603452		-0.380104
H		 2.495963		 1.258261		 0.093603
H		 3.621065		-0.716607		-2.644226
H		 2.048415		-0.352163		-1.918345
H		 1.456566		-1.665227		-0.020801
H		 2.086061		-3.028263		  1.93561
H		 4.479571		-3.285188		 2.570722
H		 6.240122		-2.153457		  1.22582
H		 5.606053		-0.782568		-0.743719
H		 0.285902		 0.711092		 0.200608
H		 0.265706		   1.7061		 1.657769
................................................................................

TS 13			Imaginary frequency = 514.4673i

Geometry

O		 1.216257		 0.527581		-1.005063
C		 1.496623		 1.183085		-0.004581
N		 0.838884		 2.352634		 0.339486
C		-0.350884		 2.779233		-0.387551
C		-1.676259		 2.237547		 0.160969
C		-2.914222		 2.784065		-0.572017
C		-4.034957		 1.804503		-0.189355
N		-3.320906		 0.554172		 0.130464
C		-3.898181		-0.702549		 0.058243
C		-3.132227		-1.865351		-0.178457
C		-3.716478		-3.131282		-0.223067
C		-5.088589		-3.293958		-0.042206
C		-5.871847		-2.162715		 0.201092
C		-5.279499		-0.913842		 0.259357
F		 -6.07752		 0.154384		 0.541946
C		-1.872489		 0.720809		 0.020012
N		 2.493338		  0.81739		 0.888747
C		  3.42984		-0.248376		 0.505986
C		 4.580236		 0.251615		-0.346833
C		  5.28853		-1.769634		-1.156844
C		 5.882531		-2.333071		-0.041797
C		 6.949791		-1.706369		 0.627878
C		 7.466448		-0.495992		 0.198159
C		  5.67997		 0.870635		  0.23939
H		 0.905159		 2.647434		 1.305508
H		-0.376469		 3.876288		-0.378238
H		-0.215729		 2.459222		-1.424084
H		-1.755734		 2.501339		 1.226666
H		-3.154578		  3.81792		-0.302844
H		 -2.73799		 2.754569		-1.655434
H		-4.749689		 1.658701		-1.006767
H		-4.601421		 2.162976		 0.678198
H		-2.064194		-1.770824		-0.338088
H		-3.084457		-3.995074		-0.411199
H		 -5.54649		-4.277384		-0.082363
H		-6.942976		-2.229621		 0.365489
H		-1.477107		 0.373152		-0.947306
H		-1.357282		 0.152129		 0.802862
H		 2.912761		 1.579364		 1.409451
H		 3.814257		-0.703308		 1.425402
H		  2.83465		-0.993279		-0.021385
H		 4.307151		 0.535633		 -1.36043
H		 4.396932		 -2.21877		-1.586759
H		 5.867657		-1.168557		-1.848023
H		 5.383972		-3.164488		 0.453861
H		 7.218176		-2.070362		 1.618461
H		 7.504518		-0.260796		 -0.85943
H		 8.208891		 0.022299		 0.800215
H		 5.739863		 0.947218		 1.321694
H		 6.228522		 1.634643		-0.303626
................................................................................

TS 14			Imaginary frequency = 461.4001i

Geometry

C		 2.846133		 3.482556		 1.108634
C		 2.768068		 3.091465		-0.358948
O		 2.322244		 1.720649		-0.529604
C		 3.287374		 0.748215		-0.426053
O		 4.446417		 1.041951		-0.202996
C		 2.799749		 -0.64018		-0.659472
C		 1.428902		-1.105649		-0.555896
N		 0.428546		-0.158647		-0.261513
C		 -0.93895		-0.275722		-0.162534
N		-1.536724		-1.478671		-0.158481
C		-2.856229		-1.550461		-0.056266
Cl		-3.532676		-3.182204		-0.069649
C		-3.727225		-0.473003		 0.063968
C		-3.096328		 0.769716		 0.064694
C		-1.723182		 0.893849		-0.046767
C		-1.334928		 2.354092		-0.029824
N		-2.631448		 2.998492		 0.105661
C		-3.706119		 2.135437		 0.166246
O		-4.881115		 2.435614		 0.277343
C		 1.175708		-2.462398		-0.572682
C		 2.469609		-3.145026		 1.355064
C		 3.755412		-2.671861		 1.199893
C		 3.830728		-1.569367		-0.734003
H		 3.604189		 2.887637		 1.624187
H		 1.881946		 3.339381		 1.609265
H		 3.120665		 4.540152		 1.194715
H		 2.021973		 3.682502		-0.896504
H		 3.737047		 3.199418		-0.849381
H		  0.77327		 0.792752		-0.243408
H		-4.800471		-0.583902		 0.149652
H		-0.670311		 2.600252		 0.812675
H		-0.822421		 2.658834		-0.954884
H		-2.762586		 3.998378		 0.150253
H		 0.175847		-2.832802		-0.406943
H		 1.865712		-3.127052		-1.069434
H		 1.751509		-2.625576		 1.978924
H		 2.216896		-4.170254		 1.103586
H		 4.086456		-1.797406		 1.750278
H		 4.545023		-3.346606		 0.879945
H		 4.848048		-1.196143		-0.727463
H		 3.687392		-2.526012		-1.215348
................................................................................

TS 15			Imaginary frequency = 530.2015i

Geometry

C		 6.003467		-0.268745		-2.244287
C		   5.1664		-0.512065		-0.991657
C		 5.042311		 0.704511		  -0.1103
C		  4.21241		  1.76961		-0.487128
C		 4.148197		 2.932643		 0.279309
C		 4.921896		 3.052385		 1.435747
C		 5.755183		 2.000651		 1.818175
C		 5.814499		 0.837449		 1.049007
C		 5.208832		-1.885116		-0.390206
C		 3.976652		-1.471909		-1.166222
C		 2.709432		-1.260794		-0.387636
O		  2.69517		-1.132666		 0.834249
N		 1.574874		-1.206117		-1.153738
C		 0.232696		-1.019912		-0.630737
C		-0.330343		-1.971718		 0.462071
C		-1.033166		-0.744309		 1.109158
N		-2.418813		-0.569657		 0.691871
C		-3.413538		-1.376077		 1.156217
O		-3.198214		-2.353045		 1.864941
C		-4.848473		-1.032886		 0.700292
C		-5.118264		  0.40255		 0.304735
C		 -7.42461		 0.389353		 0.632746
C		-7.829988		 1.567544		 0.036481
C		-7.535679		 1.860898		-1.306433
C		-6.792717		 0.992506		 -2.09418
C		-4.907349		 0.848701		-1.002052
C		-0.076892		 0.179516		 0.309569
H		 5.578861		 0.536123		-2.855722
H		 7.023214		 0.026652		-1.970324
H		 6.067083		-1.171217		-2.863472
H		 3.601975		 1.678801		 -1.38294
H		 3.492516		 3.744815		-0.024527
H		 4.872469		 3.957398		 2.035471
H		 6.358831		 2.083025		 2.718358
H		 6.462899		 0.019968		 1.353114
H		 5.052935		-1.974512		 0.680724
H		 5.866099		-2.628732		-0.833425
H		 3.855535		-1.876641		-2.169692
H		 1.677965		-1.325672		-2.150867
H		-0.434246		-1.004243		-1.497536
H		 0.466672		-2.341659		 1.108375
H		-0.970965		-2.796906		 0.144275
H		-0.966068		-0.694298		 2.199941
H		-2.685002		 0.281929		   0.2156
H		-5.071672		-1.702306		-0.143161
H		-5.486057		-1.360722		 1.526454
H		-5.064478		   1.1329		 1.106878
H		-7.349011		-0.526652		 0.058842
H		-7.549888		 0.245591		 1.702976
H		-8.200604		 2.374483		  0.66686
H		-7.688834		 2.881261		 -1.65402
H		-6.490644		 1.299407		-3.092967
H		-6.897233		-0.080723		-1.974167
H		-4.660657		 1.889339		-1.182725
H		-4.511612		 0.152151		-1.738714
H		  0.79793		 0.443951		 0.903684
H		-0.501834		 1.083895		-0.143762
................................................................................

TS 16			Imaginary frequency = 486.0843i

Geometry

C		-0.379598		  -2.4774		 0.645081
N		-0.440124		-1.166671		  0.02135
C		-1.597867		-0.879007		 -0.84099
Si		-2.917013		  0.34183		-0.123458
C		-2.888023		 1.960693		-1.096618
C		-4.616337		-0.484009		-0.337522
C		-2.602041		 0.648697		  1.71641
C		  0.48089		-0.168268		   0.1927
O		 0.259749		 0.964891		-0.275917
C		 1.752904		-0.446838		 0.891717
C		 2.936084		-0.819298		-1.325837
C		  4.22519		-0.580524		-0.912728
C		 4.599669		 0.600055		-0.240581
C		 3.665327		 1.564744		 0.131829
C		  2.43718		 0.622911		 1.474384
H		 0.306636		-2.470634		 1.492026
H		-1.370143		-2.748884		 1.028929
H		-0.064792		-3.259712		-0.061628
H		-1.230502		-0.463086		-1.787051
H		-2.067693		-1.840553		-1.076646
H		-3.134923		 1.796873		-2.153168
H		-1.887507		  2.40096		 -1.04763
H		-3.610192		 2.684024		-0.698407
H		-4.688273		-1.418945		 0.232559
H		 -5.42436		 0.173345		 0.006826
H		-4.817888		-0.723208		-1.389482
H		-2.590924		 -0.28427		 2.293026
H		-3.385719		 1.288226		 2.140966
H		-1.640268		 1.150316		 1.863465
H		 2.052735		-1.461706		 1.114804
H		 2.242057		-0.013065		-1.525445
H		 2.654421		-1.793351		-1.717822
H		 4.951476		 -1.39106		-0.960207
H		 5.599412		 0.647454		 0.188316
H		 4.013155		 2.430505		 0.692081
H		 2.802705		 1.765121		-0.497212
H		  3.17498		 0.401701		    2.239
H		 1.876393		 1.541349		 1.621919
................................................................................

TS 17			Imaginary frequency = 489.0354i

Geometry

O		-0.398041		-0.164849		 1.050027
C		-1.103997		 0.818955		 0.810555
C		-2.456773		 0.990621		 1.444658
C		-2.901425		 0.004484		 2.469937
C		-3.576421		-0.028867		 1.118543
C		-4.960511		  0.57836		 1.007664
O		-5.411483		 1.521424		 1.635784
N		-5.610915		-0.146507		 0.028031
C		-4.805941		-1.166775		-0.502358
C		 -5.12446		-2.101736		-1.478548
C		-4.141822		-3.036011		-1.829193
C		-2.889764		  -3.0284		-1.211866
C		-2.582727		-2.080934		-0.224997
C		-3.543623		-1.138582		 0.125591
N		-0.702499		 1.812721		-0.036304
C		 -1.55632		 2.922981		-0.506094
C		-0.842887		 3.403752		-1.775454
C		 0.630746		  3.13646		-1.449514
C		 0.606763		 1.790957		 -0.70849
C		 0.942802		  0.52745		 -1.56975
N		 2.152553		 0.342316		-0.761886
C		 3.290013		-0.247417		-1.227926
O		 3.320972		-0.784632		-2.332851
C		 4.516075		-0.204812		-0.357709
F		 5.616009		 0.005657		-1.120869
C		 4.589878		-2.545054		-0.051032
C		 3.853217		-2.970872		 1.041093
C		 2.888595		-1.220829		 1.966112
C		  3.91551		-0.291772		  2.07062
C		 4.651245		 0.174185		 0.980813
F		 5.826112		 0.788386		 1.284411
C		 1.874054		 1.473231		 0.142232
H		-2.836889		  2.00196		 1.554525
H		-3.499397		 0.377478		 3.296285
H		-2.215917		-0.808763		 2.685886
H		-6.566777		  0.04543		-0.236968
H		-6.102259		-2.112207		-1.951993
H		-4.364432		-3.778441		-2.590556
H		-2.143938		-3.765116		-1.495512
H		-1.609794		-2.071939		 0.253662
H		-1.603712		 3.722319		 0.246519
H		-2.575135		 2.578307		-0.699441
H		-1.160179		 2.802098		-2.635268
H		-1.055592		 4.452606		-2.000107
H		 1.012753		 3.915073		-0.776094
H		 1.281205		 3.109191		-2.328134
H		 1.155991		 0.715858		-2.627585
H		 0.232521		-0.297045		-1.474806
H		 5.662594		-2.400631		 0.032944
H		 4.205348		-2.632331		-1.061064
H		 4.360469		-3.241715		 1.961603
H		  2.89439		-3.457067		 0.882704
H		 2.204297		-1.213507		 1.128791
H		 2.466211		-1.622549		 2.883778
H		 4.358583		-0.081316		 3.041203
H		 2.641897		 2.255479		 0.124667
H		 1.679745		 1.168942		 1.171189
................................................................................

TS 18			Imaginary frequency = 494.9288i

Geometry

C		    5.192		  1.86653		 1.766421
C		 4.962607		 1.470333		 0.338918
C		 5.511102		  2.12355		 -0.81466
C		 5.071293		 1.435937		-1.902722
O		 4.276662		  0.40253		-1.525358
C		 4.207689		 0.427668		-0.147449
C		 3.472778		-0.625383		 0.592224
O		 3.807404		-0.862148		 1.757445
N		 2.475848		-1.339633		-0.036476
C		 1.869883		-2.452586		 0.702592
C		 0.478542		-2.076642		 1.233735
C		-0.407221		-1.579666		 0.097864
C		-1.259143		-2.586277		-0.647598
C		-1.907236		-1.601936		 0.293925
N		-2.703745		-0.540394		-0.254072
C		-4.005563		 -0.78707		-0.660706
O		-4.464113		-1.922276		-0.734425
C		-4.805341		 0.407652		-1.046841
C		 -5.61098		 0.820417		 1.175827
C		-4.491937		 1.395087		 1.740232
C		-3.870861		 2.534539		 1.189802
C		-4.344753		 3.142223		 0.034011
C		-4.248931		 1.604536		-1.494103
C		 0.254855		-0.459801		-0.693479
C		 1.661375		-0.876252		-1.164307
H		 4.517597		 1.331364		 2.434999
H		 6.217509		 1.624785		 2.073558
H		 5.060239		 2.947421		 1.896375
H		 6.157035		 2.991309		-0.818068
H		 5.229194		 1.541708		-2.965779
H		 2.543983		-2.719478		 1.515546
H		  1.78509		-3.304242		 0.013455
H		 0.593895		-1.292808		 1.995161
H		 0.026476		-2.945938		 1.727529
H		-1.431731		-2.428483		-1.708187
H		-1.235661		-3.630021		-0.345728
H		-2.268139		-2.012009		 1.238855
H		-2.512778		 0.392262		 0.093353
H		-5.821768		 0.151138		-1.326049
H		-6.323159		 1.409909		 0.611568
H		-5.979065		-0.138894		 1.527087
H		-3.959024		 0.846745		 2.515066
H		-2.884133		 2.809908		 1.560148
H		-5.412706		 3.184238		-0.151265
H		-3.785456		 3.964222		-0.406244
H		-3.174276		 1.675333		-1.625693
H		-4.823361		 2.215885		-2.184367
H		-0.351737		 -0.18494		-1.563288
H		 0.352058		 0.438126		-0.064312
H		 1.576637		-1.699332		-1.887193
H		 2.158004		-0.050031		-1.666101
................................................................................

TS 19			Imaginary frequency = 422.5347i

Geometry

C		 -6.96213		 0.028348		 0.142246
N		-5.538179		-0.304319		 0.079838
C		-4.590806		 0.663405		 0.034749
C		-3.247587		 0.382452		-0.025909
C		 -2.32801		 1.561005		 -0.07081
O		-2.756576		 2.716186		-0.001855
N		-0.998821		 1.293411		-0.198859
C		-0.019096		 2.365562		-0.242377
C		 1.293972		 1.902627		-0.876706
N		 2.081548		 0.988427		-0.049099
C		 3.273166		  1.37319		 0.606637
O		 3.704092		 2.508532		 0.635633
C		 3.850868		 0.129121		  1.19666
C		 5.552783		-0.251006		-0.221386
C		  6.03404		-1.418066		  0.38799
C		 5.178294		-2.485526		 0.072494
C		 4.146902		-2.015772		-0.748837
C		  4.60237		-0.692542		 -1.30635
C		 2.981312		-0.925321		 0.905316
C		 1.835228		-0.375225		 0.136423
O		  0.84209		-0.966981		-0.271277
C		-2.866467		-0.994973		 -0.03235
C		-3.809156		-1.980937		 0.013305
C		-5.226961		-1.695542		 0.070519
O		-6.139083		-2.518174		 0.112181
H		-7.073929		 1.113501		 0.147024
H		-7.480279		-0.400954		-0.718789
H		-7.402562		-0.400645		 1.045603
H		-4.925978		 1.694518		 0.048842
H		-0.647405		 0.344805		-0.271679
H		-0.433141		 3.189336		-0.833372
H		 0.179919		 2.765411		 0.761915
H		 1.934512		 2.772383		-1.042464
H		 1.095862		 1.420354		-1.840528
H		 4.491976		 0.210635		 2.062523
H		 6.066544		 0.704048		-0.229427
H		 6.860015		-1.463183		  1.08994
H		 5.239357		-3.483592		 0.493288
H		 3.387334		-2.634447		-1.213722
H		 3.821161		 0.013451		-1.588758
H		 5.197337		-0.894275		-2.212541
H		 2.838656		-1.824593		 1.486321
H		-1.817739		-1.279456		-0.066087
H		-3.540008		-3.031232		 0.011614
................................................................................

TS 20			Imaginary frequency = 442.6165i

Geometry

C		 5.102338		 2.036784		-1.549709
C		 4.564756		 0.866116		-0.766432
C		 3.376078		 1.093719		 0.119762
O		 3.030922		 2.131234		  0.65884
N		 2.699109		-0.128845		 0.219858
C		 1.519904		-0.370802		 1.085293
N		 0.221074		-0.191099		 0.506746
C		-0.189387		-1.144747		-0.525923
C		-1.730014		-1.252922		-0.535048
C		-2.389894		 0.080444		-0.111173
O		-3.667043		  0.27572		-0.714313
C		-4.688313		-0.582577		-0.234948
C		-6.011604		-0.125287		-0.868868
C		-6.453612		 1.282979		-0.440492
C		-7.049483		 1.298324		 0.975691
C		-8.139636		 0.224218		 1.093327
C		-7.582415		-1.132921		 0.662235
O		-7.039595		-1.098718		-0.656524
C		-1.504833		 1.251648		-0.528592
C		-0.137762		 1.196199		  0.18295
C		 3.300536		-1.107856		-0.588449
O		 2.876224		-2.239594		-0.743239
C		 4.523974		-0.482311		-1.160307
C		 6.052799		-1.449036		 0.112411
C		 5.456724		 -1.35283		 1.380187
C		 5.526835		-0.020793		 1.811537
C		 6.172143		 0.743249		 0.829647
C		 6.927037		-0.227854		-0.047659
H		 5.105089		 2.939497		-0.932517
H		 6.115686		 1.859174		-1.922381
H		 4.464725		 2.238736		-2.420816
H		 1.628789		 0.318253		  1.92741
H		 1.613402		-1.401914		 1.434716
H		 0.270772		-2.111927		-0.312374
H		 0.180282		-0.847531		-1.523561
H		-2.052297		-2.060875		 0.131397
H		-2.078003		-1.501354		-1.545378
H		 -2.51039		 0.094054		 0.984104
H		-4.511748		-1.628692		-0.525371
H		-4.724787		-0.544241		 0.866099
H		-5.850831		-0.131419		-1.952588
H		 -5.59675		 1.960237		-0.521195
H		-7.215455		 1.631347		-1.150128
H		-7.454734		 2.291645		   1.2038
H		-6.264622		 1.105592		  1.72088
H		-8.523826		 0.156113		 2.119529
H		-8.985856		 0.483045		 0.442805
H		-8.368278		-1.894339		 0.628487
H		 -6.82552		-1.473227		 1.388551
H		-1.376593		 1.211645		-1.617525
H		-2.008548		 2.198015		-0.306596
H		-0.170718		 1.759587		 1.123995
H		 0.620809		  1.68694		-0.447773
H		 4.942582		-0.881361		 -2.07672
H		 6.227194		-2.385379		-0.406466
H		 4.909131		-2.147758		  1.87404
H		 5.048061		  0.37974		 2.698374
H		 6.449126		 1.784673		 0.951272
H		 7.903705		-0.433541		 0.421924
H		 7.117225		  0.09327		-1.072952
................................................................................

TS 21			Imaginary frequency = 525.5545i

Geometry

O		 4.029519		-2.832077		-0.604008
C		 3.951267		-1.753387		-0.075013
O		 4.346837		-1.598767		 1.219301
C		 3.420166		-0.498602		-0.762297
C		 2.203796		 0.120443		-0.045135
C		 1.652698		 1.316541		-0.818227
S		 0.313535		 2.183801		 0.052326
O		 0.713166		 2.350731		 1.455348
O		-0.039213		 3.348443		-0.770713
N		-0.930089		 1.037913		 0.038541
C		-1.754299		 0.935333		 1.274753
C		-2.954302		 0.159254		  0.77317
C		-2.406496		-1.954355		  1.40752
C		-3.285171		-2.732229		 0.678753
C		 -3.33747		-2.678328		-0.728076
C		-2.513212		-1.844327		-1.458042
C		-3.005808		 0.215419		-0.617125
C		 -1.84133		 1.034539		-1.134117
H		 4.236588		-0.676074		 1.502316
H		 4.231321		 0.241062		-0.826325
H		 3.161671		-0.790249		-1.783297
H		 1.416754		-0.632776		 0.068762
H		 2.468832		  0.45738		 0.964075
H		 1.260826		 1.035623		-1.801006
H		  2.41137		 2.092735		-0.969055
H		-1.175411		 0.449399		  2.06398
H		 -2.06464		 1.922629		 1.651232
H		-3.843533		 0.105813		  1.38796
H		-2.473932		-1.929328		 2.492588
H		-1.433017		-1.691975		 1.008657
H		-4.096968		-3.236244		 1.200647
H		-4.187042		-3.143293		-1.225537
H		 -1.51295		 -1.60991		-1.111553
H		-2.660582		-1.736898		-2.530214
H		-3.936155		 0.208558		-1.170034
H		-2.160006		 2.053177		-1.401862
H		-1.330557		 0.605724		-2.004743
................................................................................

TS 22			Imaginary frequency = 504.4705i

Geometry

C		-7.443928		-2.188786		  1.52752
C		-7.305016		-1.542213		 0.138102
C		-6.158015		-0.575557		 0.047286
C		 -4.78044		 -0.84316		-0.066748
C		-4.158215		 0.402677		-0.071294
C		-2.738175		 0.810205		-0.143299
O		-2.368963		 1.963105		  0.10915
N		-1.826124		 -0.14987		-0.478458
C		-1.887148		-1.389451		-1.280732
C		-0.391407		-1.187081		-1.642623
C		-0.427398		 0.146153		-0.838606
C		 0.496174		 0.288356		 0.376031
N		 1.863876		 0.671147		 0.009821
C		 2.115446		 2.106922		-0.033676
C		 2.800182		-0.325828		-0.132277
O		 2.471839		-1.509176		-0.069256
C		 4.281292		 0.085302		-0.357098
C		 5.088442		 -1.12554		-0.905501
C		 6.261864		-1.512136		-0.033914
C		  6.14633		-1.397613		 1.344203
C		  5.41229		-0.316193		 1.854892
C		  4.85155		 0.589745		 0.964278
C		 6.776801		 1.423863		 0.040039
C		 7.489103		 0.343094		-0.452437
N		-5.164851		 1.326305		 0.037284
C		-5.086805		  2.78146		 0.085051
N		-6.375723		 0.745428		 0.104547
H		 -6.54104		-2.748479		 1.797472
H		 -8.29164		-2.883181		 1.551381
H		-7.605699		-1.425109		 2.295803
H		-8.225307		-1.002287		 -0.11006
H		-7.182258		-2.328391		-0.618279
H		-4.303978		-1.810664		 -0.11728
H		-2.110238		-2.285086		 -0.69065
H		-2.591868		-1.330838		-2.118041
H		 0.291013		-1.926859		-1.224068
H		-0.194231		 -1.07095		-2.710426
H		-0.361629		 1.048341		-1.460618
H		 0.084145		 1.065469		 1.028006
H		  0.53514		-0.652163		 0.928649
H		  1.29226		 2.603207		-0.558107
H		  2.17795		 2.537191		 0.975755
H		 3.036597		 2.336588		 -0.56764
H		 4.292676		 0.896192		-1.092535
H		 4.403594		-1.982299		 -0.92978
H		 5.411866		-0.940434		-1.935498
H		 6.925731		-2.267929		-0.449856
H		 6.790647		-1.975042		 2.003237
H		 5.498391		-0.054862		 2.907658
H		 4.418144		 1.506723		 1.356265
H		 6.204298		 2.054608		-0.634139
H		 7.077194		 1.897479		 0.968265
H		 8.355716		-0.026215		 0.084947
H		 7.478146		 0.121209		-1.515492
H		-4.537128		 3.164925		-0.776389
H		-4.573589		 3.109659		 0.990731
H		-6.115735		 3.141374		 0.074004
................................................................................

TS 23			Imaginary frequency = 463.149i

Geometry

C		-7.512868		-2.383204		-0.208926
C		-7.034337		-1.603002		 1.027937
C		-5.953922		-0.605461		  0.71834
C		-4.588807		-0.830498		 0.456603
C		-4.046071		 0.426537		 0.202781
C		-2.670365		 0.878774		-0.103285
O		-2.344004		 2.070987		-0.058584
N		-1.752091		-0.079364		-0.419823
C		-1.832296		-1.429278		-1.014624
C		 -0.40917		-1.219362		-1.598721
C		-0.422933		 0.212755		-0.988032
C		 0.636935		 0.545772		 0.067527
N		 1.950365		 0.811261		-0.514462
C		 2.228938		  2.15975		-0.992315
C		 2.889547		-0.204638		-0.524699
O		 2.597551		-1.348888		 -0.14328
C		 4.252805		 0.106197		-0.986252
C		 5.108762		-0.961016		-1.268915
C		 6.376509		-1.375478		 0.309342
C		 5.480794		 -1.57183		 1.362679
C		 4.797195		-0.453608		 1.874276
C		 5.053735		 0.791476		 1.342738
C		 6.401726		 1.146128		 0.757597
C		 7.215389		-0.104871		 0.322159
N		-5.083238		  1.31448		 0.320412
C		-5.081517		 2.765887		  0.18203
N		-6.239771		 0.700399		 0.627819
H		-7.914152		-1.701072		 -0.96624
H		-8.300197		-3.096781		 0.060082
H		 -6.69049		-2.944889		-0.666915
H		-6.672856		-2.310001		 1.786112
H		-7.878049		-1.063697		 1.472069
H		-4.065835		-1.774766		 0.476877
H		-1.920877		-2.231412		-0.273479
H		-2.638949		-1.533843		-1.749254
H		 0.365838		-1.860524		-1.177286
H		-0.359663		-1.250122		-2.689271
H		-0.477611		   1.0209		-1.729003
H		 0.304861		 1.428552		 0.624484
H		  0.73841		-0.290182		 0.761945
H		 2.632963		 2.154332		-2.010637
H		 1.294635		 2.725271		-1.009983
H		 2.935029		 2.696039		-0.342148
H		 4.512022		 1.108813		 -1.30057
H		 4.655555		 -1.94501		-1.318505
H		 5.933103		-0.788375		-1.956523
H		 6.874304		-2.250117		-0.107296
H		 5.131467		-2.570414		 1.609625
H		 3.930867		-0.604782		 2.511864
H		 4.408408		 1.627347		 1.606856
H		 6.283095		 1.853806		 -0.07081
H		 6.967008		  1.69393		 1.525605
H		 8.038587		 -0.26554		 1.030406
H		 7.683453		 0.056878		-0.655428
H		-4.661351		 3.058512		-0.781684
H		-4.482225		 3.227337		 0.969106
H		-6.122876		 3.079413		 0.257859
................................................................................

TS 24			Imaginary frequency = 536.3226i

Geometry

O		-2.081994		-1.163024		-1.233241
C		-1.716412		-0.195293		-0.575244
C		-0.254216		 0.104385		-0.270481
C		 0.577822		-1.175294		-0.198221
C		 2.070274		-0.945488		-0.079835
C		 2.935074		-2.077789		 0.013704
C		 4.288365		-1.886515		 0.115836
C		  4.80996		-0.565573		 0.127135
C		 6.192895		 -0.26908		 0.229044
C		 6.627903		 1.038375		 0.233706
C		 5.696053		 2.100224		 0.136607
C		 4.346167		 1.841277		 0.036761
C		 3.868629		 0.505529		 0.029304
N		 2.520795		 0.294123		-0.070505
N		-2.612276		 0.728766		-0.082143
C		-3.995191		 0.636229		-0.280837
C		-4.848658		 1.667737		 0.090021
C		-6.240687		 1.542285		 0.014588
C		-6.857768		 0.378607		-0.433644
C		-6.187269		-1.129954		 0.956643
C		-4.803417		-1.084644		 1.073559
H		 0.139304		 0.748294		-1.067325
H		-0.153189		 0.685891		 0.653325
H		 0.244245		-1.790219		 0.649811
H		  0.36658		-1.780667		-1.088489
H		 2.509864		-3.077712		 0.000856
H		 4.969732		-2.731539		 0.187495
H		  6.90328		 -1.08949		 0.302894
H		 7.688799		 1.259525		 0.311623
H		 6.052961		 3.126656		 0.140859
H		 3.614685		 2.639922		-0.039348
H		-2.262307		 1.471041		  0.50947
H		-4.247952		-0.071576		-1.056261
H		-4.430483		 2.521683		 0.623841
H		-6.842694		 2.293603		 0.522804
H		-7.942201		 0.304438		-0.396825
H		 -6.40653		-0.196173		-1.236186
H		-6.802268		-0.759369		 1.770566
H		-6.644506		-1.925597		 0.373779
H		-4.175652		-1.777874		 0.522711
H		-4.342491		-0.616966		 1.936979
................................................................................

TS 25			Imaginary frequency = 535.3535i

Geometry

O		 3.318971		-1.933932		-1.161324
C		 3.135216		-0.815843		-0.690352
N		 4.103565		 0.144574		-0.603374
C		 5.433551		-0.056681		-0.984273
C		 6.195255		-1.697558		 0.640828
C		 5.961727		-0.913379		 1.751788
C		 6.560436		  0.34647		  1.93258
C		 7.428912		 0.866782		  0.97276
C		 6.357956		 0.978774		-0.835143
C		 1.768804		-0.401343		-0.133441
C		 0.612473		-0.836695		-1.075044
N		-0.595194		-0.057167		-0.843177
C		 -1.23278		-0.330555		 0.454689
C		-2.731375		-0.105598		   0.3988
N		-3.144196		 1.192976		 0.444135
C		-4.431176		  1.42297		 0.370856
O		-4.784155		 2.725963		 0.410595
C		-5.400942		 0.371502		 0.264735
C		-6.804571		 0.545229		 0.191724
C		 -7.63625		-0.550343		 0.097426
C		-7.091904		-1.856015		 0.074049
C		-5.729952		-2.051279		 0.144818
C		-4.850101		-0.943307		 0.241095
N		-3.504815		-1.167848		 0.307864
C		-0.353672		 1.370451		-1.121186
C		  1.12454		 1.760531		-0.901042
O		 1.697819		 0.999557		 0.167356
H		 3.841338		 0.992396		-0.114349
H		 5.573077		  -0.8861		-1.662445
H		 7.118273		-1.622601		 0.077431
H		 5.612386		-2.595498		 0.462347
H		 5.148076		-1.192491		  2.42032
H		 6.160724		 1.004978		 2.701702
H		 8.138555		 0.199123		 0.493296
H		 7.808621		 1.879192		 1.097296
H		 7.225863		 0.960506		-1.486779
H		 5.976095		 1.976359		-0.634009
H		 1.654483		-0.906533		 0.833799
H		 0.912656		-0.709117		-2.121918
H		  0.41165		 -1.90166		-0.938393
H		 -0.80929		 0.273389		 1.273378
H		-1.080219		-1.387093		 0.687112
H		-5.748603		 2.808728		 0.356881
H		-7.249705		 1.538826		 0.207826
H		-8.711937		-0.412501		 0.040667
H		-7.759115		-2.710251		-0.001018
H		-5.290027		-3.043096		 0.127684
H		-1.009113		 1.961095		-0.478518
H		-0.629624		 1.599709		 -2.16151
H		 1.217293		 2.809921		-0.607327
H		 1.715075		 1.617573		-1.818634
................................................................................

TS 26			Imaginary frequency = 536.7339i

Geometry

C		-3.209704		 -2.81563		-0.786803
C		-4.178882		-1.803759		-0.152041
C		-5.478542		-1.722094		-0.962886
C		-4.477724		-2.177251		 1.309903
N		-3.518076		-0.470912		-0.158213
C		-3.880498		 0.700788		   -0.736
N		-2.984642		  1.63773		-0.481295
C		-2.062815		  0.97352		 0.278725
C		-0.826334		 1.625573		 0.816725
O		 0.009382		 1.009915		 1.471617
N		-0.766039		 2.955658		 0.525713
C		 0.429211		 3.740732		 0.763591
C		 1.329993		 3.896172		-0.478234
N		  1.68416		    2.619		-1.082158
C		 2.670816		 1.829474		-0.344297
C		 2.856645		 0.451904		-0.998717
C		 3.746778		-0.458784		 -0.17373
C		  3.21195		-1.037879		 0.998998
C		 3.853478		 -2.05192		 1.685706
C		  4.05801		-3.659451		 0.100628
C		 4.601829		-3.089232		-1.041458
C		 4.968731		 -0.89634		-0.662895
N		 -2.34658		-0.304155		 0.498558
H		-3.654082		-3.816489		 -0.76958
H		-2.996109		-2.550145		-1.827868
H		-2.266498		-2.838731		-0.235642
H		-5.290134		 -1.45211		-2.007745
H		-6.182783		-1.002146		-0.531767
H		 -5.96125		-2.703852		-0.955531
H		-3.556316		 -2.18935		 1.897133
H		-4.937555		-3.170321		 1.352812
H		-5.167801		-1.457027		 1.762722
H		-4.779685		 0.829086		-1.319328
H		-1.473175		   3.3032		-0.111189
H		 0.968058		 3.248545		 1.575838
H		 0.143235		 4.739614		 1.116121
H		 0.788836		 4.480253		  -1.2344
H		  2.20525		 4.504691		-0.172369
H		 2.019511		 2.778882		-2.029824
H		 2.288631		 1.674123		 0.668078
H		 3.650369		 2.337868		-0.252194
H		 3.278779		 0.575849		-2.005966
H		  1.85709		 0.015613		-1.118754
H		 2.169767		-0.823548		 1.235017
H		 3.347403		-2.546251		 2.511631
H		 4.935895		-2.098868		 1.730995
H		 2.997636		-3.880816		 0.145617
H		 4.682376		-4.257645		 0.758316
H		 3.966954		-2.871756		-1.893513
H		 5.650401		-3.246113		-1.278593
H		 5.335474		-0.521073		-1.616364
H		 5.745256		 -1.23698		 0.011898
................................................................................

TS 27			Imaginary frequency = 520.7293i

Geometry

O		-2.979328		 0.500563		 2.395094
C		-2.272032		 0.732193		 1.424836
C		-0.749221		 0.842452		 1.387021
C		 -0.42079		 1.403008		 -0.01548
C		-1.652939		 0.926079		-0.842481
N		-2.727887		 0.908703		 0.140421
C		-4.121447		 0.632386		-0.192347
C		-4.423847		-0.831462		-0.381231
C		 -4.62453		-1.570553		-1.584633
N		 -4.84886		-2.845637		-1.370033
O		-4.797615		-2.990305		 0.021534
C		-4.548771		-1.794118		 0.578913
C		-0.407269		 2.975346		-0.002876
O		 0.576325		 3.521925		-0.861839
C		 1.882451		 3.599666		-0.290808
C		 2.241522		 2.411161		 0.615242
N		 2.111133		 1.069742		 0.047637
C		  3.26631		 0.663864		 -0.76234
C		 3.405322		-0.827143		-1.010334
C		  3.17564		-1.612145		 1.208114
C		 3.588405		-2.924477		  1.10157
C		   4.8519		-3.274906		 0.590339
C		 5.743201		-2.316816		 0.133688
C		 4.611556		-1.334458		-1.480341
C		  0.85027		  0.82209		-0.661797
H		-0.335566		-0.165061		 1.525313
H		-0.386363		 1.452126		 2.219516
H		-1.492644		-0.074893		-1.272226
H		-1.885089		 1.611086		-1.666391
H		-4.375668		 1.192786		-1.097933
H		 -4.72041		 1.032455		 0.629897
H		-4.619597		-1.206579		-2.605669
H		-4.474979		-1.764248		 1.656797
H		-1.365359		 3.358214		-0.367909
H		-0.285993		 3.354603		 1.021977
H		 2.567533		 3.674662		-1.141815
H		 1.978367		 4.526014		 0.301351
H		 1.629034		 2.461459		 1.523674
H		 3.275772		 2.542782		 0.954071
H		 3.250285		 1.176676		-1.747534
H		 4.172932		 1.015714		-0.253324
H		 2.500818		-1.373201		-1.253803
H		 3.886414		-0.813227		 1.379955
H		 2.157937		-1.371757		 1.497141
H		 2.852701		-3.717426		 1.230034
H		  5.03289		-4.319147		 0.340299
H		  5.79859		-1.345896		 0.614847
H		 6.665797		-2.626406		-0.352003
H		 4.614075		-2.226541		-2.095814
H		 5.437235		 -0.65094		-1.670071
H		 0.896432		 1.200298		-1.698972
H		 0.714726		-0.263682		 -0.72622
................................................................................

TS 28			Imaginary frequency = 498.7633i

Geometry

C		-5.058074		-2.066445		 0.107672
C		-4.342172		-0.757099		 -0.29452
C		-4.579104		-0.498907		-1.792452
C		-2.846931		-0.925381		 0.087694
O		-2.526606		 -1.24753		 1.227862
N		-1.907598		-0.679954		-0.872928
C		-0.476274		-0.843201		-0.622573
C		 0.133709		 0.256125		 0.276795
C		-0.330739		 1.672139		-0.126219
O		 0.527598		 2.664178		 0.411813
C		 1.831141		 2.629433		-0.156635
C		 2.211748		 1.214903		-0.632902
N		  1.60838		 0.218172		 0.234972
C		 2.247823		-0.726456		 1.009979
O		 1.589259		-1.601057		 1.577222
C		 3.726478		-0.715986		 1.254908
C		 4.406025		-1.995169		-0.629639
C		 4.631672		 -1.02443		-1.583794
C		 5.501417		 0.061527		-1.363819
C		 6.162754		 0.240043		-0.155667
C		 4.591953		 0.374132		  1.35594
C		-4.863145		 0.376476		 0.607369
C		-6.145828		 1.127419		  0.35421
C		-4.817109		 1.842632		 0.247645
H		-4.849544		-2.305989		 1.152998
H		-4.718242		-2.908362		-0.507792
H		-6.140399		-1.959194		 -0.02416
H		-4.130817		  0.43834		-2.142968
H		-4.178483		-1.321193		-2.396844
H		-5.651273		-0.444141		-2.006575
H		-2.205592		-0.427342		-1.801268
H		-0.293114		-1.807063		-0.142536
H		 0.023544		-0.837648		-1.598095
H		-0.169296		 0.054603		 1.305505
H		-0.404912		 1.771374		-1.223774
H		-1.322683		 1.865371		 0.285809
H		 2.511372		 2.971975		 0.631552
H		 1.904369		 3.335099		-1.001482
H		 1.852951		 1.058071		-1.660964
H		 3.291013		 1.091566		-0.671271
H		 3.965652		-1.585385		 1.858581
H		 5.179138		-2.271463		 0.076494
H		 3.622744		-2.735455		-0.763501
H		 3.973114		-0.981207		-2.449955
H		 5.475108		 0.888247		-2.072321
H		 6.522242		 -0.62401		 0.392529
H		 6.747744		 1.142266		 0.006321
H		 5.360328		 0.332822		 2.122344
H		 4.255501		 1.379747		 1.130862
H		-4.652206		 0.161981		 1.652111
H		-6.787911		 1.341408		  1.20455
H		-6.690108		 0.946686		-0.568891
H		-4.540257		 2.549388		 1.025338
H		-4.489521		 2.136725		-0.746027
................................................................................

TS 29			Imaginary frequency = 494.6932i

Geometry

C		 4.507712		-1.402573		-0.938208
C		 3.418576		-0.730286		-0.133581
C		 2.073922		-0.680635		-0.783869
O		 1.885226		-1.138153		-1.912295
N		 1.047626		-0.072814		-0.088924
C		 -0.32079		-0.106787		-0.591264
C		-1.062972		-1.422658		-0.307369
C		-1.253006		-1.740266		 1.196189
C		-2.664126		-2.360015		 1.245827
N		-3.460717		-1.637155		 0.243005
C		-4.037833		-0.388486		 0.760018
C		-5.050073		 0.166378		-0.201824
C		-5.217009		 1.430861		-0.583521
Cl		-4.240111		 2.781698		-0.025515
C		-2.521987		-1.429617		-0.880301
C		 3.873297		 1.599563		-0.996013
C		 5.078242		 1.789491		   -0.362
C		 5.226347		 1.672039		  1.03488
C		 4.156374		 1.316296		 1.852291
C		  3.58926		-0.603976		 1.252354
H		 4.376507		-1.231836		-2.007533
H		  5.49288		-1.037242		-0.628158
H		 4.492453		-2.489894		-0.775227
H		 1.178253		 0.141916		 0.888032
H		-0.863233		 0.737933		-0.147939
H		-0.267505		 0.057196		-1.670694
H		-0.485669		 -2.22208		-0.783798
H		-0.481308		-2.407816		 1.593214
H		-1.228493		-0.818295		 1.794616
H		-2.616074		 -3.41821		 0.953698
H		-3.140334		-2.311136		 2.230299
H		-4.556318		-0.637629		  1.69672
H		-3.292471		 0.385399		 1.008045
H		 -5.73114		-0.565051		-0.634711
H		-5.985831		  1.74921		-1.277191
H		-2.772212		-0.504735		-1.411125
H		-2.636003		-2.251407		-1.597052
H		 2.927458		 1.751524		-0.492787
H		 3.816807		 1.545023		-2.079158
H		 5.982214		 1.857902		-0.965023
H		  6.23442		 1.636549		 1.443826
H		 4.329545		 1.180341		 2.917595
H		 3.166619		  1.69752		 1.616435
H		 2.722945		-0.617713		 1.910071
H		 4.452602		-1.097316		 1.689729
................................................................................

TS 30			Imaginary frequency = 503.2613i

Geometry

C		-2.119307		 2.768901		-0.091486
C		-1.164979		 1.731564		 0.398913
C		 0.197853		 1.533349		   0.1929
C		 1.065952		 2.367349		-0.684093
O		 0.546409		 3.187484		-1.448658
N		 2.424279		 2.226676		-0.660556
C		 3.330832		 1.484194		 0.214041
C		 4.231236		 0.524154		-0.583881
C		 3.432774		-0.628185		-1.265767
C		 4.164839		-1.956055		 -1.20962
C		 5.549951		-1.991099		-1.120973
C		 6.195745		-0.996852		-0.365272
C		 5.422257		 0.001433		 0.207706
C		 4.285173		-1.332612		 1.708752
C		  3.68197		-2.341583		 0.976406
N		 0.583988		 0.427789		 0.903225
N		-0.436306		-0.067506		 1.530825
N		-1.508794		 0.716174		 1.234505
C		-2.808953		 0.386653		 1.822336
C		-3.820458		-0.151851		 0.834325
C		-4.969651		 0.563978		   0.4798
C		-5.908005		 0.051466		-0.416239
C		-5.679581		-1.206419		-0.962469
F		-6.571422		-1.716615		-1.829906
C		-4.558187		-1.963262		-0.639849
C		-3.652742		-1.415783		 0.258722
F		 -2.57063		-2.138181		 0.598156
H		-1.562052		 3.510795		-0.662504
H		-2.638361		 3.258966		 0.742313
H		-2.881411		 2.328595		-0.744903
H		 2.855596		 2.859842		-1.325829
H		 2.729426		 0.943036		 0.939126
H		 3.958199		  2.20515		 0.759329
H		 4.681143		 1.130229		-1.388025
H		 2.433594		-0.719444		-0.827384
H		 3.274333		-0.370569		-2.321272
H		 3.642378		-2.797419		-1.661869
H		 6.091099		-2.893435		 -1.39848
H		 7.225651		 -1.14415		-0.046255
H		 5.889953		 0.710238		 0.890217
H		 5.200277		 -1.52635		 2.257253
H		 3.689874		-0.508328		  2.08615
H		 2.616275		-2.295497		 0.774319
H		 4.119311		-3.333849		 0.956209
H		-3.207405		 1.282634		 2.308332
H		 -2.58242		-0.349516		 2.597285
H		-5.135654		 1.544451		 0.918236
H		-6.798345		 0.605531		-0.691316
H		-4.396753		-2.945587		-1.067428
................................................................................

TS 31			Imaginary frequency = 509.5438i

Geometry

C		 2.242555		 2.701063		-0.297489
C		  1.29181		 1.571108		-0.514042
C		-0.036639		 1.377569		-0.145354
C		-0.885166		 2.360305		 0.584591
O		-0.497881		 3.526989		 0.713173
N		-2.078314		 1.973085		 1.122992
C		 -2.80417		 0.696655		 1.081336
C		-3.854272		 0.678575		-0.011675
C		-5.174585		 1.043471		 0.237736
C		-6.444645		-0.778945		  0.19403
C		-6.193408		-1.185165		 -1.11308
C		-4.887585		-1.582136		-1.447473
C		-3.929345		-1.610762		-0.446487
C		-4.347911		 -2.02932		  0.94924
C		-5.755255		 -1.49215		 1.343703
N		-0.443496		 0.159374		-0.622278
N		 0.536191		-0.413183		 -1.24921
N		 1.602083		 0.431509		 -1.18648
C		 2.857812		 0.035508		-1.826287
C		 3.967891		-0.310833		-0.857941
C		 5.115473		 0.479481		-0.726699
C		   6.1437		 0.142843		 0.154026
C		 6.008404		-1.013042		 0.914483
F		 6.987767		-1.353282		 1.771024
C		 4.892772		-1.838038		 0.818818
C		 3.895834		-1.466457		 -0.07293
F		 2.816704		-2.259709		-0.193702
H		 1.700225		 3.519372		 0.175736
H		 2.658298		 3.056958		 -1.24904
H		 3.082174		 2.401081		 0.340315
H		-2.584835		 2.769689		 1.493108
H		-3.276755		  0.56669		  2.06259
H		-2.067894		-0.093522		 0.951643
H		-3.450274		 0.831552		  -1.0072
H		-5.476042		 1.290114		 1.254389
H		-5.758862		 1.526179		-0.537056
H		-7.412074		-0.337777		 0.429761
H		 -6.90255		-0.945499		-1.902975
H		-4.590047		-1.632226		-2.492976
H		-2.883673		-1.759654		-0.706017
H		-4.367063		-3.128078		 0.963836
H		-3.593192		 -1.74163		 1.687934
H		-5.699363		-0.834926		 2.219629
H		-6.390047		-2.336517		  1.64465
H		 3.182308		  0.84649		-2.485625
H		 2.592693		-0.823611		-2.447134
H		 5.207853		 1.378084		-1.330899
H		 7.032853		 0.754747		 0.255904
H		 4.804203		  -2.7404		 1.411927
................................................................................

TS 32			Imaginary frequency = 456.8478i

Geometry

C		-8.319802		 2.451203		 0.085382
C		-6.912239		 1.989513		-0.210401
C		-5.850246		 2.430288		 0.620612
C		 -4.56157		 1.980038		 0.511552
C		-5.102392		-0.571598		 0.681331
C		-3.822767		-0.900179		 0.056405
O		-3.658774		-0.984958		-1.165366
N		-2.759774		-1.095162		 0.928103
C		-1.462373		-1.418927		 0.573403
N		-0.545147		-1.596498		 1.483221
C		 0.661712		-1.919027		 0.889606
C		 0.664002		-1.977136		 -0.47516
S		-0.941181		-1.620854		-1.095311
C		 1.853899		-2.323172		-1.327908
C		 3.153394		-2.180401		-0.508751
N		 3.517073		-0.767887		-0.407375
C		 4.811186		-0.379537		-0.242321
O		 5.734966		-1.195056		-0.201067
C		 5.099703		 1.101429		 -0.12688
C		 6.454874		 1.447034		-0.018214
C		  6.87586		 2.767755		 0.095107
C		 5.925571		 3.790167		 0.104749
C		 4.572293		 3.480036		 0.001403
C		 4.157594		 2.149312		-0.113757
O		 2.819008		 1.851063		 -0.21261
C		 2.998532		-2.833333		 0.881544
C		 1.893005		-2.166402		 1.718773
C		-6.275151		-0.692811		-0.067815
C		-6.682153		 0.981824		-1.150252
H		-9.063098		 1.729035		-0.268669
H		-8.483482		 2.616631		 1.156768
H		 -8.53125		  3.40371		-0.420658
H		-6.113853		 3.040913		 1.484161
H		-4.172456		 1.550511		-0.402685
H		 -3.82012		 2.247492		 1.259699
H		 -5.14326		-0.424009		 1.755299
H		-2.909783		-1.048537		 1.928494
H		 1.912367		-1.686297		-2.219729
H		 1.777822		-3.357807		-1.691806
H		 3.973226		  -2.6735		-1.037518
H		 2.784631		  -0.0709		 -0.37614
H		 7.164883		 0.627085		-0.026772
H		 7.933728		 2.998769		 0.175877
H		 6.231393		 4.829118		 0.193027
H		 3.824895		 4.272131		  0.00951
H		 2.302822		 2.671292		-0.185475
H		 3.959069		-2.784919		 1.403456
H		 2.760608		-3.895648		 0.734666
H		 2.254355		-1.212402		 2.128747
H		 1.636674		-2.789094		 2.584252
H		 -7.21564		-0.778735		 0.467434
H		-6.208626		-1.281814		-0.978485
H		-7.519177		 0.653466		-1.764105
H		-5.721101		 0.909142		-1.650112
................................................................................

TS 33			Imaginary frequency = 439.8088i

Geometry

O		 1.615024		 1.433714		-1.369798
C		 2.384374		 1.857599		-0.511731
O		 2.857099		 3.124216		-0.657549
C		 2.895698		 1.095347		 0.623879
C		 4.750204		 0.192551		-0.955955
C		 5.141261		-0.857211		-0.161063
C		 4.235881		-1.820607		  0.32711
C		 2.858435		-1.722742		 0.124184
C		 2.325135		-0.068606		 1.186309
C		 0.837709		 -0.41761		 1.312811
O		 0.470038		-0.935258		  2.36553
N		 0.024372		-0.167082		 0.258129
C		-1.421726		-0.373555		 0.328712
C		-2.214508		 0.925464		 0.238048
C		-1.808167		 1.995408		-0.570369
C		-2.580803		 3.155498		-0.654514
C		-3.771543		 3.263607		 0.064451
C		-4.185743		  2.20169		 0.870235
C		-3.412608		 1.044264		 0.953874
C		-1.848057		-1.397135		-0.753767
C		-1.122802		-2.756317		-0.639658
C		-2.234109		-3.769317		-0.954807
C		-3.455392		-3.063159		-0.365409
O		-3.251464		-1.673328		-0.628049
H		 3.407143		 3.363153		 0.106293
H		 3.707856		 1.549883		 1.183415
H		 3.852701		 0.152314		-1.559471
H		 5.443215		 0.994028		-1.197411
H		 6.155964		-0.867926		 0.233474
H		 4.600881		-2.537514		 1.060063
H		 2.221208		-2.485701		 0.562749
H		 2.476531		-1.304573		-0.803069
H		 2.777849		-0.342507		 2.133959
H		 0.431505		  0.31363		-0.542569
H		-1.608061		-0.831965		 1.303164
H		-0.878472		 1.945237		-1.130518
H		-2.246179		 3.976708		-1.283263
H		-4.370341		 4.168476		-0.000144
H		-5.110105		 2.274612		 1.437641
H		-3.742717		 0.218057		 1.577105
H		-1.689498		-0.947792		-1.745192
H		-0.752896		-2.899024		 0.382991
H		-0.267997		-2.829065		-1.317706
H		-2.056006		-4.757572		-0.518697
H		-2.354126		-3.888774		-2.037983
H		-3.529021		-3.245487		 0.719019
H		-4.405045		-3.354395		-0.825865
................................................................................

TS 34			Imaginary frequency = 513.2062i

Geometry

C		 8.667574		-1.389185		 0.417807
C		 7.781291		 -1.76008		-0.766988
O		 6.457993		  -2.1288		-0.369765
C		 5.534861		-1.163082		-0.088891
C		 5.742564		  0.21721		 -0.19773
C		 4.700404		 1.098005		 0.102891
C		  3.44324		 0.646848		   0.5114
C		 2.350334		 1.633098		 0.889236
O		 2.205807		 1.721979		 2.317351
C		 0.987839		 1.368017		 0.218013
C		-0.091703		 2.350763		 0.739784
C		-1.218817		 2.539623		  -0.2999
N		-1.435675		 1.321273		-1.083459
C		-2.259815		 0.281687		-0.668748
O		-2.105445		-0.880321		-1.043993
N		 -3.27764		 0.635165		 0.211598
C		-4.313283		-0.367233		 0.500336
C		-5.351983		-0.486085		-0.599471
C		-6.242254		-2.504906		-0.000214
C		-6.952579		-2.179654		 1.141485
C		-7.976497		-1.214292		 1.129399
C		-8.332247		 -0.54729		-0.030217
C		-6.403686		  0.42099		-0.681524
C		-0.287889		 0.977455		-1.937189
C		 1.049786		 1.441446		-1.316549
C		 3.255051		-0.742701		 0.614792
C		 4.278898		 -1.63463		 0.323574
H		 8.295297		-0.503795		 0.942066
H		 8.707998		-2.216947		 1.132918
H		 9.686963		-1.180281		 0.072895
H		 7.743606		-0.956022		-1.513282
H		 8.170377		-2.652072		-1.266514
H		 6.700626		 0.618815		-0.507162
H		 4.880804		 2.167608		 0.021757
H		 2.678957		 2.638254		 0.595842
H		 2.126181		  0.81486		  2.65358
H		  0.66983		 0.348588		 0.482305
H		-0.505287		 1.978487		 1.681324
H		 0.359349		 3.326713		 0.962896
H		-2.140261		 2.863726		 0.186737
H		-0.955472		 3.334487		-1.008687
H		 -3.63415		 1.577261		 0.112701
H		-4.795556		-0.081137		 1.441595
H		-3.789487		-1.309518		 0.656281
H		-4.991407		-0.945778		 -1.51612
H		-5.384735		-3.170042		 0.060035
H		-6.714447		-2.467101		-0.974896
H		-6.575261		-2.514253		 2.106522
H		 -8.33362		-0.833629		 2.085164
H		-9.041205		 0.276108		 0.011965
H		 -8.28919		-1.052133		-0.988569
H		-6.512406		 1.188764		 0.079835
H		-6.833237		 0.671368		-1.647159
H		-0.420979		 1.429832		-2.930113
H		-0.302373		-0.106219		-2.057655
H		  1.85938		 0.817467		-1.709096
H		 1.280066		 2.473387		-1.618254
H		 2.290533		-1.143543		 0.919272
H		 4.128941		  -2.7072		 0.398311
................................................................................

TS 35			Imaginary frequency = 496.9448i

Geometry

C		-7.423194		-2.101901		 0.256534
N		-6.158116		-1.420676		 0.040553
C		-5.211735		-1.063422		 0.932331
C		-4.229036		-0.455749		 0.172438
C		-2.989249		 0.123889		 0.759273
O		-2.888247		 0.162053		 1.991243
N		-2.006297		  0.60205		-0.049744
C		-1.915885		 0.568769		-1.518809
C		 -0.40625		   0.5951		-1.781578
C		  0.17082		 1.418708		-0.612606
N		  1.56309		 1.081076		-0.288887
C		   2.0161		-0.154832		 0.087548
O		 1.272196		-1.119324		 0.223979
C		 3.532918		-0.215335		 0.396263
C		 4.409425		 0.441491		-0.718995
C		 5.560813		 -0.43796		-1.167899
C		 5.346979		-1.801345		-1.284316
C		 4.496712		-2.421244		-0.352397
C		 3.936595		-1.656216		 0.658373
C		 5.866626		-1.084065		 1.748384
C		 6.657027		-0.398283		  0.84195
C		 0.096613		 2.949394		-0.813112
C		-0.050538		 3.515121		  0.60762
C		-1.035317		 2.536109		  1.28012
C		 -0.80358		 1.162323		 0.586441
N		-4.634762		-0.471422		-1.133819
N		-5.796454		-1.052882		-1.217959
H		 -8.06097		-1.519998		 0.928002
H		-7.254904		-3.095324		 0.682118
H		 -7.90574		-2.197112		-0.716632
H		 -5.27833		-1.244651		 1.993125
H		-2.424372		  1.43949		-1.956472
H		-2.405064		-0.317333		  -1.9203
H		-0.005594		-0.419282		-1.730801
H		-0.158811		 1.025921		-2.757917
H		 2.244259		 1.819938		-0.392395
H		 3.642378		 0.362373		 1.324437
H		 3.785902		 0.620319		-1.607069
H		 4.777119		 1.424116		-0.400713
H		 6.296595		 0.045471		-1.807953
H		 5.990643		-2.407681		-1.917827
H		   4.4735		-3.506248		-0.280767
H		 3.381499		-2.150028		 1.450002
H		 6.104312		-2.109418		 2.009602
H		 5.286206		-0.544468		  2.49083
H		 6.680583		 0.687911		 0.849014
H		  7.53038		-0.873731		 0.409951
H		 0.957472		 3.339341		-1.371662
H		-0.797245		  3.18781		-1.402545
H		-0.403407		 4.551889		 0.618373
H		 0.918979		 3.499971		 1.122263
H		-0.903206		 2.470436		 2.362866
H		-2.067745		 2.855761		 1.104546
H		-0.403325		 0.422349		 1.279767
................................................................................

TS 36			Imaginary frequency = 478.6166i

Geometry

C		 7.575768		-1.601263		-0.296095
N		 6.228136		-1.116563		 -0.05203
C		    5.366		-0.513831		-0.895937
C		 4.237364		-0.279095		-0.132128
C		 3.024614		 0.403669		-0.663822
O		 3.077499		 0.881087		-1.803404
N		 1.902319		 0.498482		 0.097342
C		 1.635503		-0.076606		 1.425794
C		 0.110656		-0.228264		 1.445797
C		-0.402028		 0.934075		 0.569792
N		 -1.69818		 0.683825		-0.068597
C		-1.971273		-0.380396		 -0.89734
O		-1.102951		-1.175637		-1.262893
C		-3.376353		-0.514294		-1.363814
C		-4.313764		 0.515614		-1.385474
C		-5.769731		 0.227906		 0.198417
C		 -4.94895		 0.133201		 1.320202
C		-4.096394		-0.981808		 1.430694
C		 -4.12401		-1.943335		 0.436857
C		 -5.41119		-2.260663		-0.292928
C		-6.387914		-1.049075		-0.347785
C		-0.501291		  2.28901		  1.30749
C		-0.248744		 3.338181		 0.214853
C		 0.898597		 2.721416		-0.612371
C		 0.731824		 1.179686		-0.481003
N		 4.478253		-0.744644		 1.131432
N		 5.676551		 -1.25103		 1.183947
H		 8.225194		-0.781191		-0.615512
H		  7.56894		-2.381464		-1.062693
H		 7.942528		-2.014548		 0.643962
H		  5.58177		-0.293871		-1.929182
H		   1.9914		 0.598027		 2.217329
H		 2.162026		 -1.02099		 1.555658
H		-0.170872		-1.172453		 0.975061
H		-0.297069		-0.198898		 2.462716
H		-2.491966		 1.153099		 0.344877
H		-3.500313		-1.367795		-2.020872
H		-4.018462		  1.52087		-1.100317
H		-5.097144		 0.488053		-2.137334
H		-6.361386		 1.131325		 0.059234
H		-4.798262		 0.996944		 1.965373
H		-3.286686		-0.972959		 2.156067
H		-3.349239		-2.705761		 0.406125
H		-5.896484		-3.088445		 0.242797
H		-5.196497		-2.647371		-1.294762
H		 -6.76174		-0.891917		-1.365451
H		-7.270101		-1.268994		 0.267674
H		-1.455741		 2.408273		 1.837262
H		 0.289946		 2.341501		 2.065807
H		-0.000773		 4.324975		 0.620659
H		-1.146986		 3.456425		-0.403581
H		 0.892252		 3.040357		-1.657521
H		  1.86833		 3.013871		-0.196447
H		 0.499298		  0.71409		-1.438413
................................................................................

TS 37			Imaginary frequency = 531.4428i

Geometry

C		 1.081234		 3.755969		 1.226844
N		 0.474949		 2.618885		 0.533436
C		-0.855848		 2.505506		 0.285066
C		-1.076926		 1.313287		-0.385703
S		-2.650705		 0.782817		-0.973054
O		-3.615059		 1.812865		-0.552141
O		-2.541174		 0.415051		-2.389617
N		-2.877317		 -0.66082		-0.117938
C		-3.229788		-0.473026		 1.310016
C		-3.606867		-1.824075		 1.920983
C		-4.877317		 -2.40757		 1.262132
C		-4.973319		-2.009587		-0.230871
C		-3.584872		-1.758939		-0.825578
C		 0.174741		 0.680899		-0.561331
C		  1.13015		 1.505664		 0.015054
C		 2.588723		 1.332124		 0.154756
O		 3.270615		  1.97415		 0.955463
N		  3.14587		 0.393554		 -0.68175
C		 4.487124		  0.00883		-0.611338
C		 4.566635		-1.179179		  1.52895
C		 3.625895		-2.126914		 1.183852
C		 3.775565		-2.979379		 0.074662
C		 4.903889		 -2.89399		-0.742544
C		 4.976284		-0.944971		-1.506179
H		 0.294799		 4.490856		 1.410765
H		 1.527653		 3.436181		 2.168797
H		 1.864629		 4.202385		 0.612475
H		-1.563098		 3.264861		 0.583314
H		-4.063247		  0.23475		 1.418092
H		-2.362475		-0.042265		 1.822776
H		-2.761678		-2.512762		 1.799672
H		-3.753269		-1.697356		 2.999544
H		-4.867391		-3.499208		 1.365235
H		 -5.76969		  -2.0545		 1.792412
H		-5.569476		-1.096128		-0.344787
H		 -5.48213		-2.790007		-0.808967
H		-3.638764		 -1.50207		-1.884052
H		-2.968728		-2.664458		-0.744628
H		 0.336068		-0.281109		-1.027362
H		 2.547481		-0.097008		 -1.33152
H		 5.114106		 0.703903		-0.073601
H		 4.359289		-0.447852		 2.303919
H		 5.611545		-1.291677		 1.263789
H		 2.654147		-2.093704		 1.675227
H		 2.908142		  -3.5385		-0.271745
H		 4.953439		-3.509436		-1.638816
H		 5.872847		-2.736975		-0.277935
H		 4.372277		-1.181853		-2.378649
H		 6.043422		-0.926897		-1.703598
................................................................................

TS 38			Imaginary frequency = 454.3953i

Geometry

C		-1.705316		 2.416082		-2.248189
O		-2.193868		 1.064149		-2.248284
C		-2.115381		 0.417606		-1.058094
O		-1.671035		 0.939903		-0.047344
C		-2.628873		 -0.95491		-1.163566
C		-4.897963		-0.152475		-0.668975
C		-5.524001		-1.377319		-0.664086
C		 -5.11814		-2.429291		 0.181447
C		-4.033978		-2.312053		 1.040172
C		-2.347599		-1.944144		-0.212301
C		-1.298053		-1.738175		 0.882513
O		-1.527418		-1.459185		 2.055423
N		-0.034381		-1.999368		  0.45785
C		 1.214665		-1.932615		 1.219058
C		 1.958327		-2.412354		-0.078226
C		 0.600069		-2.243835		-0.841069
C		 2.432508		-3.879972		-0.023683
C		 3.928454		-3.778494		 0.283568
C		 4.346754		-2.573718		-0.560187
N		 3.157219		-1.698304		-0.521268
C		 3.339287		-0.381603		-0.890931
O		 4.433976		-0.020723		-1.316248
C		 2.215365		 0.639092		-0.736905
C		 2.733601		 1.857958		  0.06491
C		 1.693335		 2.940714		 0.219644
N		 1.757899		 3.981304		-0.616596
C		 0.855305		 4.967093		-0.501628
C		-0.154313		 4.958786		 0.454331
C		-0.245282		 3.873914		 1.328947
C		 0.687139		 2.842407		 1.210795
O		 0.716203		 1.728447		 1.991547
C		-0.355129		  1.52543		 2.914266
H		-0.636961		 2.444685		-2.019146
H		-1.888987		 2.790598		-3.255886
H		-2.236815		 3.020334		 -1.50883
H		-2.975735		-1.251647		-2.145313
H		-5.131942		 0.586957		 -1.42946
H		-4.372007		 0.220874		 0.201354
H		-6.235583		-1.604502		-1.456384
H		-5.541798		-3.416128		  0.00123
H		-3.787176		-1.372872		 1.521728
H		-3.711762		-3.179971		 1.609271
H		-2.349478		-2.959657		-0.601922
H		 1.460773		-0.920213		 1.553739
H		 1.254702		-2.616301		 2.075038
H		 0.249697		-3.144597		-1.360832
H		 0.549007		-1.394855		-1.530441
H		 1.859362		-4.467102		 0.700226
H		 2.289963		-4.338433		-1.011054
H		 4.090577		-3.572034		 1.348533
H		 4.482356		-4.686524		 0.028064
H		 5.211875		-2.031456		-0.174554
H		 4.577249		-2.859987		-1.595278
H		 1.313216		 0.245997		-0.268182
H		 1.945183		  0.97661		-1.745679
H		 3.062708		 1.518095		 1.053599
H		 3.596058		 2.274776		-0.457865
H		 0.955013		 5.793277		-1.203301
H		-0.861025		 5.781479		 0.521181
H		-1.029837		 3.835702		 2.075619
H		-0.344353		 2.293059		 3.699411
H		 -1.31579		  1.51793		 2.392864
H		-0.191202		 0.541007		 3.350762
................................................................................

TS 39			Imaginary frequency = 467.8288i

Geometry

C		-6.697076		-3.461421		-1.737462
C		-6.076481		-2.529048		-0.728069
C		-6.487373		-2.508791		 0.606093
N		-5.951593		-1.708187		 1.533104
C		-4.995198		-0.878015		 1.170729
Cl		-4.361227		 0.086007		 2.527732
C		-4.482239		-0.768106		-0.136751
C		-3.384359		 0.121986		-0.708776
O		-2.853256		-0.207389		-1.769029
N		-3.097227		 1.281553		-0.065959
C		-2.009761		 2.198112		-0.469226
C		-0.644041		 1.618483		-0.142692
C		-0.071442		 1.814039		 1.120554
C		 1.168598		 1.272185		 1.438968
C		 1.880606		  0.51171		 0.496278
N		 3.131427		 0.001996		 0.886939
C		 4.036513		-0.762329		  0.16594
O		 3.845195		-1.115421		 -1.00118
C		 5.267594		 -1.10291		 0.896818
C		 6.445207		 1.000799		-0.019745
C		 7.738123		 0.590573		 0.178022
C		 8.258577		-0.631631		-0.316419
C		 9.654895		-1.054865		  0.07714
C		 7.412449		-1.522514		-0.980135
C		  6.06378		-2.148539		 0.427753
C		 1.315958		 0.303878		 -0.77271
C		 0.070526		 0.853128		-1.072594
C		-2.265863		 2.778709		-1.898294
C		-3.021632		 3.969956		-1.257779
C		 -2.35269		 3.615036		 0.093409
C		-5.056144		 -1.64088		-1.070629
H		-7.162932		-2.905234		-2.559539
H		-7.467588		  -4.0878		-1.277341
H		-5.944667		-4.124366		-2.180481
H		-7.279189		-3.170344		 0.954074
H		-3.484936		 1.420843		 0.857273
H		-0.596256		 2.401023		 1.870916
H		 1.593483		 1.442556		 2.426886
H		 3.395046		 0.208924		 1.840971
H		 5.434152		-0.687547		 1.885654
H		 6.062513		 1.878274		 0.494867
H		 5.844557		 0.644962		-0.846866
H		 8.356516		 1.147704		 0.882011
H		 9.752861		-2.145757		  0.09953
H		10.395001		-0.682044		-0.644927
H		 9.943065		-0.664167		 1.060113
H		  6.59935		-1.151709		-1.596369
H		 7.830561		-2.465603		-1.328473
H		 5.606103		-2.819574		-0.293725
H		 6.757675		-2.615697		 1.119632
H		 1.855236		 -0.28439		-1.501434
H		-0.363595		 0.665384		-2.048955
H		-2.799859		 2.133228		-2.595532
H		-1.321126		  3.09255		-2.351899
H		-2.821902		 4.966544		-1.661768
H		-4.103583		 3.810352		 -1.23766
H		-1.438414		 4.190779		  0.26161
H		-2.966238		 3.659366		 1.001272
H		-4.659883		-1.602701		-2.080746
................................................................................

TS 40			Imaginary frequency = 456.7016i

Geometry

O		 0.549421		  -1.9755		 2.498183
C		 0.502777		-1.132621		 1.620735
O		-0.642581		-0.454143		 1.297472
C		 -1.82547		 -0.79457		 2.035749
C		-2.782738		-1.602737		  1.16337
N		 -3.34831		-0.832177		 0.050004
C		 -2.82918		-1.028649		 -1.20783
O		-1.924861		-1.817038		-1.460377
C		-3.505201		-0.232452		-2.315852
O		-3.909733		 1.068654		-1.903491
C		-4.632077		 1.078857		-0.739093
C		-5.588664		 2.072645		-0.557484
C		-6.312726		 2.134566		 0.632944
C		-6.081858		 1.189026		 1.630811
C		-5.121244		 0.192111		 1.450164
C		-4.376337		 0.126568		 0.266342
C		 1.658648		-0.730701		 0.800415
C		 1.333498		-2.620349		-0.648638
C		 2.231494		-2.324022		-1.655985
C		 2.190774		-1.108797		 -2.36356
C		 1.265372		-0.114462		-2.061855
C		 1.643148		 0.412698		-0.014365
C		 2.755739		 1.421925		-0.161648
O		 2.420617		 2.604332		-0.246398
N		 4.088497		 1.070696		-0.135743
C		 4.684066		-0.250947		-0.308391
C		 5.785062		-0.460191		 0.735324
O		  6.76289		 0.566438		 0.662742
C		 6.177719		 1.849475		  0.86388
C		 5.089222		 2.140641		-0.167824
H		-1.545813		-1.377256		 2.916363
H		 -2.27606		 0.152329		 2.345826
H		 -2.25422		-2.447925		 0.721969
H		-3.596059		-2.002231		 1.776705
H		-4.370749		 -0.80237		-2.690573
H		-2.791198		-0.102873		 -3.12878
H		-5.743572		 2.787683		-1.359143
H		-7.056659		 2.912926		 0.772951
H		-6.643438		 1.221968		 2.559489
H		-4.952269		-0.525083		 2.244813
H		 2.579389		-1.137636		 1.195976
H		  0.31714		 -2.24657		-0.685228
H		 1.490546		-3.483254		-0.007563
H		 3.112501		 -2.95341		-1.776186
H		 3.037662		-0.861321		-3.001366
H		 0.264766		-0.398637		-1.754412
H		 1.331632		 0.848755		-2.561132
H		 0.711342		 0.966378		-0.005761
H		 5.136887		-0.313203		-1.310393
H		 3.931679		-1.032361		-0.241967
H		 5.338201		-0.493228		 1.743387
H		 6.310819		-1.402743		 0.553333
H		 6.992382		 2.574893		 0.778743
H		 5.751799		 1.914539		 1.878686
H		 4.584495		   3.0849		 0.036817
H		 5.539307		 2.196058		-1.170692
................................................................................

TS 41			Imaginary frequency = 511.7788i

Geometry

C		 5.792256		-1.138584		-1.967603
C		 5.395383		-2.098619		-1.134431
C		 4.898983		-1.912048		 0.278519
N		 4.863246		-0.521713		  0.72925
C		 5.949759		 0.143904		 1.227868
C		 5.606589		 1.462305		 1.461728
C		 4.255092		 1.605787		 1.075579
C		 3.806632		 0.370499		 0.616554
C		 2.463736		-0.023017		 0.141681
O		 2.048477		-1.182171		  0.12323
N		 1.673641		 1.033102		-0.259509
C		 0.363455		 0.810975		-0.797848
C		 -0.78043		  0.58404		 0.156976
C		-2.023144		-0.117991		-0.413131
N		-2.842154		 0.921267		-1.082868
C		-3.803797		  1.53425		-0.149347
C		-4.987548		 0.631188		 0.165868
C		-5.231735		 0.247197		 1.503266
C		-6.169815		-0.701902		  1.85815
C		-5.459237		-2.546423		 0.665313
C		-5.261318		-2.165294		-0.650109
C		-5.705105		  0.04997		-0.867002
C		-1.851995		 1.901205		-1.579784
C		-0.667461		 1.891921		 -0.59668
H		 5.795039		-0.091104		-1.678467
H		 6.126655		-1.371024		 -2.97449
H		 5.403895		-3.138642		-1.461966
H		 5.542852		-2.465796		 0.974372
H		 3.887685		-2.312438		 0.375952
H		 6.885941		-0.377147		 1.373222
H		 6.251304		 2.223203		 1.879705
H		 3.649454		 2.497135		 1.174431
H		 2.137501		 1.900741		-0.492686
H		 0.336075		 0.254009		-1.737775
H		-0.546028		 0.516703		 1.214117
H		-2.609812		-0.618691		 0.360484
H		-1.730657		-0.877573		-1.150115
H		-4.173011		 2.447046		-0.633577
H		-3.328466		 1.854562		 0.797656
H		-4.508489		  0.56463		 2.254973
H		-6.231286		 -1.04467		 2.888007
H		-7.079659		-0.830918		 1.283555
H		-4.614058		-2.676531		 1.332004
H		-6.360446		-3.081547		  0.95036
H		-6.010463		 -2.40279		-1.400146
H		-4.259069		-2.013338		-1.033488
H		-6.731786		-0.261088		-0.718339
H		-5.425625		 0.263261		-1.895086
H		-1.522452		 1.595189		-2.582031
H		-2.308647		 2.890616		-1.673263
H		-0.369192		 2.808801		-0.094763
................................................................................

TS 42			Imaginary frequency = 444.8729i

Geometry

C		 3.093753		 -2.93998		 -2.07531
C		 3.010374		-2.968689		-0.547059
N		 2.211402		-1.863945		 0.008813
C		 2.915638		-0.720628		 0.387016
O		 4.150874		-0.706897		 0.277651
C		 2.189153		 0.447111		 0.916994
C		 2.883876		 1.397858		 1.680939
C		 3.300287		 2.985146		  0.48683
C		 2.022242		 3.536975		 0.251321
C		 1.383979		 2.792806		-0.754073
C		 2.263289		 1.822622		-1.225309
C		 3.640782		 2.162455		-0.739989
C		 0.783225		-2.086897		 0.123527
C		-0.252769		 -1.12635		-0.549741
N		-0.918793		-1.001408		 0.760237
C		-2.178413		-0.713215		 1.215872
O		-2.484311		-1.029469		 2.364254
C		 -3.15984		-0.015517		 0.282358
C		-4.468573		 0.404971		 0.993749
C		-5.464512		 0.513425		-0.207173
N		-4.678485		 0.176482		-1.425611
C		-3.729256		  1.29204		-1.664629
C		-2.664736		 1.221729		-0.511191
C		-3.768259		-0.856258		-0.891693
C		 0.036905		-1.854631		 1.477591
H		 2.100747		 -3.00312		-2.537256
H		 3.689595		-3.784154		-2.442193
H		  3.57271		-2.013918		-2.408546
H		 2.569964		-3.912104		-0.204204
H		 4.010326		-2.888834		-0.120769
H		 1.109009		 0.447519		 0.950372
H		 2.340327		 1.929269		 2.454966
H		 3.915978		 1.164244		 1.927604
H		 4.064826		 3.507166		 1.056029
H		 1.551724		 4.306972		 0.854461
H		 0.345198		 2.902183		-1.049354
H		 2.065503		 1.134861		 -2.04046
H		 4.297316		 1.307134		 -0.57081
H		 4.117157		 2.829683		-1.479076
H		 0.610463		-3.106095		-0.223585
H		 0.170207		-0.191456		 -0.92798
H		-0.861624		-1.590305		-1.333988
H		 -4.34593		 1.345708		 1.539928
H		-4.767386		-0.356347		 1.717433
H		-5.912416		 1.504894		-0.319288
H		-6.280803		-0.210313		-0.113761
H		-4.270679		  2.24142		-1.698633
H		-3.257473		 1.142744		 -2.64175
H		-1.656501		 1.089151		-0.914034
H		-2.651747		 2.118498		 0.116709
H		-3.042999		-1.162227		-1.652338
H		-4.322626		-1.735682		-0.548671
H		-0.423777		-2.743758		 1.921254
H		 0.608669		-1.329949		 2.248445
................................................................................

TS 43			Imaginary frequency = 471.8322i

Geometry

C		-7.189339		 1.237008		-2.170566
O		-5.963205		 0.615218		-1.757626
C		-5.319587		 1.231299		-0.734792
O		-5.747605		 2.230767		-0.181271
C		-4.082211		 0.523747		-0.365892
C		-5.253781		-0.866886		 1.196272
C		-4.216705		 -1.28169		 2.009188
C		-3.358487		-0.371242		 2.652648
C		-3.457656		 1.001191		 2.448388
C		-3.104513		 1.225393		 0.352633
C		-1.650214		 0.868041		 0.277639
O		-0.779392		 1.729944		 0.387601
N		-1.349145		-0.451754		 0.080227
C		 0.032568		-0.921694		 0.051024
C		 0.119768		-2.394486		  0.48988
C		 1.532819		 -2.97892		 0.189777
C		 1.599288		-3.761833		-1.151625
C		 2.050792		-2.703575		-2.197361
C		 2.088586		-1.376215		-1.396733
C		 0.695142		-0.685691		-1.324138
N		 2.443993		-1.846753		-0.041094
C		 3.688291		-1.809709		 0.558024
O		 4.061509		-2.678225		 1.346076
C		 4.557036		-0.629749		 0.294565
C		 4.122752		 0.637857		 0.159292
C		 4.962993		 1.817011		 0.044845
C		 6.404123		 1.923188		 0.012743
C		  6.68822		 3.243581		-0.108763
O		 5.538023		 3.983133		  -0.1565
C		 4.506683		 3.106043		-0.062088
H		-7.906257		 1.265175		-1.345202
H		-7.569003		  0.62172		-2.987076
H		-7.007206		 2.259063		-2.513618
H		-3.827325		-0.339927		-0.967518
H		-5.763365		 0.070344		 1.383635
H		-5.808651		-1.585021		 0.598906
H		-3.941747		-2.335882		 2.014313
H		-2.468787		-0.763137		  3.14068
H		-2.710617		 1.658945		 2.884499
H		-4.423346		 1.466447		 2.277345
H		-3.258294		 2.293493		 0.467579
H		 -2.09447		-1.133352		 0.094247
H		 0.581278		-0.316861		 0.777875
H		-0.103087		-2.460347		 1.561247
H		 -0.64177		-2.991937		-0.031026
H		 1.907234		-3.563005		 1.028886
H		 2.336464		-4.566368		-1.073082
H		 0.638886		-4.223113		-1.402891
H		 3.054656		-2.935854		-2.568185
H		  1.38695		-2.641662		-3.065443
H		  2.85093		-0.694239		-1.770603
H		 0.778405		 0.394867		-1.475834
H		 0.040395		-1.068841		-2.116295
H		 5.618098		-0.850084		 0.378027
H		 3.050828		 0.829862		 0.158071
H		 7.120193		 1.116052		 0.074888
H		 7.606596		 3.806847		-0.172298
H		 3.515023		 3.533664		-0.081047
................................................................................

TS 44			Imaginary frequency = 458.7335i

Geometry

C		 8.311217		-0.882131		-2.314612
C		 7.360721		-0.552009		-1.201597
C		 7.709236		-0.246855		 0.079744
S		 6.284146		 0.070932		  1.04232
C		 5.312257		 -0.23075		-0.405815
N		 3.938866		-0.230606		 -0.44708
C		 2.970853		  0.13054		 0.497211
C		 3.232054		 0.969492		 1.590487
C		 2.195867		 1.274491		 2.473706
C		 0.910942		 0.782027		 2.283233
C		 0.645906		-0.041036		 1.174116
N		-0.676664		-0.506937		 1.021208
C		-1.210125		-1.281046		 0.015924
O		-0.579567		 -1.73906		-0.924847
C		-2.735927		-1.507498		 0.196438
C		-3.226399		 -2.71585		-0.615367
C		-4.569057		-3.353596		-0.185202
C		 -4.54195		-3.879824		 1.259065
C		 -5.79967		-2.463908		-0.423274
N		-3.435528		-0.232993		-0.064154
C		-3.904035		  0.28233		-1.293673
O		 -3.90004		-0.292098		-2.362858
C		-4.399381		 1.667274		-1.005286
C		-2.762794		  2.74405		-2.129878
C		-2.896405		  4.02295		-1.617971
C		 -2.74101		 4.303828		-0.246179
C		-2.433461		 3.325515		 0.678441
C		-4.260236		 1.903354		 0.358936
C		 -3.64053		 0.697896		 0.965699
O		-3.309554		 0.510447		 2.129974
C		 1.673674		-0.369885		 0.287805
N		 6.004821		-0.539096		-1.470293
H		 8.109385		-1.884155		 -2.71128
H		 8.194363		-0.176667		-3.145698
H		 9.349726		-0.847614		-1.973067
H		 8.695166		-0.168865		 0.515662
H		 3.593465		-0.632164		-1.310526
H		  4.20932		 1.411281		 1.737301
H		 2.398808		 1.922555		  3.32182
H		 0.113916		  1.03011		 2.979477
H		-1.330767		-0.210518		 1.741425
H		-2.911384		-1.688606		 1.261846
H		-2.443098		-3.475349		-0.510559
H		-3.253829		-2.453079		-1.673741
H		-4.678885		-4.228894		-0.842338
H		-3.676299		 -4.53038		  1.43443
H		-4.504274		-3.064418		  1.99267
H		-5.445334		-4.462021		 1.475224
H		-5.820218		-1.608913		 0.263197
H		 -5.82087		-2.076805		 -1.44717
H		 -6.72121		-3.034425		-0.256425
H		 -5.14886		 2.100485		-1.652178
H		-2.068653		   2.0409		-1.682345
H		-3.011379		 2.531828		-3.165329
H		-3.336052		 4.794068		-2.247985
H		-3.070935		  5.27689		 0.113331
H		-2.460258		 3.538415		 1.742913
H		-1.834351		 2.465439		 0.402292
H		-4.854308		 2.572774		  0.96352
H		 1.462829		-1.019834		-0.551205
................................................................................

TS 45			Imaginary frequency = 486.1812i

Geometry

C		-7.597474		 0.270888		-0.370905
C		-6.106567		 0.153537		-0.335704
N		-5.462417		 -0.98023		-0.746774
N		-4.126161		-0.907359		-0.658877
C		-3.895693		 0.318843		-0.172523
C		-2.532947		 0.872506		 0.057058
O		-2.396097		 2.079581		 0.289338
N		-1.439551		 0.055193		  0.00276
C		 -0.11982		 0.667748		  0.16148
C		  0.85345		-0.501761		-0.060384
N		 2.134555		-0.287524		 0.578099
C		 3.336725		-0.560008		-0.034015
O		 3.398943		-1.027742		-1.176044
C		  4.54402		-0.231339		 0.751137
C		 4.656036		 2.060713		-0.266202
C		 5.976625		 2.341718		-0.006993
C		 7.024401		 1.487373		 -0.40503
C		  6.78331		 0.260956		-1.016948
C		 5.752166		-0.838433		 0.411551
C		 0.049127		 -1.76145		 0.390123
C		 0.598403		-3.049322		-0.232494
C		 0.014129		-1.888159		 1.924267
C		-1.354423		-1.406903		 -0.14723
C		 -5.11072		 1.037857		 0.048608
C		-5.285054		 2.432327		  0.57095
H		-7.920847		  1.16737		 0.163841
H		-8.083631		-0.590677		 0.103462
H		-7.979128		  0.34411		-1.397609
H		-5.880514		-1.828267		-1.101154
H		 0.023639		 1.483978		-0.552994
H		-0.016439		 1.105491		 1.165085
H		 1.072315		-0.606036		-1.126902
H		 2.145249		 0.062237		 1.526093
H		 4.429678		 0.260971		 1.711642
H		 3.865931		 2.664146		 0.172971
H		 4.359265		 1.439465		-1.101739
H		 6.216655		 3.159335		 0.671417
H		 8.022975		 1.693085		-0.022754
H		 7.630247		-0.381454		 -1.24879
H		 5.940091		 0.139348		-1.690235
H		 6.536904		-0.884413		 1.159252
H		 5.702296		-1.683405		-0.268914
H		 1.620985		-3.240904		 0.109796
H		 0.624907		-2.983305		-1.325743
H		-0.017603		-3.914307		 0.043561
H		 1.021572		-2.036271		 2.329405
H		-0.591015		-2.752895		 2.220088
H		-0.423173		-1.003417		 2.402246
H		 -2.15631		-1.902457		 0.402214
H		-1.459281		-1.695119		-1.201635
H		-4.750787		 2.572373		 1.515102
H		-6.343858		 2.663153		 0.732913
H		-4.872039		 3.170048		-0.123899
................................................................................

TS 46			Imaginary frequency = 499.5632i

Geometry

O		 4.773811		-0.081961		-1.939651
C		  5.08188		 0.162725		-0.772781
N		 5.081111		 -0.82415		 0.191138
C		 4.682025		-2.192566		 -0.10217
C		 3.221926		 -2.51939		 0.247886
C		 2.204519		-1.691601		-0.564467
C		 0.794777		-2.045041		-0.230776
N		-0.101014		-1.328746		 0.389068
C		-1.191084		-2.176907		 0.425055
C		-2.501387		-1.830403		 1.062985
C		-3.193257		-0.612671		 0.489082
C		 -2.60247		 0.483437		-0.077469
S		-3.806218		 1.634781		-0.548164
C		-5.051742		 0.541866		  0.06863
C		-6.485392		  0.85801		 0.013202
C		 -6.96392		  2.07053		-0.508828
C		-8.330999		 2.335881		-0.544798
C		-9.242385		  1.39583		-0.059874
C		-8.775173		 0.186566		 0.461887
C		-7.410425		-0.083098		 0.499421
N		 -4.56582		-0.565753		 0.565937
N		-0.990106		-3.346662		 -0.12802
O		 0.346366		-3.266274		-0.570462
C		 5.499867		 1.523736		-0.350636
C		 7.833178		  1.12827		-0.933244
C		 8.403827		 2.254016		-0.383335
C		 8.244983		 2.595906		 0.973623
C		 7.448089		 1.849273		 1.833376
C		 5.503008		 1.997625		 0.961198
H		 5.267082		-0.578126		 1.152135
H		   5.3433		-2.873544		 0.447061
H		 4.855021		 -2.34375		-1.170779
H		  3.05104		-2.353656		 1.320319
H		  3.05404		-3.587948		 0.063912
H		 2.331555		-0.625361		-0.365947
H		 2.377112		 -1.84473		-1.635733
H		-3.172189		-2.688103		 0.966581
H		-2.333772		-1.677471		 2.138834
H		-1.548224		 0.666551		-0.225285
H		-6.267635		 2.813745		-0.889066
H		-8.684091		 3.279207		-0.952286
H		-10.308465		  1.60391		-0.088574
H		-9.478093		 -0.55059		 0.840707
H		-7.036647		-1.018611		 0.900991
H		 5.481649		 2.228426		-1.172299
H		 7.829941		 0.969587		-2.007353
H		  7.63473		 0.245361		-0.338146
H		  8.83057		 3.002447		-1.049047
H		 8.561942		 3.588332		 1.289442
H		 7.406138		 0.769383		 1.725429
H		 7.293831		 2.198613		 2.851719
H		 5.405698		 3.066274		 1.118352
H		 5.055287		  1.40465		 1.755895
................................................................................

TS 47			Imaginary frequency = 503.5679i

Geometry

O		 1.431196		 2.734998		-0.994004
C		 1.302005		 1.954597		-0.057099
N		 0.102228		 1.758112		 0.569011
C		-1.152591		 2.268931		 0.009566
C		 -2.17751		 2.356712		 1.151373
C		-3.615867		  2.75214		 0.767343
C		 -4.29122		 1.933062		-0.361267
C		-3.890782		 0.454798		-0.461532
N		-2.455008		 0.250472		-0.676709
C		-2.027802		-1.095951		 -0.92695
C		-1.782634		-1.902071		 0.354416
F		-2.959251		-2.148589		 1.013312
F		-0.984027		-1.201349		 1.232059
C		-1.100962		-3.258372		 0.148071
F		-1.842564		-4.001406		-0.717237
F		 0.131925		-3.058667		-0.402662
C		-1.649685		 1.365554		-1.153071
C		 2.476662		 1.124784		 0.530727
C		 3.831332		 1.673501		 0.007395
C		  4.64402		 0.645663		-0.747697
C		 3.990346		-0.302148		-1.523198
C		 2.766522		  -0.8062		-1.055571
C		 2.275724		-0.339598		 0.157079
C		 3.918828		-1.125407		  1.53816
C		  5.12225		-0.636251		 1.058031
H		 0.019612		 0.966641		 1.194229
H		-0.925352		 3.259708		-0.395113
H		-2.209088		 1.373639		 1.637891
H		-1.803739		 3.065198		  1.90052
H		-4.219929		 2.666483		 1.679757
H		 -3.64729		 3.813309		 0.487593
H		-5.378534		 1.962242		-0.218181
H		-4.116945		 2.417782		-1.327504
H		-4.192616		 -0.06711		 0.455759
H		-4.473519		-0.004857		-1.283288
H		-1.084618		 -1.09437		-1.481534
H		-2.756881		-1.672124		-1.521195
H		-0.988718		 -3.80181		 1.091561
H		-0.775505		 0.981552		-1.685459
H		-2.198169		 1.976689		-1.882159
H		 2.408179		 1.229977		 1.620981
H		 4.416678		 2.112999		 0.822037
H		   3.5935		 2.486191		 -0.69193
H		 5.650351		 0.954492		-1.025218
H		  4.51366		-0.811148		-2.329638
H		 2.350601		-1.713434		-1.489035
H		 1.415766		-0.838966		 0.595016
H		 3.640944		-2.158592		 1.360563
H		 3.444181		-0.661663		 2.398096
H		 5.792553		-1.287353		 0.507471
H		 5.598212		 0.212086		 1.540798
................................................................................

TS 48			Imaginary frequency = 479.8105i

Geometry

C		-5.548979		-0.430118		 0.713026
C		-4.842169		-0.677717		-0.632379
C		-3.368712		-0.900107		 -0.48809
N		-2.760546		-2.108355		-0.591375
N		 -1.41498		-2.087183		-0.394559
C		-1.150785		   -0.807		-0.146316
N		 0.113128		 -0.28083		 0.097997
C		  1.27722		-0.973663		 0.418346
O		 1.321625		-2.190587		  0.52116
C		 2.467731		-0.094587		 0.642649
C		 2.653472		 1.103614		-0.096863
C		 3.838204		 1.792822		-0.121045
C		 5.381327		-0.060233		-0.840806
C		 6.681188		 0.623391		-0.502596
C		 4.929257		-1.175814		-0.148135
C		 3.533552		-0.661211		 1.339913
C		-2.336002		-0.027437		-0.195868
Br		-2.475978		 1.834228		 0.076504
H		-5.123079		 0.446069		 1.211528
H		-5.435941		-1.289452		 1.382484
H		-6.618762		 -0.25259		 0.558437
H		-5.002047		 0.185789		-1.289625
H		-5.290265		-1.541359		-1.139991
H		-3.195701		-2.995999		-0.792975
H		  0.12553		 0.723801		 0.216707
H		 1.899192		 1.367555		-0.837129
H		 3.979943		 2.618917		-0.812569
H		 4.551896		  1.73726		 0.691367
H		 4.961298		 0.151322		-1.818837
H		 7.515074		 0.158692		-1.049866
H		 6.679012		 1.686198		-0.766616
H		 6.913772		 0.537672		 0.566016
H		 5.595073		-1.626501		  0.58649
H		 4.250487		-1.870858		-0.631113
H		 3.371589		-1.627075		 1.808504
H		 4.254145		-0.019794		 1.834798
................................................................................

TS 49			Imaginary frequency = 514.3911i

Geometry

C		 5.122161		  3.11706		 0.803921
C		  4.22053		 1.968521		 0.418835
C		 3.579749		 1.947198		-0.832456
C		 2.752685		 0.896569		-1.203096
C		 2.530759		-0.184146		-0.326889
C		 1.656699		-1.300928		-0.707206
N		 1.032713		-1.311222		-1.833804
O		 0.272193		-2.475214		-1.957103
C		 0.344445		-3.254092		-0.720354
C		-1.060123		-3.308586		-0.112824
N		-1.599569		-1.991904		 0.170932
C		-1.620348		-1.455395		 1.422937
O		-1.207937		-2.049964		 2.415672
C		 -2.16914		-0.022194		 1.541845
C		-2.870743		 0.555552		 0.329468
C		-2.109442		   1.2308		-0.654872
C		-2.684226		  1.96916		-1.670351
C		 -3.91166		 3.504843		 -0.49225
C		-4.664732		 2.833423		 0.456685
C		-4.256086		 0.612675		   0.2894
C		  1.39427		  -2.5294		 0.136121
C		 3.167186		-0.167181		 0.921962
C		 3.997576		 0.894192		 1.284663
H		 4.592738		 4.076546		 0.751354
H		 5.984907		 3.190825		 0.129643
H		   5.5049		 3.001607		 1.822716
H		 3.737246		 2.770658		-1.526027
H		 2.268723		 0.892901		-2.174381
H		   0.6575		-4.265523		-1.002229
H		-1.729914		-3.827253		-0.808348
H		-1.037228		-3.864513		 0.828687
H		-1.883466		-1.412308		-0.608047
H		-1.308098		 0.595016		 1.831261
H		-2.836123		-0.037069		  2.41035
H		-1.040693		 1.344397		-0.475306
H		-3.642458		 1.691336		-2.093644
H		-2.055464		 2.565524		-2.326239
H		-3.010501		 4.032191		-0.200639
H		-4.376097		 3.851786		-1.410735
H		-4.360509		 2.843523		  1.49767
H		-5.724118		 2.663204		 0.287417
H		-4.838691		 0.177703		 1.098485
H		-4.782291		 0.684842		-0.654691
H		 1.013529		-2.283369		 1.132918
H		  2.31042		-3.117874		  0.26606
H		 3.013844		-0.983277		 1.622053
H		 4.478445		 0.884004		 2.259996
................................................................................

TS 50			Imaginary frequency = 601.4567i

Geometry

C		-5.282467		-2.446687		-0.638401
N		-4.283383		-1.408606		-0.470534
C		-3.009407		-1.931983		 0.044034
C		-2.227786		 -0.87154		 0.838159
N		 -2.39158		 0.455686		 0.262167
C		-1.325779		 1.309779		 0.078685
C		-1.517094		  2.62378		-0.420168
C		-0.399176		 3.425481		-0.588143
C		 0.871146		 2.941047		-0.275097
C		 0.977948		 1.625984		  0.20037
C		 2.300435		 1.042908		 0.558398
C		 2.355555		-0.108814		 1.385215
C		 3.503014		 -0.84546		 1.563923
C		 3.972343		-1.496002		-0.578693
F		 5.117652		-2.099724		-0.211487
F		 2.983152		-2.393757		 -0.68326
C		 3.988169		-0.357755		-1.353012
C		 3.458688		 1.441336		-0.098756
N		-0.101368		 0.844188		 0.379153
C		-3.761399		 0.909205		 0.044262
C		-4.745888		-0.243734		 0.265526
H		-6.174321		-2.032923		-1.122384
H		-5.594116		 -2.92011		 0.314434
H		-4.883353		-3.235607		 -1.28628
H		-2.412312		 -2.29063		-0.804831
H		-3.169659		-2.795671		 0.716368
H		-1.164967		-1.107353		 0.839325
H		-2.561021		-0.870292		 1.887412
H		-2.503203		 3.001543		-0.658701
H		 -0.51901		 4.442261		-0.954485
H		 1.744531		 3.577267		 -0.35878
H		 1.403799		-0.516604		 1.712047
H		 3.462868		 -1.78616		 2.106997
H		 4.490016		-0.399168		 1.508516
H		 3.152804		-0.183109		-2.016394
H		 4.951198		 0.049012		 -1.63429
H		 4.427514		 1.314514		 0.369201
H		 3.423965		 2.217053		-0.858067
H		-4.014809		 1.749299		 0.711553
H		-3.870069		 1.260172		 -0.99061
H		-4.890451		-0.434846		 1.347717
H		-5.722144		 0.058545		-0.129333
................................................................................

TS 51			Imaginary frequency = 532.9607i

Geometry

O		 1.145627		-0.526783		 0.770766
C		 1.845436		 0.482675		 0.716334
C		 3.276791		 0.540837		  1.23894
C		 4.340128		 0.351556		 0.164994
C		  3.64367		-1.766165		-0.732504
C		 4.761656		-2.154487		-1.441081
C		 6.033685		-2.249807		-0.848741
C		 6.246095		-1.900281		 0.478267
C		 5.673512		 0.183191		 0.524773
N		 1.367758		 1.637489		 0.172289
C		  1.94019		 2.946183		 -0.17509
C		 0.604222		 3.285106		-0.895434
C		 0.110494		 1.843179		-0.556241
C		-1.152263		 1.697505		 0.299528
N		-2.338011		 2.073111		-0.455962
C		-3.401698		 1.307413		-0.853859
O		-4.156683		 1.684918		 -1.74425
C		-3.640881		-0.018356		-0.177139
C		-4.039039		-1.090646		-0.987416
C		-4.341741		-2.314112		-0.410798
F		-4.702855		 -3.34224		-1.205965
C		-4.295462		-2.512788		  0.96623
C		-3.933521		-1.444964		 1.784086
C		-3.616599		-0.221063		 1.205033
F		-3.290871		 0.804473		 2.025752
H		 3.364756		-0.234161		 2.008117
H		 3.433453		 1.507191		 1.743396
H		 4.114727		 0.748761		-0.819128
H		 3.543048		-1.973038		 0.325429
H		 2.700137		-1.589125		-1.239196
H		 4.700518		-2.210277		-2.527347
H		 6.896795		 -2.36994		-1.501751
H		 5.482501		-2.100547		 1.223208
H		 7.259436		-1.894093		 0.873924
H		  5.94769		 0.260049		 1.575016
H		 6.450718		 0.488167		-0.166868
H		  2.18751		 3.571877		 0.690666
H		 2.816932		 2.889473		-0.830723
H		 0.031068		 4.079147		 -0.40793
H		 0.695989		 3.509394		 -1.95968
H		 0.025469		 1.186501		-1.431967
H		-1.229063		 0.657588		 0.614196
H		-1.060208		 2.313259		 1.203884
H		-2.305564		 2.952611		-0.960495
H		-4.116289		-0.954266		-2.060002
H		-4.545164		-3.483916		 1.379805
H		-3.898773		-1.543903		  2.86366
................................................................................

TS 52			Imaginary frequency = 532.918i

Geometry

O		-2.293388		-2.519135		-1.745965
C		-2.550221		 -2.37027		-0.552887
C		-3.951604		-2.711299		-0.030399
C		-4.905447		-1.531201		-0.134586
C		-5.029056		-0.822098		-1.339158
C		-5.913298		 0.247215		-1.445053
C		-6.691954		 0.625419		  -0.3464
C		-7.602175		  1.81826		-0.445117
F		-8.649994		 1.726621		 0.404613
F		-6.953906		 2.969273		-0.142338
F		-8.101601		 1.969721		-1.691797
C		-6.580748		-0.073394		 0.856342
C		-5.691874		-1.143299		 0.956955
N		 -1.63735		-1.880265		 0.345467
C		-1.947077		 -1.61323		 1.759693
C		 -0.83807		-0.778224		 2.416988
C		-0.456078		 0.425486		 1.548919
C		 0.778015		 1.207178		 2.043192
O		 1.508834		 1.580731		 0.874855
C		 1.390823		 0.507099		-0.073159
C		 2.509445		-0.517482		 0.160903
N		  3.79165		 0.157639		 0.133178
C		  4.87869		-0.359372		-0.508959
O		  4.88741		-1.445064		 -1.08064
C		 6.105221		 0.490805		-0.410913
F		  5.94507		 1.598403		 0.397706
C		 7.299297		-0.644729		 1.149939
C		 8.525797		-0.030038		 1.350093
C		 8.729677		 1.734597		-0.044366
C		 8.311244		 1.202019		-1.254947
C		 7.063731		 0.603935		-1.419334
F		 6.897459		-0.154227		 -2.52343
C		-0.060984		-0.010946		  0.09832
C		-0.301499		 -1.51018		-0.135885
H		-4.302425		-3.525235		-0.673105
H		-3.933747		-3.087608		 0.996499
H		 -4.42317		-1.117085		-2.190646
H		-6.007208		 0.784314		-2.383419
H		-7.191073		  0.21162		 1.707023
H		-5.619991		-1.690811		 1.893801
H		-2.892583		-1.062604		 1.824949
H		-2.073261		 -2.55379		 2.314302
H		 0.045379		 -1.40433		 2.595987
H		-1.190277		-0.454711		 3.403775
H		-1.317031		 1.101373		 1.492943
H		 0.530205		 2.128322		 2.577677
H		 1.396312		 0.583616		  2.70967
H		 1.545753		 0.960193		-1.057416
H		 2.371048		-1.032613		 1.123308
H		 2.521357		-1.282552		-0.619997
H		 3.845575		 1.074928		 0.554823
H		 7.222516		-1.561887		 0.575325
H		  6.48622		-0.456713		 1.845261
H		 9.427331		-0.484356		 0.953051
H		  8.67081		 0.615989		 2.210778
H		 9.769546		 2.031373		 0.063943
H		 8.035932		 2.233345		 0.613683
H		 9.032818		  1.00465		-2.044149
H		-0.693947		 0.533192		-0.609377
H		 0.446503		-2.126051		 0.376785
H		-0.269931		-1.762053		-1.195866
................................................................................

TS 53			Imaginary frequency = 470.1026i

Geometry

C		 8.211355		 3.871357		 1.027262
C		 7.270989		 3.040948		 0.184361
C		 5.939604		 3.483805		 -0.01313
C		 4.982529		 2.746247		-0.661497
C		 5.192723		 0.578263		   0.7221
C		   4.6132		-0.207033		  -0.3832
O		 5.324258		-0.539226		-1.344686
N		  3.26243		 -0.51156		-0.364713
C		 2.706259		-1.219827		-1.513937
C		 2.041043		-2.556548		-1.127097
C		 3.053254		-3.585104		-0.581055
O		 3.665867		-3.174417		 0.631309
C		 2.732314		-2.815895		 1.641631
C		 1.724866		-1.751431		 1.173645
C		  2.38989		 -0.40847		 0.805243
C		 0.974564		-2.337679		-0.041038
N		-0.120399		-1.490834		-0.511232
C		-1.318261		 -1.45571		 0.155331
O		-1.494979		-2.062277		 1.210535
C		-2.411199		-0.633768		-0.464602
C		-2.177803		 0.427285		-1.252661
C		-3.282254		 1.243769		 -1.86777
C		-4.614154		 0.485579		-1.819627
N		-4.809498		-0.091815		-0.494871
C		-5.895211		 0.133686		 0.313697
O		-6.051531		-0.409413		 1.397274
O		-6.746807		 1.030447		 -0.24674
C		-7.984855		 1.426111		 0.443112
C		-7.652073		 2.114687		 1.771187
C		-8.606968		 2.421245		-0.540714
C		-8.897044		 0.208977		 0.630605
C		-3.804696		-1.049045		-0.050872
C		 6.567488		 0.481066		 0.954169
C		 7.636784		 1.754367		 -0.22041
H		 8.941077		 3.243999		 1.551293
H		 8.783512		 4.572547		 0.403259
H		 7.676664		 4.470835		 1.773354
H		  5.63037		 4.386231		 0.514854
H		 3.946721		 3.076129		-0.664057
H		 5.232632		 1.971776		-1.374667
H		 4.562718		 1.092601		  1.43461
H		 3.527469		-1.382441		-2.212903
H		 1.968684		-0.571944		-2.016473
H		 1.581823		-2.985997		-2.029776
H		 3.871645		-3.734062		-1.291323
H		 2.537272		-4.551645		-0.438639
H		 3.331469		 -2.44952		 2.481348
H		 2.178581		-3.708145		 1.983834
H		 1.009919		-1.571784		 1.984429
H		 2.970814		-0.056525		 1.657415
H		 1.599958		 0.332874		 0.614107
H		 0.539549		-3.300808		 0.257975
H		-0.108569		-1.180888		-1.472334
H		-1.155412		 0.748171		-1.446253
H		-3.031622		 1.493655		-2.908049
H		 -3.37667		 2.202211		-1.336186
H		-5.452687		 1.139016		-2.048872
H		-4.599937		-0.323932		-2.565478
H		-6.968323		 2.954312		 1.602924
H		-8.570292		 2.509737		 2.220609
H		-7.189199		 1.415762		 2.468987
H		-9.553328		 2.802138		-0.142693
H		-7.936179		 3.270287		 -0.70912
H		-8.805712		 1.940686		-1.504429
H		-9.080702		-0.280187		 -0.33259
H		-9.862326		 0.532509		 1.036377
H		-8.450506		-0.513342		   1.3151
H		-3.851946		-1.129915		 1.036246
H		-4.024538		-2.057173		 -0.44073
H		 7.076228		-0.373766		 0.517865
H		 6.942881		 0.794371		 1.923884
H		 7.191123		 1.306977		-1.103574
H		 8.660598		 1.432528		-0.034554
................................................................................

TS 54			Imaginary frequency = 503.6725i

Geometry

O		 3.387911		 0.807005		 1.932617
C		 3.587819		 0.607613		 0.737509
N		 2.675709		 0.845753		-0.238029
C		 1.341737		 1.351178		 0.055303
C		 0.371714		 0.244856		  0.48995
C		 0.068238		-0.820121		-0.574483
C		-1.162556		-1.534633		-0.005407
N		-1.877583		-0.469845		 0.711565
C		-3.082165		-0.530795		 1.381725
O		 -3.43774		 0.432133		 2.068332
C		-3.985585		 -1.71799		 1.315166
C		-5.277188		-0.806061		 -0.47963
C		-4.598833		-1.290509		-1.578611
C		-4.352584		-2.663847		 -1.76553
C		-4.744242		-3.613368		-0.829734
C		-3.722743		-3.049669		 0.987348
C		 -1.04277		 0.727109		 0.932113
C		-1.568813		 1.956225		  0.20177
C		-1.508467		 3.218517		  0.79997
C		-1.959052		 4.334225		 0.098438
C		-2.463658		 4.151351		-1.189257
N		-2.545763		 2.954164		-1.782732
C		-2.108408		 1.895777		-1.089902
C		 4.944246		 0.090175		  0.24914
C		 5.458562		-1.091082		 1.105736
C		 6.343441		-2.017669		  0.24535
C		 7.121077		-1.198597		-0.793397
C		 6.130017		 -0.47991		-1.733397
O		 4.848043		-0.290922		-1.123658
H		 2.942481		 0.595975		-1.180709
H		 0.971063		 1.865572		 -0.83636
H		  1.43773		 2.092278		 0.854805
H		 0.822359		-0.251968		 1.358029
H		 0.903878		-1.506154		-0.742303
H		-0.174619		-0.345434		 -1.53402
H		-1.787432		-1.979232		 -0.78381
H		-0.848978		-2.333139		 0.683272
H		-4.831042		-1.532674		 1.970492
H		-5.314411		 0.259027		-0.273596
H		-6.035079		-1.399389		 0.017062
H		-4.077564		-0.583385		-2.221296
H		 -3.64626		-2.955356		-2.541664
H		-4.453557		-4.652075		-0.969278
H		-5.678657		-3.485453		-0.293454
H		-2.741816		-3.370877		 0.666218
H		 -4.27595		-3.809387		 1.532494
H		-1.040717		 0.965487		 1.999998
H		-1.125152		 3.320761		 1.812733
H		-1.930094		 5.324958		 0.542753
H		-2.824487		 4.999847		-1.768622
H		-2.212105		 0.933105		-1.586743
H		 5.641369		 0.940269		 0.337816
H		 4.614618		-1.647612		 1.525693
H		 6.019981		-0.690437		 1.956349
H		 5.714728		  -2.7502		 -0.27543
H		 7.029474		-2.586576		 0.882473
H		 7.791693		-1.834033		 -1.38325
H		 7.757008		-0.467387		-0.277547
H		 5.929569		-1.081609		-2.625601
H		 6.530992		 0.492201		-2.061481
................................................................................

TS 55			Imaginary frequency = 547.0391i

Geometry

C		 4.191414		-2.915748		-0.639969
C		 3.906051		-1.532156		-0.160005
N		 4.729344		-0.534564		-0.368029
O		 4.079175		 0.556546		 0.244135
C		 2.930239		 0.080414		  0.74712
C		 2.020373		 1.017743		 1.495358
O		 1.797386		 2.242316		 0.832956
C		 1.053349		 2.150788		-0.402103
C		  1.05685		 3.567866		-0.971613
C		-0.335947		 1.618521		-0.167643
C		-0.831728		 0.538264		-0.793317
C		-2.175342		-0.079284		-0.674487
C		-3.341981		 0.709469		-0.451201
C		-3.326969		 2.227403		-0.554347
C		-4.501486		 0.142197		 0.074256
C		-3.790613		-0.765457		 1.982004
C		-2.710225		-1.579616		 1.675847
C		-2.204538		-1.491779		-0.587286
C		-0.903814		-2.275381		-0.565061
C		-3.339885		-2.319868		-1.188135
N		 2.758369		-1.191974		 0.532021
H		 3.396496		-3.256172		 -1.31192
H		 4.228186		-3.610627		 0.205768
H		 5.146149		-2.944857		-1.169365
H		 2.485345		 1.279612		 2.452351
H		 1.091989		 0.469556		 1.697055
H		 1.586446		 1.481309		-1.095413
H		 2.085675		 3.924541		-1.082954
H		 0.525439		 4.251125		-0.300379
H		 0.565546		 3.585638		-1.949493
H		-0.924901		 2.173249		 0.560007
H		-0.146559		 0.019798		-1.466483
H		-2.576383		 2.583119		 -1.26397
H		-3.119007		 2.715007		 0.408372
H		-4.304939		 2.590462		-0.887039
H		-5.324563		 0.807615		 0.331905
H		 -4.81236		-0.866664		-0.130376
H		-3.627812		 0.199219		  2.45168
H		-4.766502		-1.203319		 2.171288
H		-2.843648		-2.655052		 1.606256
H		-1.702712		-1.252056		  1.90841
H		-0.508422		-2.406266		-1.585009
H		 -1.07967		-3.282861		-0.170197
H		-0.117799		-1.812873		 0.036645
H		-2.902584		 -3.07606		-1.853999
H		-3.937823		-2.868404		-0.451624
H		-4.016547		-1.710429		-1.792709
................................................................................

TS 56			Imaginary frequency = 469.5774i

Geometry

C		-4.497914		-2.824325		-0.499001
C		-3.801715		-2.303123		 0.764958
C		-3.186871		-0.899592		 0.626184
C		-1.988596		-0.854478		-0.336807
N		-1.351593		 0.465605		-0.426332
C		-2.131905		 1.547869		-1.054448
C		-2.788265		 2.580693		-0.113984
O		 -1.94305		 3.652188		 0.228144
C		 -0.13816		 0.771268		 0.132602
O		 0.204675		 1.954723		   0.3161
C		 0.815753		  -0.3193		 0.489585
C		 1.180309		-1.304998		-0.470389
C		 2.298187		-2.085543		-0.363853
C		 4.014403		-0.096322		-0.125358
C		 5.170802		-1.009702		 0.204889
C		 3.864891		 0.330893		-1.565728
C		  3.41032		  0.66591		 0.877095
C		 1.653551		-0.088958		 1.586886
H		-4.969077		 -3.79601		-0.313159
H		-3.798746		-2.956036		-1.332604
H		 -5.28296		 -2.13294		-0.829993
H		-3.021073		  -3.0128		 1.074214
H		-4.529598		-2.278656		 1.586079
H		-2.846302		 -0.55143		 1.609726
H		-3.963471		-0.195932		 0.298014
H		-2.296864		-1.158268		-1.345722
H		 -1.24265		-1.573329		  0.00256
H		-2.905371		 1.054469		-1.652843
H		-1.477248		 2.095896		-1.741714
H		-3.180346		 2.058606		 0.776333
H		-3.650637		 3.014505		-0.637453
H		-1.067243		 3.248461		  0.40711
H		 0.642313		-1.306293		-1.417484
H		 2.789927		-2.271789		 0.582133
H		 2.602648		-2.725617		-1.187193
H		  5.23096		-1.869931		-0.470387
H		 6.122976		-0.464047		 0.108033
H		 5.117259		-1.380921		 1.234486
H		 2.870722		 0.748036		-1.754211
H		 4.596861		 1.120861		-1.800007
H		 4.039379		-0.490981		-2.267387
H		 2.940128		 1.604604		 0.596354
H		 3.881236		 0.667854		 1.859122
H		  1.39024		 0.716616		 2.265897
H		 2.126351		-0.941203		  2.06468
................................................................................

TS 57			Imaginary frequency = 488.8952i

Geometry

C		 -1.28016		 2.916918		 2.217763
C		-0.818903		 2.782042		 0.794524
C		 0.300987		 3.438018		 0.207581
C		 0.356574		 3.079139		-1.124417
N		-0.666024		 2.206375		-1.366105
C		-1.402091		 2.008675		-0.209375
C		-2.614919		   1.1647		-0.129633
O		 -3.56088		 1.514224		 0.581095
N		-2.677369		 0.004217		-0.886965
C		-3.996741		-0.642675		 -0.95947
C		-4.340568		-1.665572		 0.136628
C		-3.470971		-2.941237		 0.158215
C		-2.282719		-2.929532		 1.139357
C		-1.348368		 -1.70777		  1.14401
C		-0.614383		-1.397365		-0.171837
N		 0.548947		-0.555348		  0.09799
C		 1.723428		-0.711902		-0.598538
O		 1.886573		-1.633623		-1.408739
C		 2.795873		 0.257038		-0.285768
C		 3.688915		-1.207297		 1.520916
C		 4.960196		-0.691709		 1.615954
C		 5.817679		-0.585783		 0.502649
C		 5.401978		-0.924547		-0.780883
C		 3.845859		 0.407875		 -1.18983
C		-1.514711		-0.798912		-1.301124
H		-1.715807		 3.908988		 2.391958
H		-0.445771		 2.803069		 2.920559
H		-2.052955		 2.184261		 2.457071
H		 0.981787		 4.112209		 0.710744
H		 1.036498		 3.375077		-1.910295
H		-0.919143		 1.846204		-2.272908
H		-4.059472		-1.130103		-1.941364
H		-4.738678		  0.15746		-0.932721
H		-4.322726		-1.161868		 1.110027
H		-5.386666		-1.950497		 -0.03923
H		-4.100966		-3.796338		 0.434531
H		-3.121338		-3.164308		-0.859452
H		-2.683688		-3.024815		 2.157821
H		-1.682608		-3.833881		 0.966586
H		 -0.57654		-1.886868		 1.901873
H		-1.901988		-0.821296		 1.477707
H		-0.189037		-2.319188		-0.580701
H		 0.400035		 0.312745		  0.59866
H		 2.614982		 1.007723		 0.475536
H		 3.001277		-1.143616		 2.359926
H		 3.420733		-1.920873		 0.752085
H		 5.256362		-0.189422		 2.535983
H		 6.738626		-0.016898		 0.620566
H		 6.085257		-0.761719		-1.611795
H		 4.705422		-1.742861		 -0.93582
H		 3.720319		-0.039847		  -2.1712
H		  4.42926		 1.322128		-1.160698
H		-0.857529		-0.239633		-1.971338
H		-1.921791		-1.617958		-1.897733
................................................................................

TS 58			Imaginary frequency = 495.9755i

Geometry

C		 1.474382		 2.708727		-0.515638
C		 1.754302		 1.454764		  0.32379
N		 0.488482		 0.795214		 0.676038
C		-0.305883		 0.227773		-0.401202
C		-1.531264		-0.514012		 0.166767
O		-1.074198		-1.602839		  0.99463
C		-2.344783		 0.394724		 1.112291
C		-3.760158		-0.126235		 1.366571
S		-4.786117		 0.039943		-0.137844
O		-5.689976		-1.120404		-0.223059
O		-5.318442		 1.412143		-0.196864
C		-3.516756		-0.134071		-1.446891
C		-2.408219		-1.081326		-0.982299
C		 2.830063		  0.53701		-0.359969
C		 4.207706		 1.271526		-0.425611
C		 5.342559		 0.506445		 0.227163
C		 5.081306		-0.251606		 1.358108
C		 3.845711		-0.918623		 1.433689
C		 2.956987		   -0.788		 0.375911
C		 4.202444		-1.813967		 -1.26012
C		 5.411274		-1.143692		-1.325549
H		 0.709258		 3.320433		-0.027162
H		 1.118686		 2.453101		-1.521225
H		 2.374355		 3.318986		-0.636324
H		 2.181498		 1.775456		 1.283558
H		 0.668544		 0.058725		 1.355044
H		 0.243792		-0.492533		-1.042696
H		  -0.6477		 1.030796		-1.066643
H		-0.696394		-2.281053		 0.410605
H		-2.388636		  1.41129		 0.706579
H		-1.806243		 0.470166		 2.059705
H		-4.286845		 0.456602		   2.1275
H		-3.763654		-1.180958		 1.651391
H		-4.060224		-0.526683		-2.310886
H		-3.151055		 0.868773		-1.682119
H		-1.775679		-1.344356		-1.840519
H		-2.868312		-2.014106		-0.634777
H		 2.475016		  0.34358		-1.380337
H		 4.463895		 1.540696		-1.456065
H		 4.126767		 2.224822		  0.11787
H		 6.335295		 0.931963		 0.090499
H		 5.885089		-0.521448		 2.039533
H		 3.705103		-1.707386		 2.170229
H		  2.07924		-1.431293		 0.354617
H		  4.14178		-2.781044		-0.772879
H		 3.424466		-1.614346		-1.990912
H		 6.304039		-1.589391		-0.900838
H		 5.589308		-0.414206		-2.110225
................................................................................

TS 59			Imaginary frequency = 498.3896i

Geometry

C		 1.402204		 2.973217		-0.165877
C		  1.78649		 1.551704		 0.291434
N		  0.56848		 0.772569		 0.570044
C		-0.304891		 0.471044		 -0.55194
C		-1.448401		-0.462831		-0.111429
O		-0.885071		-1.716366		 0.329828
C		-2.187364		 0.101106		 1.120343
C		-3.557977		-0.541649		 1.338937
S		-4.730399		-0.014724		 0.038237
O		-5.607631		-1.150811		-0.294265
O		-5.301783		 1.288943		 0.417285
C		-3.590796		  0.25139		-1.370866
C		 -2.42017		-0.731092		 -1.29233
C		 2.794269		 0.926338		-0.667282
C		 4.107818		 1.386855		-0.682914
C		 5.444537		-0.038692		 0.306346
C		 4.760588		-0.301859		 1.489185
C		 3.527032		 -0.96938		 1.398255
C		 3.037119		-1.303887		 0.144888
C		 3.979777		-1.685538		-0.979787
C		 5.402271		-1.089578		-0.790206
H		 0.665285		 3.401829		 0.522332
H		 0.975654		 2.975677		-1.175722
H		 2.284814		 3.619169		 -0.18642
H		   2.2926		  1.65309		  1.26202
H		 0.840271		-0.110985		 0.993424
H		 0.204278		 -0.02119		-1.406592
H		-0.732719		  1.40274		-0.944103
H		 -0.55973		-2.187219		-0.455099
H		-2.294808		 1.187043		 1.025747
H		-1.560779		-0.064627		  1.99969
H		-4.021627		-0.222174		 2.276529
H		 -3.50808		-1.632713		 1.312901
H		-4.206078		 0.090811		-2.260596
H		-3.273554		 1.296951		-1.341262
H		-1.868683		 -0.71178		-2.241698
H		-2.822356		-1.745521		-1.183792
H		 2.396597		 0.482183		-1.576792
H		 4.683138		 1.346569		-1.603281
H		 4.387589		 2.196726		-0.014383
H		 6.350032		  0.56454		  0.34665
H		 5.046284		 0.188804		  2.41684
H		 2.875958		-1.021045		 2.269092
H		 2.027011		 -1.70219		 0.064524
H		 4.052115		-2.781734		-1.004805
H		 3.554007		-1.397999		-1.949069
H		 6.093991		-1.891645		-0.498825
H		 5.786666		-0.684737		-1.732743
................................................................................

TS 60			Imaginary frequency = 492.158i

Geometry

C		 4.434561		 -2.56821		 0.391042
C		 3.693648		-1.940039		-0.804043
C		 4.538205		 -1.97832		-2.085104
C		 3.087249		-0.514945		-0.574521
C		  2.22579		-0.511786		 0.712746
O		 2.586099		-0.023644		 1.782657
N		 1.014912		-1.139511		 0.621237
C		-0.039529		-1.124633		  1.64044
C		-1.026156		-1.669292		 0.564957
N		-2.266833		-0.967095		 0.386955
C		 -3.47565		-1.605896		  0.28952
O		-3.591606		-2.824395		 0.326319
C		-4.699567		-0.689711		 0.073856
C		-4.747936		-0.216974		-1.420523
C		-4.831782		 1.289047		-1.567361
C		-4.171194		 2.102473		-0.659559
C		-4.108361		 1.685911		 0.684495
C		-4.716168		 0.486702		 1.037377
C		-6.885875		 1.052512		  0.59926
C		-6.941384		 1.458715		-0.722886
C		 0.101819		-1.447294		-0.492221
N		 4.019863		 0.599277		-0.686574
C		 3.371906		  1.91385		-0.878432
C		 3.548165		 2.863675		 0.314692
C		 5.046438		 3.147094		 0.567801
C		 5.918568		 1.969489		 0.081144
C		 5.189009		 0.628578		 0.212178
H		 4.611236		-3.631921		 0.191369
H		 3.854044		-2.493866		 1.316063
H		  5.40752		 -2.10464		 0.573543
H		 2.814415		-2.577754		-0.976952
H		 3.971584		-1.606288		-2.946698
H		 4.851789		  -3.0061		-2.304192
H		 5.435917		-1.360041		  -1.9931
H		  2.39105		-0.385558		-1.415365
H		 0.151513		-1.768683		 2.504619
H		-0.270046		 -0.11261		  1.99964
H		 -1.27539		-2.722087		 0.696738
H		-2.271216		 0.046101		 0.401036
H		 -5.54118		 -1.35404		 0.281426
H		-5.569773		-0.709383		 -1.94919
H		-3.828976		-0.542444		 -1.92845
H		 -5.00514		 1.653014		-2.578363
H		 -3.92895		  3.13111		-0.916959
H		-3.827496		 2.399979		 1.456191
H		-4.801973		 0.225927		 2.090425
H		 -7.21394		 0.056544		  0.88063
H		-6.908637		 1.788335		 1.395656
H		-7.311224		 0.781752		-1.487193
H		-7.014757		 2.512978		-0.965921
H		 0.378946		-2.320179		-1.093568
H		-0.086853		-0.594871		-1.159705
H		 2.304103		 1.754579		-1.068888
H		 3.774448		 2.392828		-1.785737
H		 3.001464		 3.797292		 0.129613
H		 3.101442		  2.39161		 1.195234
H		 5.356658		 4.066374		 0.055086
H		 5.209737		 3.318853		 1.638679
H		 6.858059		 1.925435		 0.644468
H		 6.192531		 2.111909		-0.972413
H		 4.910843		 0.458364		 1.261481
H		 5.876184		-0.172558		-0.081491
................................................................................

TS 61			Imaginary frequency = 476.7036i

Geometry

C		 4.268619		-2.416122		 1.134626
C		 3.769388		-2.060225		-0.278129
C		 4.826442		-2.356913		-1.350743
C		 3.170471		-0.625361		-0.462059
C		 2.097047		-0.359691		 0.622877
O		 2.273704		  0.35913		 1.605485
N		 0.910245		-1.017444		 0.461129
C		-0.304977		-0.804879		  1.25357
C		-1.097677		-1.596451		 0.167799
N		 -2.27885		  -0.9979		-0.387368
C		-3.510473		-1.629264		-0.339004
O		-3.636958		-2.771179		 0.099292
C		-4.666343		-0.869038		-0.871101
C		-4.578731		 0.204588		-1.754461
C		-5.013294		 2.056897		-0.720174
C		-4.078757		 2.024141		 0.312804
C		-4.217711		 1.038239		 1.308244
C		-5.285884		 0.163034		 1.235826
C		-6.613354		  0.61304		 0.666166
C		-6.464682		 1.751452		-0.386089
C		 0.199659		-1.580976		-0.699468
N		 4.138393		 0.449969		-0.637378
C		 3.571264		 1.687737		-1.212345
C		 3.566455		 2.871241		-0.234506
C		 5.005797		 3.214679		 0.212042
C		 5.913588		 1.967285		 0.148332
C		 5.132182		 0.679409		 0.427848
H		 4.451232		 -3.49575		 1.194858
H		 3.533554		 -2.15858		 1.903805
H		 5.204462		-1.912287		 1.389995
H		 2.918293		-2.729829		-0.469421
H		 4.432218		-2.178474		-2.357982
H		 5.144635		-3.404781		-1.292376
H		 5.710922		-1.724739		  -1.2296
H		 2.635796		-0.682963		-1.420907
H		-0.276025		-1.237879		 2.258587
H		-0.577765		 0.256492		 1.335133
H		 -1.37845		-2.599036		 0.489331
H		-2.261211		-0.005538		-0.579798
H		-5.586828		-1.437906		-0.807214
H		-5.401677		  0.37647		-2.442059
H		-3.612668		 0.502936		-2.150669
H		-4.859201		 2.755992		-1.540604
H		-3.148615		 2.583504		 0.230227
H		-3.392625		 0.835158		 1.986448
H		-5.306135		-0.713722		 1.878794
H		-7.162649		-0.241318		 0.256917
H		-7.221905		 0.977417		 1.505535
H		-7.029305		 1.521111		-1.296173
H		-6.903444		 2.673827		 0.016116
H		 0.565474		-2.555446		-1.041386
H		 0.142994		 -0.89743		-1.558352
H		 2.547942		 1.482354		-1.547907
H		 4.137365		 1.966278		-2.116102
H		 3.087832		 3.739649		-0.705363
H		 2.960461		 2.593268		 0.633369
H		 5.427559		 4.004982		-0.421787
H		  4.98563		 3.613788		  1.23345
H		 6.737977		 2.051955		 0.866066
H		 6.372204		   1.8838		 -0.84564
H		 4.669614		 0.734076		 1.423108
H		 5.835694		-0.160293		 0.436385
................................................................................

TS 62			Imaginary frequency = 499.1461i

Geometry

C		-4.643506		 0.225324		  2.12858
C		-4.461588		-0.747566		 1.004199
N		-5.471415		-1.522239		 0.603495
N		-4.962562		 -2.28603		-0.392786
C		-5.828894		-3.202762		-1.103556
C		-3.657976		-1.997443		-0.638029
C		-3.281281		-1.005042		 0.249108
C		-1.929653		-0.369996		 0.396739
N		-1.961324		 1.089401		 0.169456
C		 -2.21108		 1.452039		-1.230784
C		-0.828272		 1.472917		-1.923858
C		 0.177281		 1.869129		-0.806792
N		 1.317675		 0.940069		-0.841926
C		  2.30353		 0.884487		 0.101593
O		 2.282046		 1.567323		 1.122106
C		 3.489939		-0.053127		-0.237682
C		 3.064169		 -1.39855		-0.904802
C		 3.731699		-2.610505		-0.282844
C		 3.883055		 -2.64598		 1.093315
C		 4.165909		-1.440896		   1.7591
C		  4.32242		-0.282309		 1.013867
C		 6.192463		-0.892041		-0.148457
C		   5.8633		 -2.01992		-0.880981
C		 0.619291		 3.352906		-0.881979
C		-0.502521		 4.131888		-0.179551
C		-0.878635		 3.217619		 1.003616
C		-0.693015		  1.75602		 0.518633
H		-5.699663		 0.285458		 2.405133
H		-4.281773		 1.217944		 1.842734
H		-4.075726		-0.080421		 3.017558
H		-6.417539		-3.775509		-0.382812
H		-6.512463		 -2.66379		-1.769403
H		  -5.2157		-3.886886		-1.695076
H		-3.097678		-2.516626		-1.404578
H		-1.562812		-0.513693		 1.420516
H		-1.210796		-0.895213		-0.260702
H		  -2.6706		 2.446695		-1.268059
H		-2.916097		 0.753569		-1.689309
H		 -0.79592		 2.158891		-2.776872
H		-0.591028		 0.471046		-2.303926
H		 1.451005		 0.411933		-1.692682
H		 4.083203		 0.530174		-0.956092
H		 1.981418		 -1.53789		-0.772369
H		 3.241636		-1.373639		 -1.98648
H		 3.618064		-3.542431		-0.833627
H		 4.012778		-3.594474		 1.609882
H		 4.495049		-1.460921		  2.79561
H		 4.660059		 0.623432		 1.507335
H		 6.210913		 0.085273		 -0.62149
H		 6.808125		-0.982459		 0.739803
H		 5.587639		-1.930688		 -1.92815
H		 6.243218		-2.991935		 -0.58741
H		 1.548041		 3.467169		-0.315459
H		 0.805838		 3.677323		-1.912463
H		-0.179981		 5.128256		 0.141997
H		-1.357571		  4.27633		 -0.85246
H		-0.181655		 3.398407		 1.829397
H		-1.893936		  3.37892		 1.377419
H		-0.178836		 1.171602		 1.280915
................................................................................

TS 63			Imaginary frequency = 479.7519i

Geometry

C		-6.205724		 -0.48386		-1.113497
C		-5.250899		 0.524032		-0.546671
N		-5.710774		  1.67249		-0.041056
N		 -4.60939		 2.348547		 0.357803
C		 -4.75967		 3.612887		 1.048319
C		-3.467427		 1.650777		 0.124709
C		-3.833304		  0.45496		-0.466974
C		-2.923806		-0.638232		-0.957584
N		-1.719683		-0.765989		-0.144527
C		-1.906038		-1.313893		   1.2008
C		-0.465801		-1.500332		 1.712867
C		 0.429996		-1.601706		 0.427099
N		  1.37211		 -0.48475		 0.318722
C		 2.394671		-0.297559		 1.220881
O		 2.682789		-1.148384		 2.066459
C		 3.169124		 0.967893		 1.119949
C		 2.842428		 2.087411		 0.356986
C		 4.155003		 2.224636		-1.355765
C		 3.918889		 0.992919		-1.961946
C		 4.335821		-0.170997		-1.291373
C		 4.996563		-0.042622		-0.083755
C		 5.900522		 1.142143		 0.175123
C		 5.455016		 2.421851		-0.593244
C		 1.094717		-2.980438		 0.262129
C		-0.057176		-3.884298		-0.205003
C		-0.860728		-2.996628		-1.180373
C		-0.608085		-1.516188		-0.735796
H		-7.233728		-0.159007		-0.931738
H		-6.074567		-0.608526		 -2.19601
H		-6.070123		-1.471591		-0.655542
H		-5.090465		 3.461961		 2.082231
H		-3.799858		 4.134958		 1.050569
H		-5.501941		 4.219914		 0.524995
H		-2.494285		 2.035007		 0.395151
H		 -2.59836		-0.425961		-1.986791
H		 -3.49495		-1.585281		-1.011629
H		-2.447607		-2.279756		 1.178875
H		-2.499895		-0.628216		 1.812652
H		 -0.14557		-0.643134		 2.308789
H		-0.367847		-2.386081		 2.346662
H		   0.9944		 0.341709		-0.124726
H		 3.848393		 1.080995		 1.957837
H		 1.922111		 2.118831		-0.219199
H		  3.16204		 3.063766		 0.710503
H		 3.747169		 3.121238		-1.820557
H		 3.215366		 0.915066		-2.788175
H		  3.94332		-1.137107		-1.597062
H		 5.146242		-0.917181		 0.543981
H		 6.911534		 0.860644		-0.151562
H		 5.982909		 1.330835		 1.250714
H		 6.226404		 2.688954		-1.327343
H		 5.375475		 3.279396		 0.084484
H		 1.860679		-2.910816		-0.521403
H		 1.587105		-3.313259		 1.177253
H		-0.680971		-4.174172		 0.650347
H		 0.295814		-4.812175		-0.667944
H		 -1.92636		-3.248999		-1.196948
H		-0.490766		-3.130759		-2.203591
H		-0.214389		-0.942807		-1.584356
................................................................................

TS 64			Imaginary frequency = 421.4738i

Geometry

O		-0.113428		 4.360674		-0.302485
C		-0.272706		 3.318865		 0.324302
C		-1.625116		 2.620603		 0.450339
C		 -1.84651		 1.662358		-0.747962
C		-3.052837		  0.76918		-0.567344
C		-4.320168		 1.142891		-1.032149
C		-5.430877		  0.32346		-0.831745
C		-5.289037		-0.889739		-0.159861
Cl		-6.661447		-1.941594		  0.10033
C		 -4.02727		-1.264719		 0.304109
F		-3.875941		-2.434692		 0.947768
C		-2.919345		-0.451472		 0.107225
N		 0.754023		 2.645995		 0.922785
C		 2.144195		 3.011948		 0.700362
C		 3.074312		 1.846069		 1.044978
N		 2.935874		 0.684819		 0.169773
C		 1.942918		-0.293661		  0.25871
O		 0.999432		-0.268025		  1.04201
C		  2.26603		-1.318184		-0.765169
C		 3.169986		-2.958312		 0.519971
C		 3.985013		-2.190462		 1.358551
C		 5.094261		-1.736529		 0.626694
C		 4.994542		-2.205555		-0.689822
C		 4.009709		-3.352274		-0.672047
C		 3.383712		-0.880737		-1.479571
C		 3.794962		 0.439688		-0.923709
O		 4.682178		 1.188331		-1.280452
H		-1.682091		 2.052766		  1.38655
H		-2.407424		 3.384444		 0.470479
H		-1.942172		  2.25963		-1.661386
H		-0.954068		 1.036576		-0.864367
H		-4.443188		  2.08395		-1.561688
H		-6.410063		 0.615467		-1.196789
H		-1.954126		-0.781612		 0.482924
H		 0.579612		 1.716701		  1.29314
H		 2.283579		 3.322524		-0.341289
H		 2.423389		 3.870072		  1.32735
H		 4.111448		 2.177387		 0.953254
H		 2.902137		 1.515427		 2.075229
H		 1.490538		 -1.98329		-1.121018
H		 2.294712		-3.507144		 0.849239
H		  3.73762		-1.897442		 2.372911
H		 5.841706		-1.037369		 0.984858
H		 5.772643		-2.092846		-1.436741
H		 4.558848		-4.274213		-0.417439
H		 3.468536		-3.536769		-1.602059
H		 3.627051		-1.128976		 -2.50435
................................................................................

TS 65			Imaginary frequency = 497.5435i

Geometry

O		 2.616209		 0.640867		-1.698277
C		 3.065918		-0.227231		 -0.96148
N		 2.326345		-1.313202		-0.568173
C		 0.915672		-1.466659		 -0.89808
C		-0.014006		-1.147307		 0.282472
C		-1.505756		-1.387636		-0.005998
C		-2.349783		-1.238779		 1.273152
C		-3.846114		-1.444198		 1.005841
N		-4.307511		-0.560648		-0.060805
C		 -5.43796		 0.202168		 0.059275
N		-6.082496		 0.179412		 1.250373
C		-7.166418		 0.944955		 1.350757
C		-7.645111		  1.73796		  0.30874
C		-6.907016		 1.678701		-0.872773
N		-5.818123		 0.928039		 -1.01908
C		-3.571536		-0.673588		-1.316908
C		-2.068447		-0.455663		-1.096013
C		 4.532228		-0.237106		-0.467619
C		 4.652853		 -0.50908		  1.06687
C		 5.555064		 0.480709		  1.77878
C		 5.507974		 1.811783		 1.398885
C		  5.31329		 2.106438		 0.038477
C		 5.210765		 1.062085		-0.866819
C		 7.324372		 0.214797		-0.632184
C		 7.468634		-0.153465		 0.694641
H		 2.732101		-1.962496		 0.091345
H		 0.730721		-0.792095		-1.736023
H		 0.742687		-2.493921		-1.247088
H		 0.143363		-0.101769		 0.580261
H		 0.282893		-1.764597		 1.143747
H		-1.621752		-2.426524		-0.360342
H		-2.019986		-1.961323		 2.031638
H		-2.198006		-0.235744		 1.695595
H		-4.440947		-1.245096		 1.895763
H		-4.025899		-2.490869		 0.706881
H		-7.676524		 0.919581		 2.313851
H		-8.531514		 2.353538		 0.408488
H		-7.202672		 2.259508		-1.746592
H		 -3.73856		-1.678762		-1.739871
H		-3.978501		 0.053654		-2.017429
H		-1.551388		-0.610596		 -2.05073
H		-1.896554		 0.589646		-0.804104
H		 4.996397		-1.068303		-1.015829
H		 4.982627		-1.537067		 1.258004
H		 3.658343		-0.415614		 1.527281
H		 5.811447		 0.225605		 2.805425
H		 5.843018		 2.591194		 2.079756
H		 5.481279		 3.117843		 -0.32452
H		 5.184693		 1.283978		-1.929322
H		 7.107093		-0.532171		-1.389865
H		 7.802419		 1.115695		-1.000945
H		  7.33741		-1.190282		 0.991668
H		  8.08089		 0.441553		 1.362866
................................................................................

TS 66			Imaginary frequency = 479.1916i

Geometry

O		-2.371807		-1.701064		  1.60996
C		-3.080672		-1.395837		 0.650365
N		-2.592394		-1.373509		-0.638447
C		-1.173699		-1.569808		-0.902745
C		-0.341902		-0.280436		-0.808301
C		 1.146742		 -0.45942		-1.152555
C		 1.862906		 0.900495		 -1.24467
C		 3.356968		 0.748978		-1.556908
N		 3.998987		-0.143705		-0.596396
C		 5.168539		 0.181612		 0.035514
N		 5.681216		 1.414168		-0.195594
C		 6.807137		 1.716112		 0.446185
C		 7.455182		 0.838292		 1.314126
C		 6.842491		-0.404366		 1.471633
N		 5.717751		-0.750402		  0.85077
C		 3.390264		-1.466403		 -0.48157
C		 1.895555		-1.358558		-0.150448
C		-4.522366		-1.080437		 0.825525
C		-5.480885		-1.171691		-0.180529
C		-6.072888		 0.819762		-0.825794
C		-4.843476		 1.380788		-1.162976
C		-3.911052		 1.612716		-0.133735
C		 -4.25994		 1.293261		  1.16615
C		-5.693143		 1.428469		 1.633442
C		-6.723416		 1.248143		 0.479692
H		-3.131404		-0.874189		-1.333133
H		-0.826126		-2.300956		 -0.17038
H		 -1.06902		-2.014764		-1.900911
H		-0.441599		 0.121236		 0.208647
H		-0.773646		 0.468226		-1.489597
H		 1.213128		-0.936329		-2.145934
H		 1.397616		 1.522576		-2.021084
H		 1.750846		 1.436516		-0.291872
H		 3.870079		 1.708815		-1.527132
H		 3.480117		 0.331726		-2.570793
H		  7.20993		 2.710638		  0.25336
H		 8.373263		 1.101398		 1.826497
H		 7.274321		-1.161742		 2.126086
H		 3.517219		-2.001553		-1.437948
H		 3.926701		-2.023334		 0.284786
H		 1.469768		-2.369012		-0.135399
H		  1.78053		-0.947812		 0.862038
H		-4.826001		-1.141221		 1.864559
H		-6.505349		-1.402923		 0.096418
H		-5.197464		-1.540432		-1.161507
H		 -6.76054		 0.548666		-1.625294
H		-4.523814		 1.419252		  -2.2029
H		-2.874172		 1.825185		-0.381422
H		-3.496583		  1.28804		 1.940633
H		-5.892338		 0.737484		 2.459404
H		-5.805343		 2.435073		 2.059933
H		-7.513864		 0.545472		  0.76534
H		-7.224783		 2.206583		 0.291175
................................................................................

TS 67			Imaginary frequency = 514.3548i

Geometry

C		 2.287935		-2.015463		  1.33444
N		 2.106288		-0.667828		 0.807997
C		 2.871204		-0.454717		-0.421984
C		 4.378867		-0.429905		-0.205988
C		 5.213622		-0.894408		 -1.24569
C		  6.56672		-0.626754		-1.299622
C		 6.588959		 1.684349		-1.252781
C		 5.773877		 2.099568		-0.213092
C		 4.912053		 0.306626		 0.839511
C		 0.714795		 -0.20697		 0.708095
C		 0.015043		-0.151378		 2.074272
C		-1.285493		 0.656481		 1.967775
N		-2.035288		  0.28884		 0.753909
C		 -3.10213		 1.074875		  0.42663
O		-3.407185		 2.054295		 1.103698
C		-3.896902		 0.727734		-0.836595
C		-5.133181		 1.627373		-1.116464
C		-6.019399		 0.362297		-1.318954
C		-4.859191		-0.484303		-0.786532
F		-5.054745		-0.961263		 0.480268
F		-4.492665		-1.558262		 -1.55577
C		-1.666995		 -0.97807		 0.121609
C		 -0.18762		-0.974627		-0.309366
H		 1.824111		-2.107718		 2.320435
H		 1.879785		-2.812679		 0.684274
H		 3.359044		 -2.20301		  1.45016
H		 2.552606		 0.514399		-0.835001
H		 2.639464		-1.208895		-1.198946
H		 4.729872		-1.290321		-2.139324
H		 7.152409		-0.518955		-0.394549
H		 7.140441		-0.906511		-2.179779
H		 6.234999		 1.723565		-2.276664
H		  7.66858		 1.683352		-1.134478
H		  6.21662		 2.446643		 0.716172
H		 4.784065		 2.491124		-0.423845
H		 5.920031		 0.115485		 1.188229
H		 4.239659		 0.731085		   1.5801
H		 0.784429		 0.833017		 0.360763
H		 0.674115		 0.325045		 2.807707
H		-0.197254		-1.161267		 2.445519
H		-1.069851		 1.728219		 1.912126
H		-1.915533		 0.510627		 2.855131
H		-3.237516		 0.637945		-1.705557
H		-5.391825		 2.210302		 -0.23163
H		 -5.04639		 2.293724		-1.977211
H		-6.939028		 0.297049		-0.732398
H		-6.232165		 0.128941		-2.365355
H		-1.850652		-1.793814		 0.834598
H		 -2.31905		 -1.17323		-0.728248
H		-0.089366		-0.520128		-1.302164
H		 0.142591		-2.015961		-0.405045
................................................................................

TS 68			Imaginary frequency = 456.3949i

Geometry

C		-6.115645		 1.930587		-1.669227
O		-6.864752		 1.009067		-0.849727
C		-6.595975		 0.994103		 0.470717
O		-5.824597		 1.738995		  1.03442
C		-7.384731		-0.116231		 1.142044
S		-6.402066		-1.657765		 1.388112
C		-5.786692		-1.980091		-0.313339
C		-4.531089		-1.224994		-0.786098
O		-4.342578		-1.069335		-1.989935
N		-3.671683		 -0.81683		 0.179546
C		-2.438456		-0.089287		 -0.10489
C		-2.266635		  1.09044		 0.866606
C		-1.059258		  1.96301		 0.482069
C		 0.136239		 1.114993		 0.141854
N		 1.398019		 1.672291		 0.047325
C		 2.271584		 0.756215		-0.266681
N		 3.610171		  1.07242		-0.412914
C		  4.62667		 0.190533		 -0.75478
O		 4.382881		-1.004689		-0.952073
C		 5.966856		 0.767602		-0.832872
C		 6.379136		 0.204244		 1.689094
C		 7.746979		 0.252482		  1.64593
C		 8.533975		-0.493413		 0.731113
C		 10.02603		-0.262392		 0.683651
C		 7.907789		-1.268839		-0.247976
C		 6.977312		 0.053535		-1.481446
S		 1.637594		-0.871316		-0.481103
C		 0.048503		-0.224518		-0.103898
C		-1.215502		-1.034648		 -0.06354
H		-5.871016		 2.830455		 -1.10314
H		 -5.20738		 1.430627		-2.014765
H		-6.759026		 2.163647		-2.518414
H		-7.657342		 0.203989		 2.150033
H		-8.285096		-0.348156		 0.569249
H		-6.575884		-1.791014		-1.043635
H		-5.565678		-3.053201		-0.339467
H		-3.968171		-0.911496		 1.144224
H		-2.541221		  0.29093		-1.126182
H		-2.119966		 0.695097		 1.882819
H		-3.185001		 1.685996		 0.883883
H		-1.313765		 2.600897		-0.377226
H		-0.807211		 2.647697		 1.300885
H		 3.815893		 2.054159		-0.274374
H		 6.111872		 1.806249		-0.555323
H		 5.823491		   0.8963		 2.316178
H		 5.815391		-0.635722		 1.303951
H		 8.256778		 1.013597		 2.236612
H		10.438715		 -0.49776		-0.303114
H		10.291597		 0.772407		 0.930127
H		10.542642		-0.905987		 1.409585
H		 8.537425		-1.819821		-0.944607
H		   6.9622		-1.758233		-0.035584
H		 7.847914		 0.602075		-1.827323
H		 6.656227		-0.756329		-2.130859
H		-1.261381		 -1.64463		 0.851633
H		-1.276177		-1.733947		 -0.90648
................................................................................

TS 69			Imaginary frequency = 504.2172i

Geometry

C		  5.01248		-3.256811		 0.603121
C		 4.086691		-2.146428		 0.171289
C		 2.723201		-2.359052		-0.037169
C		 1.933318		-1.280289		-0.431482
C		 2.503204		 -0.02062		-0.609287
C		 1.657574		 1.159285		-1.038975
N		 1.472968		 2.148849		 0.038652
C		 0.802756		 3.376674		-0.411535
C		 -0.72287		 3.101581		-0.348754
C		-0.865958		 2.014068		 0.748716
N		-1.618804		 0.862648		 0.256143
C		-2.057086		-0.122453		 1.108636
O		-1.863898		-0.043632		 2.322522
C		-2.797527		-1.266254		 0.511298
C		-4.954247		-0.227683		 0.877303
C		-5.760769		 -1.09157		 0.170022
C		 -5.54263		-1.383972		-1.189905
C		-4.460756		-0.863318		-1.889844
C		-2.766069		-1.638061		-0.833109
C		 0.612411		  1.69003		 1.139826
C		 3.893003		 0.100303		-0.378509
C		 4.610393		 1.415757		-0.559696
N		 4.650404		-0.937348		-0.001038
H		 5.825209		-3.381235		-0.121493
H		 4.484138		-4.209848		  0.70347
H		 5.478094		-3.013686		 1.565144
H		 2.288549		-3.343682		 0.108728
H		 0.866116		-1.417635		-0.595284
H		 2.154039		 1.685162		-1.863874
H		 0.703613		 0.774669		-1.445259
H		 1.061896		 4.183647		 0.286508
H		 1.152003		 3.674209		-1.404929
H		-1.088331		 2.728118		-1.313883
H		-1.300727		 4.002057		-0.120516
H		-1.399048		 2.385033		 1.628388
H		-1.736151		 0.755322		-0.740401
H		-3.091592		-1.993525		 1.257643
H		-5.035906		-0.141105		 1.956482
H		   -4.437		 0.589723		 0.389934
H		-6.467276		 -1.71399		 0.716831
H		 -6.09484		-2.213551		-1.628162
H		-4.287641		-1.183074		-2.914921
H		-4.117027		 0.144661		-1.677109
H		-2.963565		-2.674757		-1.083171
H		-2.071679		-1.154971		-1.517388
H		 0.766096		 0.634713		 1.366634
H		 0.871136		 2.263981		 2.038748
H		 4.633708		 1.711843		-1.618047
H		 5.640193		 1.315851		-0.210986
H		 4.102489		 2.214973		-0.011243
................................................................................

TS 70			Imaginary frequency = 577.7725i

Geometry

C		 5.421806		 0.678751		 0.671056
N		 4.227586		-0.139138		 0.480987
C		 4.608302		-1.549699		 0.374037
C		 3.381725		-2.454928		 0.313556
C		 2.525384		-2.067158		-0.893121
C		 2.174247		-0.570347		-0.896388
C		 1.044729		-0.214685		 0.081623
N		 0.571642		 1.151612		-0.205619
C		-0.651308		 1.630338		 0.146907
O		-1.048697		 2.765095		-0.095895
C		-1.517707		 0.701062		 1.012684
O		-1.134932		 0.277653		 2.103098
N		-2.805491		 0.512008		 0.590336
O		-3.083404		 0.826031		-0.777273
C		-4.115761		 0.036092		-1.302809
C		 -5.25554		-0.195775		-0.544518
C		-5.039107		-0.382898		 0.824487
C		-3.723397		-0.324906		 1.262469
C		-2.967633		-2.201329		 0.203119
C		-3.102703		-1.901767		-1.149061
C		 1.512762		 2.070283		-0.859644
C		 2.938584		 1.791425		 -0.38221
C		 3.412286		 0.334483		 -0.65317
H		  6.10315		 0.653295		-0.202958
H		 5.976135		 0.311466		 1.541108
H		 5.157053		 1.721043		  0.86315
H		 5.243919		-1.732171		-0.519213
H		 5.219381		-1.795947		  1.25041
H		 3.698039		 -3.50256		 0.237669
H		 2.812509		 -2.35402		 1.245686
H		 1.607541		-2.667412		-0.940704
H		 3.091687		 -2.29121		-1.808277
H		 1.804188		 -0.32895		-1.901544
H		 1.382493		-0.292073		 1.120608
H		   0.2137		-0.915859		-0.046331
H		-4.124628		 0.174734		-2.377784
H		-6.176643		-0.498469		-1.031739
H		-5.797007		-0.802304		 1.477538
H		-3.409406		-0.517451		 2.279346
H		-2.025464		-2.044964		 0.718718
H		 -3.63853		-2.913563		 0.672479
H		-2.249613		-1.515691		-1.700801
H		-3.826373		-2.445285		-1.748105
H		 1.204935		 3.085031		 -0.60194
H		  1.43427		 1.981982		-1.952843
H		 3.614834		 2.518559		-0.844649
H		 2.965985		 1.960648		 0.700132
H		 4.017949		 0.315917		 -1.58344
................................................................................

TS 71			Imaginary frequency = 478.119i

Geometry

C		 6.575973		-0.017194		 1.202078
C		 5.563551		 0.792096		 0.462725
N		  5.78949		 2.137014		 0.181722
C		 4.732036		 2.521473		-0.457468
O		  3.79725		 1.565628		-0.639165
C		 4.335501		 0.438217		-0.038109
C		 3.629136		-0.861032		-0.035092
O		 4.224584		 -1.86031		 0.382503
N		 2.340369		-0.951415		-0.483651
C		 1.466061		 0.095933		-1.048562
C		 0.095819		 -0.55147		-1.083227
C		-0.425807		-1.086749		 0.224253
N		-1.845428		-1.207802		 0.373006
C		-2.621125		-0.091872		  0.63833
O		-2.135585		 1.042466		 0.596146
C		-4.054138		-0.330918		 0.941628
C		-4.671584		-1.711655		 0.879279
C		-4.570104		 0.264133		-1.524778
C		-5.914105		 0.493502		-1.360354
C		-6.416336		 1.409333		-0.412011
C		-5.570468		 2.094339		 0.458973
C		-4.704359		 0.686664		 1.653905
C		 0.251691		-2.017398		-0.753439
C		 1.723359		-2.290111		-0.516379
H		 7.527326		-0.017317		 0.656903
H		  6.76971		 0.428059		 2.185193
H		  6.22846		-1.042625		 1.323315
H		 4.509692		   3.5002		-0.858889
H		 1.483132		  0.99227		-0.424603
H		 1.785909		 0.380721		-2.059547
H		-0.625606		-0.201557		-1.812785
H		 0.125514		-0.810265		 1.125718
H		-2.201132		-2.110143		 0.658769
H		-4.302418		-2.306601		 0.037694
H		-5.757999		-1.632163		 0.765673
H		-4.489911		-2.282669		 1.803971
H		-3.820788		 0.988414		-1.233305
H		-4.224472		-0.540337		-2.168913
H		-6.625462		-0.158794		-1.865179
H		-7.487962		 1.415341		-0.220555
H		-4.588429		 2.407134		  0.11606
H		-6.013864		 2.764103		 1.192884
H		-5.593092		 0.415415		 2.217222
H		-4.075003		 1.438781		   2.1192
H		-0.343697		-2.774755		-1.254731
H		 2.148813		-2.894238		-1.329648
H		 1.939665		 -2.80955		 0.421648
................................................................................

TS 72			Imaginary frequency = 507.9083i

Geometry

C		 4.057174		   3.9557		-0.215389
C		 4.618725		 2.585634		 0.025295
C		 5.594892		 2.209605		 0.906631
C		 5.891945		  0.81198		 0.868015
C		  5.14497		 0.111365		-0.040383
C		 5.197418		-1.362872		-0.332332
C		 4.025506		-2.177998		 0.249464
C		 2.732877		-1.987058		-0.547121
O		 2.739319		-1.807266		-1.762851
N		 1.579924		 -2.06343		 0.174661
C		 0.254386		-2.067551		-0.465883
C		-0.804877		-2.676335		 0.479959
C		-1.488018		-1.641657		 1.401829
C		-0.518434		-0.839209		 2.299538
C		-0.079613		 0.366788		 1.416805
C		-0.884644		 0.190146		 0.107142
C		-0.161174		 -0.65788		 -0.95833
N		-2.075178		-0.554323		  0.59218
C		-3.259444		 -0.79637		-0.095477
O		-3.757339		-1.926935		-0.083681
C		-3.932586		 0.351907		-0.789491
C		-4.581224		 0.020875		-2.115824
C		-5.990197		-0.103599		 0.596452
C		-6.776877		 0.893161		 0.069423
C		-6.376784		 2.242808		 0.077644
C		-5.147403		 2.625854		 0.616894
C		 -3.67497		 1.699454		-0.485059
S		 4.047459		 1.197073		-0.876155
H		 4.204596		 4.284704		-1.251564
H		 4.554412		 4.679362		 0.438633
H		 2.980508		 4.003008		 -0.00875
H		 6.094998		 2.913741		 1.564912
H		 6.645783		 0.340267		  1.49171
H		  5.22226		-1.544073		-1.412168
H		 6.134338		-1.749021		 0.085374
H		 4.278022		-3.246331		 0.193702
H		 3.878774		-1.936369		 1.309252
H		 1.642774		-2.269756		 1.160654
H		 0.356381		-2.705364		-1.350287
H		-1.599174		-3.126457		-0.121593
H		-0.357849		-3.484912		 1.074585
H		 -2.28067		-2.137569		 1.965109
H		 0.321443		-1.445208		 2.656022
H		-1.050382		-0.486848		 3.188603
H		-0.350431		 1.311009		 1.899964
H		 0.995556		  0.38981		 1.223952
H		-1.166774		 1.144144		 -0.33524
H		 0.724277		-0.136618		-1.334417
H		-0.843385		-0.778531		-1.810017
H		 -3.86833		 0.154396		-2.943932
H		-4.932288		-1.012821		-2.133915
H		-5.428591		 0.688591		 -2.30925
H		-6.211277		-1.151146		 0.429076
H		-5.272195		 0.094202		 1.382158
H		-7.635993		 0.616954		-0.539809
H		-6.926433		 2.949655		-0.541411
H		-4.852874		 3.671474		 0.554271
H		-4.802841		 2.135365		  1.52264
H		-2.917633		 1.933246		 0.254597
H		  -3.7353		 2.417308		-1.298831
................................................................................

TS 73			Imaginary frequency = 499.8233i

Geometry

C		 5.383093		 -1.13961		 0.532185
C		 3.989242		-0.677902		 0.174903
C		 2.822721		-1.479001		 0.730796
N		 1.740477		-1.227786		-0.227066
C		 0.454694		-1.488858		 0.102323
O		 0.134854		-1.981356		 1.184336
C		-0.613724		-1.143708		-0.961618
C		-2.028411		-1.499245		-0.505567
C		-2.674348		 -0.13319		-0.473467
C		-4.061071		 0.131779		-0.075234
C		 -4.89198		-0.893778		  0.39416
C		-6.202677		-0.593009		  0.75821
C		-6.640969		   0.7246		 0.640995
N		-5.865704		 1.724232		 0.192834
C		-4.614149		 1.425963		-0.153265
N		-1.885589		 0.820393		-0.826802
O		-0.636677		 0.308471		-1.170834
C		 2.255771		-0.667285		-1.484864
C		  3.62594		-0.160846		-1.079427
C		 3.362058		 1.977259		-0.732173
C		 2.235179		 1.994247		 0.104297
C		 2.623338		 1.566131		  1.38477
C		 3.992264		 1.284141		 1.376031
C		 4.571012		  1.98981		 0.173372
H		 6.153442		-0.501741		 0.088476
H		 5.549565		-1.163173		 1.615364
H		 5.554191		-2.161643		 0.160716
H		  2.49682		-1.194116		 1.734995
H		 3.065232		  -2.5549		 0.765816
H		 -0.34738		-1.592724		-1.924291
H		-2.545835		-2.177766		-1.192365
H		-1.991422		-1.963483		  0.48651
H		-4.518953		-1.910387		 0.479722
H		-6.870711		-1.365284		 1.127628
H		-7.658383		  0.99605		 0.917082
H		-4.000184		 2.246357		-0.516645
H		  2.34783		-1.454533		-2.253549
H		 1.586969		 0.105392		 -1.86939
H		  4.36331		 0.000229		-1.860567
H		 3.374004		 2.393808		-1.735527
H		 1.212025		 2.152951		-0.217319
H		  1.94363		 1.364601		 2.206323
H		 4.573632		 1.042769		 2.260737
H		 4.789866		 3.034652		  0.45161
H		 5.484735		 1.563152		-0.244674
................................................................................

TS 74			Imaginary frequency = 489.215i

Geometry

C		 3.014414		  3.74099		-1.411835
C		 2.870087		 2.617484		-0.410999
C		 2.307517		 2.849404		  0.85285
C		 2.156174		  1.81022		  1.76813
C		 2.573176		 0.534016		 1.408222
F		  2.41525		-0.467273		 2.317606
C		 3.132148		 0.241238		  0.16631
C		 3.602475		 -1.16751		-0.198868
N		 3.086496		-1.772037		-1.426397
C		 1.719151		-2.282885		-1.479999
C		 1.363432		-3.349831		  -0.4024
C		 0.350656		-2.362819		 0.247408
C		 -1.03973		 -2.91023		 0.564619
N		-1.970135		-1.894474		 1.037859
C		-2.917005		-1.311322		 0.234022
O		-3.095368		 -1.66059		-0.939006
C		-3.714655		-0.234134		  0.86115
C		-2.126669		 1.530075		 0.052446
C		-2.956858		 2.622947		  0.13918
C		-4.221405		 2.664587		-0.481493
C		-4.745565		 1.567489		-1.158433
C		-4.945627		 0.101632		 0.300603
C		 0.493357		-1.430326		-0.989916
C		 3.276751		 1.315958		 -0.72187
H		 3.332091		 4.671398		 -0.92799
H		 2.062797		 3.948672		-1.918668
H		 3.749886		 3.496392		 -2.18498
H		 1.989212		 3.852468		 1.126221
H		 1.733001		 1.973627		 2.754323
H		  3.39124		-1.841172		 0.633833
H		 4.696522		-1.139634		-0.296475
H		 3.253693		 -1.15662		-2.218556
H		  1.59477		-2.648922		-2.504733
H		 2.190575		-3.702134		 0.222082
H		 0.876989		-4.227759		-0.843167
H		 0.775879		-1.900495		 1.145786
H		-0.969079		-3.703995		 1.321238
H		-1.489801		-3.343806		-0.332874
H		-1.831322		-1.515682		 1.964235
H		-3.468693		 0.084308		 1.869242
H		-1.219091		 1.475756		 0.648316
H		-2.176925		 0.843232		-0.782755
H		-2.710642		 3.415453		 0.844965
H		-4.885802		 3.490149		 -0.23095
H		-5.751719		  1.63825		-1.566419
H		-4.092188		 0.898533		-1.710478
H		-5.349946		-0.584523		-0.437799
H		-5.676871		 0.609461		  0.92061
H		 0.676546		-0.371441		-0.793139
H		-0.364027		-1.514627		-1.665893
H		  3.72312		 1.126984		-1.697368
................................................................................

TS 75			Imaginary frequency = 510.8357i

Geometry

O		 1.797154		  -2.0053		-2.016174
C		  2.24585		-1.191864		-1.221638
C		 3.697514		-0.685392		 -1.34611
C		 4.253846		 0.125671		-0.193592
C		 4.160896		 1.538344		-0.228748
C		 4.824659		 2.358309		 0.662149
C		 7.011145		 1.740149		 0.324869
C		 7.089557		 0.358524		  0.37482
C		 5.030432		-0.488447		 0.778444
N		 1.515421		-0.665887		-0.189476
C		 0.119333		-0.932939		-0.016927
C		-0.356174		-1.247311		 1.383695
C		-1.817898		-0.963892		 1.682954
N		-2.539432		-1.689265		 0.628092
C		-3.840476		-1.513994		 0.253089
O		-4.353901		-2.196928		-0.630617
C		-4.631277		-0.396294		  0.94203
C		-4.400171		  0.96032		 0.292835
C		-4.102704		 2.088544		 1.066845
C		-3.910582		 3.336455		 0.468692
C		-4.011073		 3.470454		-0.915837
C		 -4.30649		 2.349971		-1.696982
C		-4.499902		  1.10554		-1.099046
C		-1.716577		  -2.7244		-0.019501
C		-0.295252		 -2.33721		 0.337095
H		 4.302727		-1.581468		-1.520734
H		 3.728039		-0.112263		-2.282081
H		 3.735161		 1.989059		-1.125264
H		 4.821357		 3.434843		 0.512385
H		 5.011134		 2.044809		 1.682715
H		 7.027184		 2.253876		-0.629581
H		 7.322043		 2.335258		 1.178624
H		 7.180161		-0.213429		-0.542214
H		  7.47623		-0.131004		 1.264066
H		 5.145262		-0.046495		 1.760856
H		 5.182657		-1.565075		 0.747374
H		 1.943135		 0.066662		 0.362571
H		-0.552453		-0.366009		-0.664324
H		 0.359221		-1.202131		 2.199643
H		-2.076136		 -1.34116		 2.684408
H		-2.059428		 0.103565		 1.646733
H		-5.682678		-0.685052		 0.842812
H		-4.405159		-0.341757		 2.012377
H		-4.031492		 1.992984		 2.148549
H		 -3.68329		 4.201363		 1.086702
H		-3.862125		 4.439841		-1.383952
H		-4.387712		 2.445478		-2.776666
H		-4.727454		 0.233587		-1.706224
H		-1.919161		-2.728026		-1.093905
H		-1.962586		-3.722114		 0.369511
H		 0.469498		 -3.10467		 0.354826
................................................................................

TS 76			Imaginary frequency = 528.7597i

Geometry

C		 6.694649		-0.269376		 1.558031
C		 5.330292		-0.377758		 0.919239
C		 4.472285		 0.726439		 0.861256
C		 3.213812		 0.646228		 0.250655
C		 2.366466		 1.877412		 0.240937
O		 2.734705		 2.953413		 0.663643
O		 1.140952		  1.65108		-0.290214
C		 0.233218		 2.787202		-0.375801
C		 0.410772		 3.499358		-1.711385
C		-1.210812		 2.303311		-0.178778
O		-2.131906		 3.097009		-0.341367
N		-1.375687		 1.013114		 0.207639
C		-2.697505		  0.42505		 0.387476
C		-3.275205		-0.179166		 -0.90979
C		  -4.6451		-0.804747		-0.710581
C		-4.725428		-2.139315		-0.254333
C		-5.899728		-2.709998		 0.199105
C		-6.503109		 -1.32861		 1.900329
C		-6.463553		-0.020677		 1.443899
C		-5.784027		-0.014058		-0.730103
C		 2.789876		-0.555303		-0.322773
C		 3.646711		-1.647494		-0.256868
N		 3.209306		 -2.92614		  -0.8469
O		  2.08911		-2.965796		-1.354466
O		 3.989177		-3.875687		-0.793985
C		 4.898741		-1.581186		 0.350689
H		 7.037958		-1.238007		 1.933879
H		 7.438975		 0.084844		  0.83337
H		 6.688412		 0.439276		 2.392063
H		 4.768181		 1.676632		 1.295463
H		 0.472738		 3.466803		 0.446608
H		 1.409555		 3.939801		-1.775526
H		 0.272279		 2.800148		-2.542615
H		-0.338584		 4.290076		-1.791434
H		-0.557845		 0.421626		 0.235152
H		-3.354416		  1.21932		 0.749702
H		-2.628598		 -0.34161		  1.16694
H		-3.320453		 0.617405		-1.660239
H		-2.577768		-0.938101		-1.288019
H		-3.788332		-2.662729		-0.060944
H		-5.882265		-3.703774		 0.639939
H		-6.855136		-2.424656		-0.225783
H		-5.710812		-1.707483		 2.536468
H		-7.455177		-1.843079		 1.993587
H		-5.647286		 0.632261		 1.731429
H		 -7.38403		 0.488053		 1.172527
H		-6.756461		-0.453093		-0.916803
H		-5.707522		 1.040421		-0.986803
H		 1.830888		-0.647857		-0.813224
H		 5.519929		-2.469129		 0.372978
................................................................................

TS 77			Imaginary frequency = 555.8144i

Geometry

C		  1.12001		 4.150739		 0.201495
O		 2.072696		 3.220056		-0.292659
C		 1.674816		 2.560661		-1.484981
C		 0.496319		 1.594525		-1.304978
C		 0.697005		 0.610434		 -0.13117
N		-0.548976		-0.135351		 0.130686
C		-1.571111		 0.518502		 0.819486
O		-1.554714		 1.733314		 1.031816
N		-2.606482		-0.286415		  1.22194
C		 -2.86901		 -1.65052		 0.753188
C		-4.384726		-1.742068		 0.784565
C		-5.205626		-1.438115		-1.179598
C		-4.423877		-0.339911		-1.622017
C		-4.924724		 0.766257		-0.967558
C		-5.988311		 0.287321		-0.158736
O		-6.364599		-0.949967		-0.627396
C		-4.910091		-0.610751		 1.439967
C		-3.776935		 0.290963		 1.890927
C		 1.831647		 -0.36549		-0.391552
C		 1.668509		-1.467755		-1.243761
C		 2.723347		-2.349101		-1.482978
C		 3.964119		 -2.13755		  -0.8844
C		 4.139888		-1.034524		-0.045522
C		 5.493169		-0.762076		 0.555601
F		 6.256767		 0.002547		-0.259705
F		 5.401585		-0.109382		 1.734466
F		  6.18301		-1.904876		 0.777109
C		 3.081866		-0.156526		 0.200896
H		 0.841591		 4.882717		-0.574053
H		 0.211353		 3.659696		 0.573348
H		 1.602875		 4.680889		 1.027069
H		 1.421565		 3.300727		-2.263252
H		 2.565564		 2.018993		-1.820278
H		-0.425409		 2.149935		-1.112807
H		 0.353152		 1.034185		-2.238572
H		 0.947144		 1.207357		 0.751921
H		-0.398979		-1.099013		  0.40272
H		-2.417637		 -2.40429		 1.421882
H		-2.437662		-1.795045		-0.244965
H		 -4.84474		-2.720087		 0.880739
H		-5.295483		-2.416445		-1.635198
H		-3.531345		-0.399851		-2.230596
H		-4.508902		 1.764647		-0.942326
H		-6.785257		 0.863137		 0.295038
H		-5.795833		-0.684854		 2.062604
H		-3.873183		 1.342574		 1.608303
H		-3.658432		 0.257339		 2.985787
H		 0.707107		-1.636368		-1.722387
H		 2.578127		-3.203373		-2.138336
H		 4.786858		-2.822614		-1.060045
H		 3.228706		 0.700179		 0.850866
................................................................................

TS 78			Imaginary frequency = 529.6422i

Geometry

O		 1.039343		 0.251182		-1.583254
C		 0.954484		-0.285803		-0.477328
N		-0.161114		-0.431045		 0.262712
C		-1.478227		  0.05317		-0.130775
C		-1.910796		  1.28247		 0.691663
C		-3.245461		 1.870648		 0.163703
C		-4.123815		 0.807677		-0.534419
C		-5.614236		 1.225312		-0.664684
C		-6.495188		 0.542439		 0.391149
C		-6.458773		-0.996907		 0.247708
C		-5.066095		-1.519367		-0.193516
C		-3.955196		-0.540148		 0.203228
C		-2.530543		-1.082759		-0.032073
C		 2.186914		-0.888125		 0.217586
O		 2.134451		-1.409449		 1.331252
N		 3.299494		-0.767537		-0.544953
C		 4.569471		-1.205582		-0.164019
C		 5.080071		 0.313452		 1.686813
C		 5.038033		 1.468859		 0.935311
C		 5.861937		 1.676953		-0.185967
C		 6.765177		 0.698218		-0.600949
C		 5.649916		-1.023803		-1.029289
H		-0.026055		-0.892029		 1.157307
H		-1.361448		  0.36073		-1.173958
H		-2.015706		 0.982236		 1.743286
H		-1.117036		 2.036599		 0.662739
H		-3.045294		 2.690769		-0.537195
H		-3.801522		 2.311286		 1.002225
H		-3.731612		  0.66433		-1.552263
H		-5.706776		 2.316866		-0.593631
H		-5.987954		 0.953838		-1.661054
H		-6.147242		 0.831026		 1.392246
H		-7.528624		 0.901754		 0.316342
H		-6.744981		-1.453367		 1.203468
H		-7.213413		-1.317428		-0.481451
H		-4.878241		-2.512234		 0.234898
H		  -5.0386		-1.649321		-1.284991
H		  -4.0611		-0.343673		 1.281415
H		-2.496776		-1.680721		-0.952423
H		-2.258872		-1.763169		 0.786853
H		 3.162223		 -0.26518		-1.417285
H		 4.561413		-1.936563		 0.631967
H		  5.97448		-0.296298		 1.741638
H		  4.33814		 0.122445		 2.455658
H		 4.217203		 2.165249		 1.101081
H		 5.622034		  2.49821		-0.858662
H		 7.317406		 0.143731		 0.152032
H		 7.328627		 0.855274		-1.518633
H		 5.435287		-0.731535		-2.053832
H		 6.479394		-1.716842		-0.930935
................................................................................

TS 79			Imaginary frequency = 493.3711i

Geometry

C		 6.516182		-2.006178		-1.288752
C		  5.45979		-1.283457		-0.493937
C		 5.750703		-0.594838		 0.698369
C		 4.730104		 0.039531		 1.368819
C		 3.432643		-0.042014		 0.801397
N		 2.334632		 0.554592		 1.376419
C		  2.49357		 1.293438		 2.616374
C		 0.987732		 0.267475		 0.864608
C		 0.604905		 1.039226		-0.416646
C		 1.026414		 2.515311		-0.431516
C		 0.001442		 3.159997		-1.369517
C		-1.301962		  2.45868		-0.966949
N		-0.876038		 1.094763		-0.584884
C		-1.505915		 -0.08352		-0.976686
O		-0.823085		-1.091152		-1.183723
C		-3.000655		-0.137893		-1.093949
C		-3.524592		-1.150054		-2.089515
C		-2.955205		-1.769648		 0.878216
C		-4.309276		-1.976506		 0.956399
C		-5.243315		-0.925963		 1.114802
C		-6.722815		-1.194147		 0.964369
C		-4.770796		 0.390086		 1.184174
C		  -3.8937		 0.835078		 -0.61297
N		 3.215772		-0.711973		-0.348307
N		 4.214323		-1.323472		-0.976988
H		 6.997565		-2.794808		-0.696511
H		 7.307044		 -1.32343		-1.624834
H		  6.05547		-2.463808		 -2.16728
H		 6.766687		-0.569934		 1.085071
H		 4.917687		 0.569592		 2.295318
H		 3.216256		 2.113513		 2.509347
H		 2.826574		 0.653884		 3.449117
H		 1.534549		 1.732872		 2.893869
H		 0.280008		 0.535998		 1.655559
H		   0.8903		-0.800864		 0.661177
H		 1.040685		 0.507449		-1.267527
H		 2.060872		 2.638237		-0.762573
H		 0.942186		 2.954097		 0.572338
H		-0.063651		 4.248578		-1.271206
H		 0.245138		 2.927491		-2.413108
H		-1.761872		 2.983089		 -0.11617
H		-2.035031		 2.426885		 -1.77608
H		-4.502944		-1.532234		-1.776191
H		-3.659099		-0.688788		-3.079994
H		-2.831432		-1.985507		-2.197767
H		-2.479209		 -0.90121		 1.315193
H		-2.280153		-2.560254		 0.570693
H		-4.698819		 -2.96062		 0.697274
H		-6.917812		   -2.191		 0.555113
H		-7.240899		-1.129446		 1.931297
H		 -7.19831		-0.458066		 0.303349
H		-3.847208		 0.584718		 1.720432
H		 -5.49802		 1.196125		 1.274234
H		-3.517398		 1.775361		-0.231138
H		-4.836825		 0.936309		-1.145442
................................................................................

TS 80			Imaginary frequency = 446.262i

Geometry

C		 7.487317		-1.215606		 0.239783
C		 6.321222		-0.342821		-0.158135
C		 5.900638		 0.708441		 0.698926
C		 4.787553		 1.473456		 0.480494
C		 3.098614		-0.693997		 0.194144
C		 3.156833		-0.970092		 1.679295
C		 2.177663		 0.260054		-0.465433
O		 2.457663		 0.712023		-1.589417
N		 1.040417		 0.704979		  0.20616
C		 0.293151		 1.805939		-0.414484
C		-0.858786		 1.291831		-1.288229
C		-1.832776		 0.401459		-0.486753
N		-2.556705		 1.168781		  0.55103
C		-3.184166		 2.397593		 0.057452
C		-3.492001		 0.375372		 1.359804
C		-4.664018		-0.251597		 0.628417
C		-4.775624		-1.536926		 0.154361
S		-6.281764		-1.744204		-0.616901
N		-6.722359		-0.072698		-0.272766
N		-5.784015		 0.507929		 0.354936
C		-0.984041		-0.730422		 0.133386
C		 0.180066		-0.190932		 0.985544
C		 3.868658		-1.496233		-0.670908
C		 5.543267		-0.673587		-1.278564
H		 7.723297		-1.127039		 1.305851
H		 8.395189		-0.943376		-0.317312
H		 7.290323		-2.272426		 0.020478
H		 6.432879		 0.821444		 1.643861
H		 4.292267		 1.535587		-0.479089
H		 4.456604		 2.179968		 1.237435
H		 4.201968		 -1.10089		 1.985592
H		 2.737101		-0.153676		  2.27325
H		  2.63461		-1.898904		 1.959464
H		-0.098019		 2.436479		 0.393716
H		 0.993685		 2.387027		-1.013332
H		-1.376772		 2.128146		-1.767417
H		-0.432303		  0.68705		-2.096642
H		 -2.54987		-0.046145		-1.201147
H		-2.421972		 3.135209		-0.206902
H		-3.839143		 2.246101		-0.817277
H		-3.796967		 2.827754		 0.854362
H		-3.895987		 1.037606		 2.132578
H		-2.941077		-0.412305		 1.879059
H		-4.047003		-2.331458		 0.242639
H		-0.573413		-1.329743		-0.689195
H		-1.586423		-1.416383		  0.74018
H		-0.217474		 0.363795		 1.844358
H		 0.764554		-1.025481		 1.367914
H		 3.497118		-1.603761		-1.686436
H		 4.279652		-2.411815		 -0.24874
H		 5.924677		-1.453548		-1.937209
H		 5.016626		 0.117325		-1.804423
................................................................................

TS 81			Imaginary frequency = 485.1086i

Geometry

C		-1.790316		 3.176069		 0.228868
O		-0.927281		 2.127623		-0.186541
C		-1.420408		 0.850301		-0.183132
C		-2.701455		 0.468466		 0.171035
C		-3.061745		-0.895731		 0.123695
C		-4.450167		-1.350414		 0.497707
C		-2.080257		-1.791281		-0.282218
N		-0.828371		 -1.44262		-0.626156
C		-0.498435		-0.156676		-0.583276
N		 0.779253		 0.226316		-0.950981
C		 1.815484		-0.640924		-1.210555
C		  2.25047		-1.649547		 1.172657
C		 2.364704		-0.384901		 1.701799
C		 3.289236		  0.57494		 1.244131
C		 4.152764		 0.273079		 0.178155
C		 3.092781		-0.124284		-1.476877
H		-2.667351		  3.25343		-0.426614
H		-2.123467		  3.03128		 1.264661
H		 -1.20425		 4.094031		 0.160549
H		-3.432608		 1.206678		 0.485425
H		-4.544117		-2.437435		 0.409107
H		 -4.70134		-1.079098		 1.531301
H		-5.213821		-0.898035		-0.148288
H		-2.302688		-2.856035		-0.336727
H		 1.007237		 1.196411		-0.775871
H		 1.527865		-1.671232		-1.350051
H		 1.451228		-2.314021		 1.485375
H		 3.048344		-2.109256		 0.601014
H		 1.606987		-0.059418		  2.41505
H		 3.177769		 1.607276		 1.570105
H		  4.61667		-0.710866		 0.172929
H		 4.834003		 1.051183		-0.164103
H		 3.776377		-0.797763		-1.986812
H		 3.129294		 0.891436		-1.866703
................................................................................

TS 82			Imaginary frequency = 449.0054i

Geometry

C		 6.354188		 0.195788		-0.133736
C		 4.859753		  0.22098		 0.089105
C		 3.991926		 0.218631		-1.032724
C		 2.634265		  0.38254		-0.941432
C		 2.694816		 2.630527		 0.388297
C		 1.275317		 2.511735		 0.749202
O		 0.914817		 1.928727		 1.784272
N		 0.329284		 3.104174		-0.078328
C		 0.567602		 3.472803		-1.474606
C		-0.630476		 3.135046		-2.370255
O		-0.994208		 1.761611		-2.385766
C		-1.278037		 1.137032		-1.138678
C		-1.970675		 2.013179		-0.075534
C		-2.369015		 1.139503		 1.139126
N		-3.474847		 0.242422		 0.810834
C		-3.558869		-1.106394		 1.045784
O		-4.554398		 -1.75862		 0.731761
C		-2.364918		-1.812869		 1.695955
C		-1.411178		-2.411158		 0.669425
C		-1.917845		-2.873309		-0.556799
C		-1.101585		-3.408956		-1.548576
C		 0.275302		-3.483413		-1.337759
Cl		 1.317405		-4.144019		-2.582081
C		 0.826798		 -3.04462		-0.142941
C		-0.020987		-2.537667		 0.846052
N		 0.644721		-2.172075		 2.110933
O		-0.010127		-2.237534		  3.15053
O		 1.834344		-1.858953		  2.05788
C		-4.637956		 0.944019		 0.261935
C		-4.213875		 1.794094		-0.932307
O		-3.140442		 2.669326		-0.592935
C		-1.039093		 3.170326		 0.408358
C		 3.664516		 2.381299		 1.361614
C		  4.33961		 0.446719		 1.364884
H		 6.639115		 0.665712		 -1.08234
H		 6.728064		-0.837435		-0.162846
H		 6.888772		 0.704783		 0.675791
H		 4.451067		 0.238857		-2.021119
H		 2.095766		 0.179195		-0.024804
H		  2.02733		 0.482488		-1.837658
H		 2.981364		 3.139236		 -0.52236
H		  1.43961		  2.92693		-1.839261
H		 0.774679		 4.550592		  -1.5781
H		-1.498752		 3.749599		-2.105104
H		-0.360875		 3.373803		-3.404603
H		-0.359846		  0.74016		-0.686969
H		-1.907701		   0.2786		-1.387722
H		-1.492986		 0.597231		 1.491639
H		-2.687466		 1.813566		 1.947279
H		-1.832198		-1.176314		 2.398516
H		-2.797324		-2.625257		 2.289776
H		-2.988172		-2.814032		-0.724126
H		-1.530099		-3.763989		-2.479702
H		 1.891907		-3.092186		 0.041092
H		-5.381379		 0.197652		 -0.01937
H		-5.061942		 1.593203		 1.041741
H		-5.036231		 2.443653		-1.246813
H		-3.939657		 1.154278		-1.782276
H		 -1.49506		 4.110876		 0.084508
H		-0.987347		 3.175406		 1.497528
H		  4.63365		 2.855861		 1.242616
H		 3.313157		 2.288314		 2.385205
H		 5.032617		 0.465388		  2.20446
H		 3.352564		 0.079057		 1.624064
................................................................................

TS 83			Imaginary frequency = 481.5681i

Geometry

C		 6.587306		 0.068015		-2.166017
C		  5.76186		 -0.43632		 -1.01294
C		 6.265099		-1.330059		-0.060281
C		 5.413279		-1.703772		 0.973795
N		 4.159233		-1.247367		  1.07515
C		 3.764102		-0.420664		 0.095743
C		 2.297248		-0.015876		 0.076618
O		 1.628932		-0.300447		-0.916196
N		 1.774766		 0.604453		 1.171078
C		 2.537373		 1.086361		 2.313255
C		 0.333018		 0.875395		 1.163146
C		-0.019406		 2.169634		 0.416299
C		-1.534122		 2.368921		  0.23783
N		-2.183777		 1.279954		-0.491371
C		 -1.78747		 1.089477		-1.883748
C		-2.920234		 0.360102		 0.228717
O		-3.119244		 0.509036		 1.445293
C		-3.502892		-0.798478		-0.480846
C		 -5.61786		 0.505754		-0.961261
C		-6.466934		-0.554125		-1.173232
C		-6.628122		-1.596399		-0.237952
C		-5.869991		-1.665935		 0.927613
C		-3.920132		-1.892131		 0.278471
N		 4.497649		 0.008895		-0.935054
H		 6.649325		 1.161492		-2.135122
H		 7.600158		-0.344369		-2.153356
H		 6.107208		-0.197015		-3.114356
H		  7.27973		-1.710722		-0.120805
H		 5.743082		-2.388406		  1.75389
H		 2.318175		  0.49692		 3.212346
H		 2.282527		 2.134372		 2.512459
H		 3.606922		 1.026166		 2.117914
H		-0.013377		  0.91389		 2.201164
H		-0.157154		 0.028049		 0.681479
H		 0.382874		 3.040896		 0.951268
H		 0.472357		 2.141836		-0.562492
H		-1.711095		 3.306269		-0.307091
H		-2.032598		 2.436952		 1.205732
H		-2.631409		 0.748464		-2.488557
H		-1.470225		 2.056459		 -2.28596
H		-0.951809		 0.386292		-1.991234
H		-3.392862		 -0.90648		-1.550386
H		-5.416957		  1.22065		-1.754967
H		-5.343245		 0.824438		 0.036101
H		-6.908231		-0.684504		-2.160612
H		-7.194594		-2.473921		-0.545737
H		-6.003199		-2.524206		  1.58305
H		-5.570787		-0.758928		 1.444771
H		-4.032815		-2.849368		-0.219991
H		-3.577335		-1.934888		 1.307827
................................................................................

TS 84			Imaginary frequency = 486.4807i

Geometry

O		 0.766328		  2.07905		 1.626314
C		 0.697561		 1.572895		 0.499427
C		-0.638448		 1.247705		-0.077819
C		-0.952337		 3.326917		-0.889577
C		-2.329948		 3.417076		-1.032131
C		-3.193915		 3.206531		  0.05447
C		-2.716708		 2.844592		 1.305941
C		-1.652441		  0.94011		 0.849915
C		-2.776071		 0.073358		 0.514432
N		-3.500365		-0.542049		 1.401834
C		-4.500482		-1.293314		 0.814429
C		-5.438605		-2.070768		 1.511236
C		-6.395065		-2.779819		 0.794872
C		-6.431714		-2.726733		-0.609278
C		-5.510262		 -1.96194		-1.321482
C		-4.549034		-1.249739		-0.601895
S		-3.265964		 -0.20954		-1.189089
N		 1.829645		 1.353109		-0.259124
C		 1.858498		 0.572649		-1.498098
C		  1.95755		-0.942385		-1.244074
C		 3.357701		-1.506692		-0.902147
C		 4.392043		-0.576092		-0.233215
O		  5.00434		 0.171248		 -1.28713
C		 5.498855		-1.461577		 0.380355
F		  5.06639		-2.115789		 1.479558
F		 6.559412		-0.696054		 0.755896
F		 5.964901		-2.379698		-0.484175
C		 3.847138		  0.35907		 0.876429
C		 3.121825		  1.61556		 0.368128
H		-0.705144		 0.804528		-1.061967
H		 -0.47969		 3.645757		 0.032352
H		-0.314476		 3.377383		-1.768785
H		-2.759811		  3.45132		-2.031497
H		 -4.25882		 3.112958		-0.147325
H		-3.415282		 2.557426		 2.086932
H		-1.743719		 3.171913		 1.656505
H		 -1.37408		 0.911544		 1.897762
H		-5.398638		-2.102063		 2.595524
H		-7.125388		-3.383845		 1.325943
H		-7.187601		-3.289898		-1.149431
H		-5.541594		-1.924283		-2.406307
H		 2.712598		 0.919969		-2.086822
H		 0.964556		  0.79287		-2.084855
H		 1.601118		-1.471545		-2.136582
H		 1.247606		-1.188412		 -0.44567
H		 3.842787		-1.861949		-1.816012
H		 3.224816		 -2.38446		-0.260448
H		 5.725042		 0.696351		-0.899513
H		 3.192016		-0.202247		 1.550864
H		   4.6969		 0.701155		 1.481498
H		 3.756168		  2.14146		-0.353701
H		  2.93259		 2.276352		 1.213488
................................................................................

TS 85			Imaginary frequency = 531.5371i

Geometry

C		 1.253643		-1.106932		 2.362488
N		 0.809961		-1.320306		 0.985946
C		 1.669209		-1.394871		-0.076277
O		 1.264668		-1.499231		-1.235924
C		 3.182132		 -1.32928		  0.18147
C		 3.696025		 0.094199		 0.102446
C		 4.305069		 0.728736		 1.176067
C		 4.885722		 2.003023		 1.072956
C		 4.894271		 2.710839		-0.120301
C		 5.974769		 1.374006		-1.487874
C		 5.415299		 0.104876		-1.428929
C		-0.639874		-1.461271		 0.757133
C		-1.095504		-2.716861		-0.044145
C		-1.887187		-2.129766		-1.236188
N		-2.392067		-0.810052		-0.802221
C		-3.640866		-0.912518		-0.024225
C		-4.210734		 0.433191		 0.297291
N		  -4.3909		 0.905928		 1.513089
N		-4.928779		 2.173461		 1.396222
C		-5.047508		  2.41703		 0.113828
N		-4.608065		  1.36041		-0.634915
C		-4.587249		 1.235961		-2.086567
C		-1.273247		-0.260749		-0.019232
H		 2.164908		-0.509364		 2.387797
H		 0.485883		-0.546127		 2.902456
H		 1.425765		-2.052002		 2.897159
H		 3.476946		-1.793662		 1.128438
H		 3.613467		-1.930638		-0.625892
H		 3.215426		 0.697786		 -0.66048
H		 4.529705		 0.138165		 2.065019
H		 5.535883		 2.332055		 1.881918
H		 4.053064		 2.642332		-0.801642
H		 5.444407		 3.646595		-0.185848
H		 6.931686		 1.561316		-1.012438
H		 5.754155		 2.016691		-2.335893
H		 4.725304		-0.225404		-2.199775
H		 5.916227		-0.686789		-0.882209
H		 -1.07777		-1.508392		 1.756504
H		-0.251887		-3.322047		 -0.37845
H		 -1.73471		-3.346631		  0.58486
H		-2.714045		 -2.76388		-1.571605
H		-1.204699		-1.969801		-2.075187
H		-4.353691		-1.485048		-0.631807
H		-3.539411		-1.443076		 0.936658
H		-5.431186		 3.328642		-0.324461
H		 -5.48939		 0.731356		-2.450242
H		-4.536147		 2.232835		-2.530804
H		-3.703071		   0.6615		-2.370092
H		 -0.53126		 0.148001		-0.708551
H		-1.617779		 0.535674		 0.645457
................................................................................

TS 86			Imaginary frequency = 427.4437i

Geometry

O		-2.112069		-1.706941		-0.159027
C		-1.507163		-0.634418		-0.263159
N		-0.156078		-0.558377		-0.395721
C		 0.666007		-1.753497		-0.414752
C		 1.917934		-1.651879		 0.469574
N		 3.059711		-0.986475		-0.153185
C		 4.269622		-1.651849		-0.449908
O		 4.455497		-2.843799		-0.298263
C		 5.213681		-0.610428		-0.949489
C		 6.560926		-0.357575		 0.855235
C		 7.398732		 0.622343		 0.307395
C		 6.716988		 1.849729		 0.290585
C		 5.436931		  1.66826		 0.829055
C		  5.47039		 0.372152		 1.597953
C		 4.534207		 0.609925		-0.970432
C		 3.142846		 0.368778		-0.493747
O		 2.224797		 1.169699		-0.406741
C		-2.180881		   0.6931		-0.253338
N		-1.401792		 1.843048		 -0.38744
C		-2.239908		  2.81893		 -0.34657
O		-3.529524		 2.437324		-0.195974
C		-3.510743		 1.057624		-0.133994
C		-4.823542		 0.434889		 0.030368
C		-5.967656		  1.25594		 0.111079
C		-7.234424		 0.704904		  0.26718
C		-7.357978		-0.678359		 0.343028
F		-8.585115		-1.217134		 0.494586
C		-6.252741		-1.516955		  0.26697
C		-4.986044		-0.961224		 0.110853
H		 0.293196		 0.352012		 -0.46329
H		 0.970931		-2.009373		-1.439596
H		 0.035307		-2.569038		-0.051679
H		 2.274881		-2.659024		 0.700599
H		 1.666269		 -1.14576		 1.408403
H		 6.023902		-0.907049		-1.599723
H		   6.8549		-1.378095		 1.074612
H		 8.367413		  0.43712		-0.144793
H		 7.076969		 2.760322		-0.176715
H		 4.723065		 2.461384		 1.022307
H		 5.841951		 0.591159		 2.612844
H		 4.521775		-0.152804		 1.711281
H		 4.719714		 1.439051		-1.637618
H		-2.048726		   3.8799		-0.416139
H		-5.862582		 2.332892		 0.050813
H		 -8.11981		 1.328857		  0.33012
H		-6.389495		-2.591598		 0.329737
H		-4.109236		-1.595718		 0.048707
................................................................................

TS 87			Imaginary frequency = 514.4108i

Geometry

C		 6.483239		 1.751741		 0.091897
N		 5.775163		 0.492098		 0.163534
C		  6.34131		-0.690266		-0.249036
O		    7.468		 -0.82054		-0.702209
C		 5.296505		-1.789421		-0.047677
C		 4.237384		-1.143901		 0.859759
C		 4.390116		 0.379211		 0.613566
C		 3.391003		 0.935866		-0.422234
C		  1.98407		 1.026275		 0.166682
O		 1.787372		 1.424769		 1.310986
N		 0.967493		 0.653089		-0.664299
C		-0.430999		  0.76982		-0.276563
C		-1.410938		 0.738443		-1.490979
C		-2.413573		-0.356188		-1.063944
C		-1.733632		-1.745368		-1.239417
C		-0.716356		-1.751776		-0.059142
C		-0.993063		-0.377957		 0.609182
N		-2.435241		-0.127522		 0.401181
C		-3.360444		-0.947259		 1.192426
C		-4.801639		-0.473392		 1.072248
C		-5.722266		-1.243934		 0.327964
C		-6.977999		-0.789719		-0.022684
C		-6.468365		 1.144817		-1.191093
C		-5.593144		 1.893382		-0.423722
C		-5.144965		 0.799103		 1.498718
H		 7.507028		 1.533466		-0.218664
H		 6.030485		 2.436292		-0.637847
H		  6.49337		 2.247626		 1.070583
H		 5.765942		-2.681134		 0.375274
H		   4.8981		-2.071272		-1.030782
H		 3.218725		-1.489609		 0.660292
H		 4.456749		-1.363305		 1.909434
H		 4.246209		 0.946471		 1.539101
H		 3.690362		 1.953962		-0.703533
H		 3.414597		 0.330802		-1.337935
H		 1.190665		 0.335082		-1.596519
H		-0.534343		 1.700535		 0.284551
H		-1.902618		 1.705797		-1.623916
H		-0.907367		 0.489677		-2.433466
H		-3.401693		-0.269413		-1.520145
H		-1.257287		-1.849053		-2.220422
H		-2.461266		-2.558543		-1.150687
H		 0.323563		-1.849892		-0.386114
H		-0.912024		-2.570548		 0.640409
H		-0.689501		-0.298572		 1.654628
H		-3.318579		-2.021317		 0.939734
H		-3.030313		-0.861983		 2.234988
H		-5.345224		 -2.14535		-0.156328
H		-7.598806		-1.375537		-0.695944
H		-7.524338		-0.106192		 0.616494
H		-7.521498		 1.407028		-1.233669
H		 -6.10442		 0.558645		-2.027579
H		-5.960646		 2.752967		 0.129774
H		-4.535048		 1.915342		-0.657891
H		  -4.3934		 1.427241		 1.970116
H		 -6.16977		 1.036438		 1.757219
................................................................................

TS 88			Imaginary frequency = 493.354i

Geometry

C		-5.779779		 1.289121		-1.692479
C		-4.817874		 0.303997		-1.068592
C		-4.928416		-0.024331		 0.315206
C		 -6.02474		 0.605347		 1.151173
C		-3.950337		-0.772369		 0.929621
C		-1.954762		 0.743865		 0.391072
C		-2.410386		 1.905077		 1.245604
C		-1.114473		-0.263513		  1.09024
O		  -0.9775		-0.252892		 2.317591
N		-0.521133		 -1.29761		 0.375529
C		 0.448061		-2.187142		 1.034283
C		 1.092643		-2.471678		-0.351743
C		 2.614481		-2.328749		-0.504934
C		 3.360165		 -3.46834		 0.200598
N		 3.116629		-1.042776		-0.025149
C		 3.431232		-0.009803		-0.848538
O		 3.213108		  0.02449		-2.063159
C		 4.078607		 1.131038		-0.163608
N		 4.408295		 1.232411		 1.114203
C		 4.976387		 2.473035		 1.240625
C		 4.990758		 3.125983		 0.024482
N		 4.412754		 2.253215		-0.860219
C		 0.187972		-1.350748		-0.926375
C		-2.066696		 0.862712		-1.005181
C		-3.684498		-0.104062		-1.782025
H		-5.529784		 1.477147		 -2.74086
H		-5.791545		  2.25661		-1.171487
H		 -6.81066		 0.911261		-1.662321
H		-7.018853		 0.305085		 0.795209
H		-5.942865		 0.300439		 2.198142
H		 -5.99632		 1.702344		 1.118441
H		-3.949076		-0.904946		  2.00748
H		-3.293096		-1.436812		 0.386627
H		-2.539166		 1.604198		 2.285915
H		 -3.35209		 2.317002		 0.865117
H		-1.668978		 2.718027		 1.225517
H		 1.086771		-1.646125		 1.742902
H		-0.004654		-3.037527		 1.555214
H		 0.802092		-3.454293		 -0.73895
H		 2.845122		-2.349642		 -1.57563
H		 3.028535		-4.439872		-0.180949
H		 4.439684		-3.385246		 0.039986
H		 3.173482		-3.454474		 1.281997
H		 3.373315		-0.930409		 0.949516
H		 5.343996		 2.833258		 2.191769
H		 5.349251		  4.09968		-0.273361
H		 4.245346		  2.36499		-1.851254
H		-0.439638		-1.642495		-1.776184
H		 0.727288		-0.431822		-1.178948
H		-2.323358		 1.849731		-1.383198
H		-1.379866		 0.332312		-1.652863
H		-3.619657		 0.168886		-2.833978
H		-3.246037		-1.073425		-1.566417
................................................................................

TS 89			Imaginary frequency = 508.6584i

Geometry

O		-1.091396		 2.868714		-1.099787
C		-0.718108		 2.194387		-0.148883
C		 0.588443		 2.523454		 0.598791
N		 1.612436		   1.4911		 0.503788
C		 1.617241		 0.404201		  1.31537
O		 0.713201		 0.188442		  2.12695
C		 2.818151		-0.543348		 1.204473
C		  3.76069		-0.315251		 0.039228
C		 4.907019		 0.495417		 0.221514
C		 5.923774		 0.577206		-0.708556
C		 6.571034		-1.622342		-0.880987
C		 5.442293		-2.400738		-1.073886
C		 3.620152		-1.063636		-1.121018
N		-1.387097		 1.115983		 0.371633
C		-2.590308		 0.560916		-0.091315
C		-3.343811		 1.043073		-1.173063
C		-4.531201		 0.409862		-1.544641
C		  -4.9813		-0.702595		-0.849258
F		-6.123075		-1.324346		-1.194401
C		-4.250373		-1.197845		 0.228594
F		-4.673265		-2.271838		 0.909467
C		-3.069914		-0.565657		  0.59431
F		-2.369218		-1.051397		 1.638234
H		 0.371199		 2.692326		 1.659514
H		 0.974903		  3.44432		 0.160711
H		 2.348606		 1.583025		-0.183387
H		   3.3444		 -0.46381		 2.164808
H		  2.39496		 -1.55338		 1.175376
H		 5.089924		 0.887047		 1.222024
H		 5.724248		 0.482473		-1.769517
H		 6.838015		 1.112002		-0.465108
H		 7.043883		-1.577489		 0.093452
H		 7.212602		-1.374277		-1.721453
H		  5.20593		-2.776695		-2.065158
H		 5.036427		-2.980574		-0.252004
H		 2.791507		-1.761571		-1.217888
H		 4.021103		-0.709562		-2.062885
H		-0.935569		 0.646652		 1.161027
H		-2.988326		 1.910714		-1.709157
H		-5.118301		 0.777588		-2.379334
................................................................................

TS 90			Imaginary frequency = 473.7024i

Geometry

O		-1.403755		-2.913535		 0.351158
C		-0.994645		-1.990598		-0.339341
N		 0.248413		 -2.02258		-0.937943
C		    1.158		-3.057105		 -0.76128
C		 1.715915		-2.778389		 1.802578
C		 2.073614		-1.472117		 1.600962
C		 3.075005		-1.041018		 0.683995
C		 3.198027		 0.393889		 0.348941
C		 3.575577		 0.828946		-0.938604
C		 3.678562		 2.181591		-1.256355
C		 3.404025		 3.125521		-0.274084
F		 3.501592		 4.438733		-0.574447
C		 3.036296		 2.746736		 1.011691
C		   2.9375		   1.3905		 1.312926
C		 3.741659		-2.033396		-0.059975
C		 2.445081		-2.944042		-1.294188
C		 -1.81145		-0.720574		-0.583018
C		-3.244403		-1.110676		-1.004711
C		-4.140273		 0.097796		-1.296953
S		-4.308019		 1.173892		 0.158615
O		-4.916774		 2.447877		-0.254305
O		-4.896295		 0.374011		 1.247319
C		-2.558017		 1.457704		 0.562418
C		-1.795347		 0.136382		 0.706852
H		 0.572733		-1.191684		-1.416369
H		 0.737102		-3.960446		-0.346964
H		 2.356156		-3.610743		 1.535611
H		 0.851541		-3.025468		 2.410062
H		  1.43569		-0.708304		 2.042668
H		  3.78458		 0.099293		-1.715622
H		 3.964109		 2.509889		-2.250729
H		 2.846638		 3.508233		 1.761454
H		 2.683689		 1.098879		 2.327487
H		 4.532296		 -1.72892		 -0.74195
H		 3.981456		-2.955991		 0.458949
H		 2.985657		-3.874912		-1.440248
H		 2.573655		-2.240443		-2.115941
H		-1.349558		-0.136894		-1.394133
H		-3.689309		-1.721642		-0.213828
H		-3.205607		-1.734596		-1.906038
H		-3.754459		   0.7262		-2.106919
H		 -5.16216		  -0.2026		-1.549385
H		-2.151139		 2.095883		-0.229181
H		-2.568379		 2.028571		 1.496341
H		-0.759051		 0.368224		  0.98256
H		-2.226717		-0.449056		 1.525449
................................................................................

TS 91			Imaginary frequency = 485.511i

Geometry

C		 2.597647		 2.628268		-0.193351
N		 2.178053		 1.284376		-0.596444
C		 3.222049		 0.411814		-1.161697
C		  3.76553		-0.636142		-0.184124
C		 4.805987		-1.573374		-0.840648
C		 5.664266		-2.138299		 0.327826
C		 5.237774		-1.342624		 1.592121
C		 4.513079		 -0.09817		 1.049686
C		 0.920942		 0.777773		 -0.56527
O		  0.66816		-0.362338		-0.978618
C		-0.267933		 1.614608		 0.003012
O		-0.178814		 2.696323		   0.5827
N		-1.424343		 0.957043		-0.224109
C		-2.720979		 1.405145		 0.249556
C		-3.430431		 0.389431		  1.11223
C		-4.805619		 0.478981		 1.316068
C		-5.642692		-1.152671		 0.203408
C		-5.354136		-0.799041		-1.124234
C		-3.991669		-1.041455		-1.370213
C		-3.405533		-1.570955		-0.219153
C		-4.529396		-2.075612		  0.65059
H		 1.753375		 3.169445		 0.222868
H		 3.392368		 2.557095		 0.557427
H		 2.995418		 3.165484		-1.064099
H		   4.0352		 1.063789		 -1.50243
H		  2.79952		-0.093214		-2.035161
H		 2.915036		-1.238859		 0.158678
H		  4.33052		-2.358922		-1.437424
H		 5.438693		-0.994335		-1.527658
H		 6.731859		-2.005541		 0.121078
H		 5.504914		-3.213035		 0.464441
H		 6.083379		-1.093583		  2.24211
H		 4.538078		-1.937221		 2.192646
H		  3.85238		  0.36738		 1.789428
H		 5.247667		  0.65967		 0.737765
H		-1.326452		 0.047663		-0.660252
H		  -2.5332		 2.329804		 0.808518
H		  -3.3628		 1.669405		-0.603431
H		-2.813725		-0.105443		 1.858678
H		-5.363138		 1.281514		 0.840951
H		-5.230288		 0.135898		 2.254947
H		 -6.65095		-1.218773		 0.601788
H		-6.034398		-0.293023		-1.801602
H		-3.460311		-0.758274		-2.273773
H		-2.394439		-1.962784		-0.163627
H		-4.331056		-2.100756		 1.724202
H		-4.781702		-3.101246		 0.330304
................................................................................

TS 92			Imaginary frequency = 496.466i

Geometry

C		 -5.13975		 1.529171		-1.576342
C		-4.250476		 0.517012		-0.890484
C		-2.941227		 1.043143		-0.406869
O		-2.718496		 2.255172		-0.340496
N		-1.962841		 0.169336		  0.04534
C		 -0.61112		 0.656987		 0.366735
C		-0.036951		-0.747707		 0.014224
C		-1.465292		-1.131954		-0.453892
C		 0.582714		 -1.54734		  1.18621
C		 2.106389		-1.556953		 0.903101
N		 2.283622		-0.616909		-0.211608
C		 3.534617		-0.753674		-0.945954
C		 4.766105		-0.302088		-0.150142
C		 6.069729		-0.589771		-0.930894
C		 7.213481		 0.316712		-0.421973
O		 7.027731		 0.655499		 0.944759
C		  5.91845		 1.535865		 1.130952
C		 4.721395		 1.186684		 0.222355
C		 1.082598		-0.764128		-1.027187
C		-5.092091		 0.971066		 1.459302
C		-6.375217		 0.520886		 1.259403
C		-6.652939		-0.779573		 0.793777
C		-5.626162		-1.671749		 0.483181
C		-4.552013		-0.843577		-1.068775
H		-4.960531		 2.534531		-1.193757
H		-4.948081		 1.542733		-2.659558
H		-6.195036		 1.266923		-1.436976
H		-0.495678		 0.981411		 1.407173
H		  -0.2875		 1.470952		-0.291092
H		 -1.56422		-1.256822		-1.541025
H		-1.901231		-2.007211		 0.044079
H		 0.191741		-2.570606		 1.210316
H		 0.344128		-1.089124		 2.151091
H		 2.437524		-2.576022		 0.622342
H		  2.70082		-1.250249		 1.769503
H		 3.456944		-0.137692		-1.852139
H		 3.684725		-1.800423		-1.286371
H		 4.808675		-0.878873		 0.783379
H		 6.339205		-1.646969		-0.821842
H		 5.917483		-0.410639		-2.005106
H		 8.181453		-0.189418		-0.481848
H		 7.283435		 1.232355		-1.032759
H		 6.237093		 2.578631		 0.966506
H		 5.648121		 1.432566		 2.187362
H		 4.750839		 1.783844		-0.700266
H		 3.777889		 1.431789		  0.72029
H		 1.004784		  0.04794		-1.759185
H		 1.064975		-1.724534		-1.587559
H		-4.272719		 0.294695		 1.666897
H		-4.887502		 2.019536		  1.65076
H		-7.192547		 1.239803		 1.283646
H		-7.664984		-1.003253		 0.461363
H		-4.740891		 -1.68497		 1.112759
H		-5.886794		 -2.64836		 0.080496
H		-5.291048		-1.077157		-1.830709
H		-3.773864		-1.591804		-0.988378
................................................................................

TS 93			Imaginary frequency = 473.8123i

Geometry

C		-0.445161		 3.658012		 0.193353
C		-1.660378		 2.966525		-0.439173
C		-2.547867		 3.990684		-1.156982
O		-1.240209		 2.043758		-1.448991
C		-2.521083		 2.229558		 0.632323
C		-1.810382		 1.089871		 1.353773
O		  -1.0691		 1.308519		 2.313646
N		-2.038739		-0.190468		 0.922093
C		-1.432595		-1.324315		 1.614682
C		-1.294052		-2.465475		 0.559583
C		-1.932377		-3.762922		 1.062856
C		 0.195616		-2.661686		 0.191315
N		 0.490083		-1.520569		-0.671328
C		  1.29998		-0.460946		-0.334832
O		 1.145227		 0.667188		-0.845195
C		 2.409864		-0.703379		 0.599945
C		 4.087843		-0.836248		 -1.33544
C		 5.224571		-0.556212		-0.617887
C		 5.347276		 0.587342		 0.199007
C		 4.287789		 1.467409		 0.407643
C		 2.875565		 0.354696		 1.385534
C		-0.662062		-1.357266		-1.560032
C		-1.916804		-1.846315		 -0.76228
C		-2.759727		-2.796488		-1.617829
C		-2.754237		-0.648452		-0.261233
H		-0.756605		 4.418198		 0.918257
H		 0.146326		 4.144421		-0.590128
H		  0.18765		 2.937289		 0.717929
H		-2.977535		 4.711035		-0.451722
H		-3.366621		 3.483903		-1.679813
H		-1.958664		 4.536774		-1.900803
H		-0.382494		  1.64253		-1.190354
H		-3.443348		  1.88419		 0.154317
H		-2.801999		 2.943309		 1.413774
H		-2.070258		-1.646795		 2.450733
H		-0.479301		-1.005028		 2.042665
H		-2.997819		-3.629077		 1.281699
H		-1.449642		-4.090832		 1.991869
H		-1.836515		-4.575955		 0.335297
H		 0.845676		-2.687123		 1.066248
H		 0.335742		-3.598547		-0.368221
H		 2.718368		-1.718096		 0.814853
H		 3.390122		-0.062625		-1.628997
H		 3.975638		-1.791655		 -1.84138
H		 6.002592		-1.315303		 -0.54785
H		 6.218324		 0.656507		 0.848743
H		 3.574947		 1.664288		-0.387643
H		 4.438468		 2.305695		 1.084682
H		 2.227202		  1.22068		 1.483775
H		 3.447302		 0.110343		 2.275042
H		  -0.5161		-1.991341		-2.445494
H		-0.738488		 -0.32427		-1.891339
H		-3.109417		-2.283112		-2.522126
H		-2.181817		-3.669176		-1.943025
H		-3.643343		-3.156645		-1.080592
H		-2.823189		  0.14288		-1.007383
H		-3.772618		-0.981274		   -8e-06
................................................................................

TS 94			Imaginary frequency = 498.8831i

Geometry

O		 1.699081		 0.169787		 2.742659
C		  1.98263		-0.506319		 1.783204
O		 1.389966		-1.683369		 1.478943
C		 3.139978		-0.241926		 0.806966
C		  3.86055		 1.044046		 1.169519
C		 3.637885		 2.205029		 0.446465
C		 3.401296		 2.101827		-0.932641
C		 3.361642		 0.837831		-1.500881
C		 5.531037		 0.184687		-1.149333
C		 5.814613		 0.415772		 0.187003
C		  2.71776		 -0.29293		-0.702631
C		 1.194093		-0.139436		-0.891321
O		 0.523283		 0.630029		-0.215363
N		 0.653348		-0.885247		-1.910357
C		-0.780533		-0.908723		-2.147042
C		-1.520622		-2.198559		-1.680518
C		-0.938509		-2.815641		-0.398837
C		-1.665793		-2.083992		 0.722571
O		-1.313703		 -1.99189		 1.899854
N		 -2.80338		-1.555051		  0.19152
C		-3.774772		-0.805053		  0.97703
C		-3.940296		 0.632673		 0.516796
C		-2.825172		 1.477168		 0.407976
C		-2.986166		  2.80237		 0.003787
C		-4.257734		 3.302388		-0.290421
C		-5.370293		 2.467872		 -0.18331
C		-5.208896		 1.138463		 0.214421
C		 -2.96039		-1.834988		-1.235121
H		 0.527604		-1.768668		 1.961614
H		 3.807545		-1.094792		 0.981528
H		 4.161377		 1.117274		 2.210571
H		 3.876376		 3.170482		 0.885811
H		 3.483426		 2.982978		-1.565037
H		 3.284558		 0.741352		-2.582448
H		 5.876992		 0.876502		-1.908944
H		 5.342322		-0.826364		-1.500164
H		 5.890093		-0.413198		 0.884235
H		  6.35435		 1.309912		 0.479477
H		   3.0144		-1.259254		-1.126049
H		 1.242007		 -1.55675		-2.383313
H		-1.171153		-0.043894		-1.607072
H		-0.979566		-0.751001		-3.214015
H		-1.541653		-2.925878		-2.498909
H		-1.187515		-3.883006		 -0.32588
H		  0.14083		-2.715833		-0.289889
H		-3.406941		-0.845637		 2.007411
H		-4.744149		 -1.32082		 0.947848
H		 -1.82919		 1.102126		 0.628941
H		-2.113321		 3.444473		-0.076535
H		-4.379363		 4.336596		-0.601828
H		-6.362933		 2.846848		-0.412612
H		-6.078827		 0.489374		 0.294408
H		-3.357871		 -0.95513		-1.752879
H		-3.662033		-2.667408		-1.395216
................................................................................

TS 95			Imaginary frequency = 476.4572i

Geometry

C		 2.141328		 3.300537		 1.185322
N		 2.091563		 1.879238		 0.860262
C		 1.055756		 1.102208		 1.538862
C		-0.376202		 1.374897		 1.043887
C		-0.614183		 0.959804		-0.414387
N		-1.959591		 1.281473		-0.900364
C		-2.106489		  2.64543		-1.406377
C		-2.828604		 0.350429		-1.465712
O		-3.591819		 0.700569		-2.368928
C		-2.892274		-1.049978		-0.955877
C		 -2.35066		-1.633804		 0.197217
C		-3.957749		-1.896734		 1.523191
C		-4.241578		-0.568306		 1.891894
C		-4.915269		 0.061431		 0.833584
C		-5.125012		 -0.86621		-0.185662
C		-4.928468		-2.235081		 0.408053
C		 3.105111		 1.350035		 0.083788
O		 4.008813		 2.056429		-0.356468
C		 3.088899		-0.150005		-0.193436
C		   3.7674		-1.071956		 0.872719
C		 4.487921		-1.843029		-0.279574
C		 3.755126		-3.137287		-0.649946
C		  5.97998		-2.101726		-0.077606
C		 4.119637		 -0.65919		-1.229492
H		 2.188186		 3.441679		 2.273657
H		 3.033084		  3.72162		 0.723704
H		 1.257793		 3.828653		 0.807086
H		 1.285046		 0.039327		 1.444298
H		  1.10584		 1.333831		 2.613004
H		 -0.61484		 2.438178		 1.167647
H		 -1.07392		 0.834956		  1.69682
H		 0.115814		 1.469855		 -1.05907
H		-0.439631		-0.110689		-0.538934
H		-1.669527		 2.760373		-2.408325
H		-1.606624		 3.336454		-0.721117
H		-3.164186		 2.900355		 -1.47156
H		-3.246463		-1.712456		 -1.73969
H		-1.712476		-1.072183		  0.86599
H		-2.115903		-2.694949		 0.164017
H		-3.599329		-2.644113		 2.226027
H		-3.865457		-0.071023		 2.780491
H		-5.127672		 1.122759		 0.766089
H		-5.639234		-0.665392		-1.117157
H		-5.877658		-2.557775		 0.868503
H		-4.610901		-3.016176		-0.285302
H		 2.080029		 -0.49802		-0.432026
H		 3.107024		-1.652747		 1.527671
H		 4.473244		-0.511582		 1.495233
H		 3.873772		-3.896101		 0.134168
H		 4.150991		 -3.55574		-1.583833
H		 2.680172		-2.970606		-0.792788
H		  6.43736		-2.499768		-0.992636
H		 6.510316		-1.179609		 0.186849
H		 6.151925		-2.832265		 0.723985
H		 3.732998		-0.919047		-2.220995
H		 4.932452		 0.062448		 -1.34061
................................................................................

TS 96			Imaginary frequency = 457.0256i

Geometry

C		-5.070568		 0.507308		  1.89429
O		-5.284284		 1.517531		  0.92314
C		-4.140305		 1.886825		 0.181472
C		-3.793508		 0.944777		-0.965381
O		-3.167581		-0.230488		-0.468301
C		-2.815778		-1.154548		-1.489743
C		-2.043358		-2.308082		-0.852382
C		-2.907123		-3.168109		 0.080817
N		-0.878525		-1.740796		-0.172184
C		 0.209408		-2.526975		 0.123139
O		 0.372645		-3.661088		-0.306212
N		 1.147665		-1.901991		 0.953421
C		 2.390439		  -2.4506		 1.191831
C		 3.512301		 -2.24627		 -1.21226
C		 3.090808		-0.944153		-1.269906
C		 3.399329		 0.048716		-0.299381
C		 2.669833		 1.335363		    -0.27
C		 1.358576		 1.465755		-0.779633
C		 0.675349		 2.679996		-0.749928
C		 1.298217		 3.789914		-0.192274
F		 0.637605		  4.96905		 -0.15458
C		  2.58512		 3.712987		  0.32661
C		 3.259564		 2.495352		 0.276725
C		 4.241519		-0.333469		 0.771426
C		 3.341492		 -1.69835		 1.894915
H		-4.242594		 0.772251		 2.571207
H		-4.850383		-0.466467		 1.440369
H		-5.993003		  0.43575		 2.477185
H		 -4.36869		 2.869326		-0.247961
H		-3.260702		 1.998875		 0.837059
H		 -4.71193		 0.687398		-1.515642
H		 -3.11426		 1.461874		-1.666031
H		-2.187665		 -0.65599		-2.245234
H		-3.718249		-1.536143		-1.992486
H		-1.656731		-2.940976		  -1.6572
H		-2.304983		-3.981669		 0.494497
H		-3.747324		-3.608503		-0.468908
H		-3.311674		-2.569729		 0.903505
H		-1.077025		 -0.92723		 0.397541
H		  1.05856		-0.904338		 1.109631
H		 2.494589		-3.485822		  0.90493
H		  4.33181		-2.572303		-0.583428
H		 3.161732		-2.969781		-1.941611
H		  2.38136		-0.682704		-2.053339
H		 0.851788		 0.594911		-1.185505
H		-0.333203		 2.772293		-1.141297
H		 3.049625		 4.601575		  0.74233
H		 4.280381		 2.448703		 0.643766
H		 5.090804		-0.968074		 0.531721
H		 4.484153		 0.413594		 1.524152
H		 2.945822		 -0.97981		 2.611326
H		 4.191243		-2.255216		 2.280947
................................................................................

TS 97			Imaginary frequency = 498.6956i

Geometry

C		-5.677037		-1.377326		-1.561356
O		-4.795915		 -0.59911		-0.737424
C		-5.358314		 0.502068		-0.179037
O		-6.517973		 0.813438		-0.382492
C		-4.459264		 1.278304		 0.704033
C		-4.067561		 3.009921		-0.771356
C		-3.468298		 3.899895		 0.104383
C		-2.301412		 3.580534		 0.818912
C		-1.661486		 2.356442		 0.675402
C		-3.234351		 0.911137		 1.303043
C		-2.539863		-0.437981		 1.315163
O		 -2.44232		-0.968912		 2.423588
N		-1.997607		-1.037827		 0.204542
C		-1.931264		-0.555219		-1.166929
C		-0.463612		-0.430539		-1.578342
O		 0.237244		-1.662436		-1.391746
C		 0.140822		-2.256587		-0.096211
C		-1.336128		 -2.32903		 0.359417
C		  0.63854		 -3.69844		-0.278794
O		 2.005298		-3.830716		-0.610872
C		 2.900644		-3.504718		 0.436046
C		 3.366549		-2.052191		 0.427684
N		 2.293419		-1.054839		 0.606756
C		 2.475215		  0.28462		 0.388904
O		 1.541574		 1.098158		 0.443224
C		  3.84538		 0.839402		 0.072214
C		 3.893358		 2.006778		-0.701744
C		 5.122442		  2.60076		-0.959892
C		 6.271463		 2.024879		-0.412157
O		 7.527373		  2.51741		-0.587063
C		 6.127932		 0.869058		 0.369149
N		 4.951855		 0.290116		 0.597817
C		   0.9511		-1.486722		 0.991107
H		-6.529286		-1.736589		-0.978982
H		-6.049136		-0.783095		 -2.40044
H		-5.078586		-2.215824		-1.919944
H		 -5.05328		 1.983356		 1.271091
H		-5.051212		 3.218214		-1.181253
H		-3.475352		 2.304831		-1.343669
H		-4.033712		 4.776597		 0.416162
H		-2.021002		 4.224901		 1.650456
H		-0.811727		 2.101116		 1.301057
H		-1.648239		  1.88307		-0.295479
H		-3.131446		 1.295335		 2.310269
H		-2.441581		-1.276375		-1.819442
H		-2.455726		 0.392162		-1.268295
H		-0.385817		-0.216438		  -2.6497
H		 0.023306		 0.374316		-1.016382
H		-1.417779		-2.624256		 1.405567
H		 -1.86295		-3.070421		-0.259305
H		 0.412727		-4.269139		 0.639022
H		 0.089163		 -4.14835		-1.110491
H		 2.477088		-3.789694		 1.411341
H		 3.796835		-4.117988		 0.283854
H		 3.862501		 -1.86403		-0.528733
H		 4.122316		  -1.9349		 1.209798
H		 2.970333		 2.434257		-1.074505
H		 5.189124		 3.501053		 -1.56824
H		 7.487772		 3.315186		-1.138074
H		 7.010222		 0.414906		 0.815252
H		  0.40928		-0.586849		 1.275819
H		 1.011126		-2.120434		 1.883909
................................................................................

TS 98			Imaginary frequency = 478.451i

Geometry

O		-3.614092		-2.548961		-0.710367
C		-4.327511		-1.653481		 -0.26586
N		-3.831384		-0.388837		 -0.06392
C		-2.519922		-0.037877		-0.585059
C		-1.315632		-0.582036		 0.242504
C		 -0.21808		 0.513093		 0.186977
C		 0.998452		 0.276042		-0.768947
N		 1.853228		 0.159674		 0.422242
C		 3.191687		 0.440659		  0.59205
O		 3.613785		 0.796656		 1.697871
C		 4.062353		 0.244288		-0.577842
C		 4.537683		-2.143248		 0.129862
C		 5.700685		 -2.32932		-0.577588
C		 6.803877		-1.458511		-0.466258
C		 6.756262		-0.299547		 0.303806
C		 5.311844		  0.86606		-0.598224
C		 0.804626		 0.571317		 1.358596
N		-1.016143		 1.701614		 -0.07264
C		 -0.87217		 3.073853		-0.056592
C		-2.097211		 3.555135		-0.467164
N		-2.977533		 2.525586		-0.749098
C		-2.279779		 1.439234		-0.503873
C		-5.759048		-1.903956		 0.101702
C		 -6.42919		 -1.20332		 1.271617
C		-6.850104		-0.869906		-0.126471
H		-4.455913		 0.387527		 0.112682
H		-2.445358		-0.399058		-1.620384
H		-1.645251		-0.704205		 1.279867
H		-0.966138		-1.550967		-0.117499
H		 0.945741		-0.626308		-1.389372
H		 1.230352		 1.141443		 -1.40291
H		 3.642353		-0.179972		-1.482574
H		 3.658085		-2.745254		-0.081651
H		 4.520093		-1.602554		 1.067511
H		 5.719298		-3.074325		-1.371825
H		 7.623979		-1.582965		-1.171552
H		 6.181957		-0.276765		  1.22542
H		 7.623945		 0.356851		 0.308186
H		 5.801506		 1.009193		-1.555872
H		 5.480393		  1.65121		 0.133354
H		 0.966721		 1.571863		 1.778372
H		 0.624138		-0.130804		 2.179991
H		 0.038293		 3.568594		 0.245776
H		 -2.39616		 4.589865		-0.569618
H		-6.022919		-2.942111		-0.070033
H		-7.096356		-1.797828		 1.889002
H		-5.841627		-0.477906		 1.827825
H		-6.566313		 0.091607		-0.546976
H		-7.808471		-1.235832		-0.483246
................................................................................

TS 99			Imaginary frequency = 471.6115i

Geometry

C		 4.649466		  2.54638		-1.064193
C		 4.967231		 1.166399		 -0.53496
C		 6.211186		 0.584128		-0.806434
C		 6.566521		-0.674287		-0.319073
C		 5.644052		-1.365384		 0.452207
F		 5.967605		 -2.58126		 0.943015
C		 4.390366		-0.839334		 0.731508
C		 4.046584		 0.425535		 0.238782
C		 2.721634		 1.029356		 0.627738
O		 2.646966		 2.159783		 1.110827
N		 1.597826		 0.267547		 0.457571
C		  1.43344		-0.944065		-0.358034
C		-0.016662		-0.860093		-0.855237
O		-0.490003		 -2.14822		-1.137481
C		 -0.73417		-0.144537		 0.318203
N		-1.974555		 0.544626		 -0.02015
C		-3.097359		-0.098877		-0.458604
O		-3.073767		-1.315267		-0.739375
C		-4.336069		 0.694304		 -0.59223
C		-4.419756		 2.137729		  -0.1459
C		-5.078823		-0.311322		 1.711715
C		-6.405593		 0.017496		 1.587117
C		-7.185256		-0.372197		 0.477205
C		-6.632703		 -1.06723		-0.598124
C		-5.300929		 0.186129		-1.475136
C		 0.309901		 0.854066		 0.841059
H		  3.69912		 2.566161		 -1.60979
H		 5.436455		 2.886679		-1.744371
H		 4.553025		  3.26619		-0.246486
H		 6.926672		 1.133955		-1.412545
H		 7.536213		-1.114538		-0.527046
H		 3.701382		-1.411167		 1.343971
H		 2.162071		  -0.9778		-1.170172
H		 1.539721		-1.859049		 0.238499
H		-0.068757		-0.196211		 -1.73655
H		-1.470808		-2.079195		-1.123289
H		-0.944705		-0.914345		 1.073247
H		-2.025611		 1.535965		 0.162433
H		-5.466116		  2.42015		 0.010965
H		-4.014155		 2.824408		-0.905285
H		-3.895509		 2.329328		 0.796588
H		-4.639131		 -1.15136		 1.189977
H		-4.481215		  0.11257		 2.514687
H		-6.840113		  0.72616		  2.29064
H		-8.178688		 0.059872		 0.370934
H		-7.278188		-1.320265		-1.436526
H		-5.845749		-1.793462		-0.415911
H		-4.978979		-0.593106		-2.158792
H		-6.018233		 0.890602		-1.887111
H		  0.20092		 1.841844		 0.371555
H		 0.255116		 1.007204		 1.923876
................................................................................

TS 100			Imaginary frequency = 505.2978i

Geometry

C		-1.878509		-2.941412		 0.888356
C		 -0.92739		-1.791143		 0.536767
C		 0.493774		-2.101181		 1.055511
N		 1.512492		-1.294577		 0.377925
C		 2.274204		-0.433372		 1.120409
O		 2.063926		 -0.24575		   2.3295
C		 3.391593		 0.316004		 0.496719
C		 4.096798		 0.349626		-0.710033
C		 5.112573		 1.310194		-0.542574
F		  6.01844		  1.65295		-1.474333
C		 5.035556		 1.849377		 0.728033
N		 3.982989		 1.230445		  1.33504
C		 1.628336		-1.487981		-1.073695
C		 0.345316		-2.125623		-1.628451
C		-0.903109		-1.480675		-0.999482
N		-0.927872		-0.050164		-1.350893
C		-2.248564		 0.551532		-1.576943
C		 -3.21325		 0.611663		-0.395016
C		-4.367194		 -0.20558		-0.391882
C		-5.395473		-0.057769		 0.517887
C		 -6.03119		 2.125791		 0.161696
C		-4.896505		 2.918131		 0.170073
C		-3.077302		 1.617972		 0.549863
H		 -1.83747		-3.179007		  1.95857
H		-2.912685		-2.678368		 0.642055
H		-1.618342		-3.855429		 0.337847
H		-1.280864		-0.887679		 1.046281
H		  0.72885		-3.164028		 0.897518
H		  0.57599		-1.897651		 2.122459
H		  3.93489		-0.240696		-1.596433
H		  5.63505		 2.603299		 1.213975
H		 3.652878		 1.326361		 2.287021
H		 1.764981		-0.512746		-1.546515
H		 2.501136		-2.110772		-1.318742
H		 0.330585		-1.987759		-2.714133
H		 0.338824		-3.206246		-1.436381
H		-1.788764		-1.932366		-1.462106
H		-0.426904		 0.486054		-0.645217
H		-2.715285		 0.003346		-2.405017
H		-2.066119		 1.571429		-1.941548
H		-4.546765		-0.818721		-1.275512
H		-5.203575		 0.282551		 1.528749
H		-6.313039		-0.628216		 0.397678
H		-6.678487		 2.089759		 1.033096
H		-6.500091		 1.851799		-0.776556
H		-4.479323		 3.279541		-0.763639
H		-4.659022		 3.517777		 1.044047
H		-2.247431		 2.319509		 0.477079
H		-3.477624		 1.504447		 1.550491
................................................................................

TS 101			Imaginary frequency = 524.7114i

Geometry

C		 3.893591		-2.859635		-0.317086
C		 3.945177		-1.509213		-1.059075
C		 2.552797		-0.844487		-1.180302
C		 1.870064		-0.429175		 0.121981
O		 2.232195		-0.760573		 1.250424
N		 0.777498		 0.367647		-0.041617
C		-0.070092		  0.72815		 -1.18518
C		-1.075484		 1.359708		-0.168842
N		-2.448947		 0.944334		-0.234283
C		-3.479214		 1.826405		-0.410676
O		-3.315844		 3.032908		-0.539824
C		-4.900873		 1.226116		-0.370561
C		-5.064514		-0.153187		-0.982292
C		-4.612963		-1.378919		-0.483889
C		-4.766222		-1.856382		 0.828831
C		-5.436128		-1.177152		 1.833385
C		-7.450799		 -0.81378		  0.83875
C		-7.281171		-0.395224		-0.473176
C		-0.197981		 0.764778		 0.975369
C		 5.006809		-0.579399		-0.519752
C		 6.128106		-0.076048		-1.222027
N		 6.901899		 0.703584		-0.466068
N		  6.28965		 0.707243		 0.739063
C		  6.82887		 1.519905		 1.810949
C		 5.154443		-0.040241		 0.750816
H		 3.168912		-3.534496		-0.791356
H		 4.875412		-3.344003		-0.345578
H		 3.600227		 -2.72163		 0.725124
H		  4.23641		-1.727378		-2.096475
H		 2.630149		 0.039202		-1.826964
H		 1.872372		-1.538085		-1.698935
H		-0.476747		-0.136445		-1.728684
H		 0.388659		 1.417856		-1.902977
H		-1.073069		 2.449077		-0.196337
H		-2.678166		-0.039152		-0.147062
H		-5.218998		  1.27152		 0.674575
H		 -5.51909		 1.949527		-0.907968
H		 -5.08694		  -0.1005		 -2.07215
H		-4.371016		-2.134436		-1.231898
H		-4.578598		-2.918909		 0.979459
H		-5.379261		-0.103845		  1.93899
H		-5.681109		 -1.70012		 2.754831
H		 -7.72754		-0.094454		 1.603873
H		-7.732891		-1.839634		  1.04709
H		-7.413888		-1.102358		-1.284701
H		-7.451301		 0.644981		-0.732075
H		-0.649688		-0.089598		 1.496958
H		 0.182577		 1.471461		 1.719784
H		 6.404772		-0.263784		-2.253112
H		 7.910754		 1.376567		 1.860712
H		   6.6192		 2.582054		 1.642219
H		 6.376148		 1.209098		 2.755143
H		 4.534695		 -0.13418		  1.62971
................................................................................

TS 102			Imaginary frequency = 468.8042i

Geometry

C		-1.647959		 2.358721		-0.980859
O		-1.929033		 1.386441		 0.016765
C		-2.721975		 0.303507		-0.425613
C		-1.930231		-0.737345		-1.231397
N		-0.787481		-1.289286		 -0.51893
C		-1.041596		-2.438961		 0.341959
C		 0.460826		-0.772908		-0.818057
O		 0.603505		 -0.02366		-1.802539
C		 1.647732		-1.089715		 0.022137
C		 1.640487		-1.603957		 1.445608
C		 1.476108		 1.446089		 0.868448
C		 2.744962		 1.492886		 1.387719
C		 3.886905		 1.141595		 0.635296
C		 3.786193		 0.674802		-0.680666
C		 2.880822		-1.084738		-0.659236
O		-3.262654		-0.335801		 0.692303
C		-4.137573		 0.478078		 1.462135
H		-2.572249		 2.712417		-1.464826
H		-1.172934		 3.199456		 -0.46922
H		-0.960086		  1.96923		-1.740728
H		-3.536691		 0.700458		-1.067948
H		-2.617897		-1.547033		-1.502715
H		-1.559748		-0.276165		-2.147901
H		-1.393713		-2.150434		 1.337766
H		-0.147043		-3.054183		 0.432103
H		 -1.82216		-3.054396		-0.119426
H		 1.753792		-2.697478		 1.500285
H		  2.49796		-1.175891		 1.979108
H		 0.740085		-1.328255		 1.998309
H		 1.289796		 1.447214		-0.196133
H		 0.603559		 1.587864		 1.499921
H		 2.874871		 1.670126		 2.454941
H		 4.838244		 1.048483		 1.156644
H		 3.017386		 1.093052		 -1.32482
H		  4.71011		 0.435431		 -1.20441
H		 3.685903		-1.659849		-0.207254
H		 2.839634		-1.143775		-1.742922
H		-3.608077		 1.324317		 1.911711
H		-4.546278		-0.161284		 2.248278
H		-4.964854		 0.861529		 0.844679
................................................................................

TS 103			Imaginary frequency = 493.7594i

Geometry

O		 1.204996		 0.673885		-1.927582
C		 0.251778		 1.243497		-1.400131
C		 0.330183		 2.717059		-0.983124
C		 1.751032		 3.268907		-0.835288
C		 2.521884		 2.785022		 0.402988
N		 2.952497		 1.396647		 0.332328
C		  2.71586		 0.478572		  1.32332
O		 2.061458		 0.760794		 2.337037
C		 3.327317		-0.866049		 1.157451
C		 1.400952		-2.077698		 0.194673
C		 2.041119		-3.241463		-0.166954
C		 3.157359		-3.248417		-1.025595
C		 3.730886		-2.070336		-1.494641
C		 4.391616		-1.146336		 0.297955
N		-0.996355		 0.673168		-1.300248
C		-1.637864		 0.394842		-0.205737
C		-1.088973		 0.446221		 1.136211
C		-1.851597		 0.129977		 2.215789
N		-3.158483		-0.250191		 2.102265
C		 -3.77882		-0.358481		 0.866611
C		-5.120449		-0.770894		 0.779899
C		-5.728486		-0.877466		-0.460348
C		-5.011337		-0.577669		-1.630471
C		-3.689508		-0.170643		-1.544204
C		-3.044548		-0.048552		-0.300389
H		-0.243744		 2.862033		-0.059145
H		-0.208253		  3.28371		-1.756011
H		 2.322988		 3.037295		-1.742309
H		 1.693254		 4.363459		-0.774264
H		 3.403765		 3.429952		 0.535232
H		 1.916178		 2.880843		 1.308629
H		 3.233746		 1.055692		-0.575984
H		 3.145796		-1.503231		 2.013239
H		  0.64514		-2.081419		   0.9746
H		 1.395432		-1.214273		 -0.45859
H		 1.801956		-4.163005		 0.362616
H		 3.718989		-4.176615		-1.123301
H		 3.096513		-1.222011		-1.733468
H		 4.638649		-2.131604		-2.091668
H		 5.066113		-1.952518		 0.564481
H		 4.877754		-0.328741		-0.228281
H		-0.052675		  0.71459		 1.309886
H		-1.454064		 0.162244		 3.224456
H		-3.685471		-0.483047		 2.931577
H		-5.670096		-1.004955		 1.688958
H		-6.764685		-1.197959		-0.522819
H		-5.492153		-0.667284		-2.600001
H		 -3.11081		 0.061464		-2.431983
................................................................................

TS 104			Imaginary frequency = 490.2451i

Geometry

C		-1.295375		 2.846265		 0.705686
O		-1.090654		 1.639487		-0.037329
C		-2.080125		  0.69214		-0.044258
C		-3.436641		 0.999653		-0.207822
F		-3.816261		 2.295475		-0.339825
C		-4.405986		 0.012099		-0.250743
C		-4.016879		-1.322586		-0.156858
C		-2.669999		-1.677066		-0.022056
C		-2.281832		-3.135652		 0.079849
C		-1.693275		-0.659816		 0.041365
C		-0.242688		-0.999989		  0.20572
C		 0.404967		-0.696236		 1.426752
C		 1.766318		-0.796524		  1.59653
C		 2.518438		 0.638862		-0.185826
C		 3.949821		 0.220138		-0.153586
F		 4.743661		 1.012906		-0.921071
F		 4.477645		 0.260614		 1.093635
F		 4.116195		-1.048019		-0.620945
C		 1.737082		 0.341517		-1.293164
C		  0.50493		-1.393417		-0.899152
H		-1.903638		 3.563923		 0.150501
H		-1.770433		 2.637165		 1.671348
H		-0.298862		 3.260592		 0.874787
H		-5.445204		 0.300554		-0.371917
H		-4.773696		 -2.10126		-0.191165
H		 -1.64301		-3.323411		 0.949772
H		-3.171281		 -3.76719		  0.16725
H		-1.720406		-3.470127		-0.800659
H		-0.181847		-0.187693		 2.189505
H		 2.235001		-0.421864		 2.501453
H		 2.361098		-1.505538		 1.034963
H		 2.285235		 1.487149		  0.44544
H		 2.193348		-0.162614		-2.139985
H		 0.894313		 0.981768		-1.520146
H		 0.003502		 -1.54744		-1.851508
H		 1.417407		-1.965025		 -0.77177
................................................................................

TS 105			Imaginary frequency = 538.9335i

Geometry

O		 1.849183		 1.135829		 1.421211
C		 1.448296		 0.219573		  0.70673
N		 2.342659		-0.658395		 0.097783
C		 3.725106		-0.510281		  0.25166
C		 4.611765		-1.435498		-0.288518
C		 5.998255		-1.250491		-0.246383
C		 6.582436		-0.128572		 0.334067
C		 5.785122		 1.515335		-0.809731
C		 4.401986		 1.406009		-0.893823
N		 0.108322		 0.012359		  0.43016
C		-0.479976		-1.263601		 0.017767
C		-1.646561		-1.035574		-0.950248
C		 -2.71658		-0.094792		 -0.35433
C		-2.031756		 1.194716		 0.133566
C		-0.857781		 0.911186		 1.074015
C		-3.828117		 0.186596		-1.396277
C		-5.194051		 0.498085		-0.778892
O		-5.091581		 1.779184		-0.154374
C		-5.615757		-0.616247		 0.218296
C		-4.424172		 -1.49916		  0.60889
O		-3.263175		-0.715712		 0.833137
H		 2.028204		 -1.22211		-0.678118
H		 3.977937		 0.099246		 1.106114
H		 4.211203		-2.231088		-0.917837
H		 6.611134		-1.895086		-0.874586
H		 6.140715		  0.30842		 1.224096
H		 7.660863		-0.000119		 0.272338
H		 6.390633		 1.299089		-1.684401
H		 6.218549		  2.24994		-0.135466
H		 3.939748		 1.032383		 -1.80171
H		 3.754978		 1.978571		 -0.23738
H		-0.849211		-1.801147		 0.903802
H		 0.267336		-1.905215		-0.452583
H		-1.269656		-0.602254		-1.886202
H		   -2.101		-2.003698		-1.198854
H		-2.775392		 1.818279		 0.635552
H		-1.664494		 1.747789		-0.740382
H		-0.331612		 1.828727		 1.334796
H		-1.225166		 0.458068		 2.005824
H		-3.526354		 1.019364		-2.039975
H		-3.952052		  -0.6876		-2.049557
H		-5.932272		 0.555036		-1.594002
H		-5.942612		  1.97302		 0.268108
H		 -6.02729		-0.140804		 1.116822
H		-6.409338		-1.241633		-0.210558
H		 -4.61542		-2.032616		 1.544968
H		-4.241002		-2.260416		-0.166949
................................................................................

TS 106			Imaginary frequency = 481.5943i

Geometry

C		-6.421382		 0.949494		 1.509531
C		-6.242459		 0.090913		 0.275722
C		-4.902231		-0.194361		-0.296388
O		-4.761879		-0.824168		-1.352887
N		-3.816536		 0.307131		 0.388028
C		-2.458864		-0.024287		-0.006608
C		-1.893627		-1.177948		 0.817192
O		-1.853393		-0.777224		 2.191345
C		-1.134937		-1.802905		 2.868776
C		-0.019839		-2.269989		 1.894827
C		 1.390147		-1.813325		 2.302937
C		 2.355632		-1.880584		 1.118183
N		 1.884041		 -0.99935		 0.036383
C		 2.702694		  -0.4836		-0.937734
O		 2.326625		 0.357867		-1.747388
C		 4.099705		-1.056121		-1.037159
C		 4.238251		 -2.37384		-1.485167
C		 5.499286		-2.881713		-1.780234
C		 6.591256		-2.030418		-1.620306
N		 6.486692		-0.777106		-1.177059
C		 5.272358		-0.280241		-0.876323
C		 5.276854		 1.119682		-0.364574
C		 6.275709		 2.004601		 -0.80387
C		 6.322968		 3.313535		-0.330041
C		 5.389077		 3.769112		 0.602793
C		 4.416891		 2.878537		 1.038733
F		 3.513018		 3.290688		 1.956236
C		 4.342002		 1.572034		 0.577374
C		  0.49158		-0.530183		 0.083552
C		-0.453727		-1.656705		 0.520497
C		-6.429689		 2.041624		-1.399757
C		-7.789635		 2.211713		-1.308038
C		-8.701406		 1.158204		-1.528476
C		-8.265388		-0.138478		-1.795256
C		-7.272894		-0.771322		-0.123626
H		-5.756293		 1.818748		 1.524533
H		-6.248714		 0.375643		 2.434019
H		 -7.44819		 1.327349		 1.557733
H		-3.941396		 0.596491		  1.34791
H		-2.492303		-0.303106		-1.062054
H		 -1.82815		  0.86392		 0.106602
H		-2.577141		-2.037556		  0.71262
H		-1.809892		-2.636737		 3.118065
H		-0.749641		-1.379984		  3.80187
H		-0.022477		-3.364044		 1.824006
H		 1.776404		-2.442937		 3.113098
H		  1.35888		-0.786648		 2.689605
H		 3.361151		 -1.57748		 1.425747
H		 2.428671		-2.921091		 0.768706
H		  3.35105		-2.985295		-1.629478
H		 5.631376		-3.898032		-2.138277
H		 7.598807		-2.369375		-1.856661
H		 7.009443		 1.647924		-1.516997
H		 7.094757		 3.988999		-0.688173
H		 5.406072		 4.782256		 0.990538
H		 3.563817		 0.930154		 0.972743
H		 0.250892		-0.166669		-0.916214
H		 0.405348		 0.325661		 0.766804
H		-0.462987		-2.423592		-0.261899
H		-5.753411		  2.83574		-1.094398
H		-5.984895		 1.246432		-1.983625
H		-8.177565		  3.14464		-0.901037
H		 -9.74703		 1.321157		-1.272704
H		-7.364983		-0.290317		-2.383364
H		-9.010595		-0.921289		-1.921298
H		-6.979472		-1.690119		-0.621387
H		-8.138885		-0.854128		 0.527479
................................................................................

TS 107			Imaginary frequency = 475.8363i

Geometry

C		-4.962089		-2.421996		-0.271017
O		-3.828306		-2.549585		  0.57613
C		-3.030419		-1.450555		 0.645428
C		-1.940226		-1.672269		 -1.77761
C		-0.773569		-0.976135		 -1.58146
C		 0.085573		-1.178262		-0.480248
N		 1.178952		-0.279639		-0.265947
C		 1.150986		 1.123082		-0.171301
C		-0.095491		 1.928364		-0.205899
C		-0.532502		 2.528043		-1.393914
C		-1.674748		 3.326107		-1.435171
C		-2.396173		 3.536924		-0.258309
C		 -1.97132		 2.970539		 0.939945
C		 -0.81524		 2.173728		 0.987408
N		-0.406676		 1.590113		 2.192522
C		 2.432627		 1.588106		 0.017467
C		  3.31595		  0.46115		 0.035476
C		 4.706646		 0.306444		 0.175438
C		 5.251691		-0.969025		 0.122209
C		 4.431353		-2.099037		 -0.07765
C		 3.054065		-1.976413		 -0.21768
C		  2.50427		-0.690245		-0.147984
C		-0.248009		-2.097604		 0.529251
C		-1.903917		-1.489263		 1.463206
H		-5.623558		-1.616212		 0.074513
H		-4.655184		-2.215317		-1.304516
H		-5.496581		-3.372655		-0.226101
H		-3.408122		-0.538616		 0.195947
H		-2.581522		-1.422206		-2.618486
H		-2.134912		-2.624236		-1.300536
H		 -0.54486		-0.148395		-2.247401
H		 0.048084		 2.362236		-2.297655
H		-1.994135		 3.778575		-2.369208
H		-3.289871		 4.155839		-0.267921
H		-2.528718		  3.15092		 1.856913
H		 -0.70585		 2.091442		 3.020679
H		 0.585275		 1.376746		 2.223713
H		 2.701779		 2.630669		 0.126191
H		 5.343566		  1.17616		 0.317621
H		 6.324949		 -1.10205		 0.229873
H		 4.884721		-3.085577		-0.126447
H		 2.424299		-2.844725		-0.382181
H		 -0.67635		-3.049206		 0.225001
H		 0.436057		 -2.18386		 1.370402
H		-1.898793		-2.290476		 2.200342
H		-1.526498		-0.535795		  1.81867
................................................................................

TS 108			Imaginary frequency = 523.4066i

Geometry

C		 2.163287		-1.744471		-1.372901
C		 2.023149		-1.218049		 0.072031
C		 3.310389		-1.443772		  0.87927
C		  1.64549		 0.237195		   0.0674
N		 2.467179		 1.258261		 0.233562
N		 1.713701		 2.383709		 0.105619
N		 0.477334		 2.095867		-0.127975
N		 0.399853		 0.735063		-0.169223
C		-0.830366		 0.066333		-0.370594
C		-1.830875		 0.635079		-1.142563
C		-3.108267		 0.064544		-1.220064
C		-3.451884		-1.090483		-0.530496
C		-3.143007		-0.534931		 1.570025
C		-1.861649		-0.029163		 1.725502
H		 2.972725		-1.219944		-1.891695
H		 1.243279		-1.602972		-1.950531
H		 2.398555		-2.814334		-1.362759
H		 1.210582		-1.776611		 0.559378
H		 4.143687		-0.887554		 0.440956
H		 3.563781		 -2.50931		 0.885295
H		 3.195433		-1.107762		 1.914257
H		 -0.74591		 -1.00304		-0.241071
H		-1.669391		 1.638742		-1.524414
H		-3.899999		 0.665133		-1.662865
H		-2.722048		-1.878883		-0.378963
H		-4.481215		-1.439712		-0.549944
H		-3.363978		-1.546777		 1.899359
H		-3.989834		 0.142732		 1.577678
H		-1.068811		-0.661801		 2.115825
H		-1.690932		   1.0381		 1.809938
................................................................................

TS 109			Imaginary frequency = 489.8518i

Geometry

C		-8.858497		 1.282759		-0.500203
C		 -7.37486		 1.185332		-0.774687
C		-6.625244		 2.368055		 -0.97844
C		-5.254362		  2.39005		 -1.07101
C		 -4.68625		 1.292113		 1.061966
C		-3.253446		  1.16416		 0.704952
O		-2.448802		 2.067983		  0.93266
N		-2.865589		 0.001693		 0.065928
C		-1.476817		 -0.26364		-0.272845
C		-0.723657		-1.084132		 0.783723
C		-0.532473		-0.399871		  2.14633
C		  0.61887		-1.188899		 2.769579
N		 1.468641		-1.523812		 1.611961
C		 2.832883		-1.530045		 1.765652
O		 3.351259		 -1.43711		 2.876149
C		 3.704594		-1.608292		 0.510645
C		 3.968255		-0.236087		-0.095562
C		 3.898471		-0.057376		-1.505109
C		 4.154473		 1.163535		 -2.08749
C		 4.495121		 2.285011		-1.288569
N		 4.738637		 3.479497		-1.905271
C		 5.054747		 4.505714		-1.141744
C		 5.157535		 4.449076		  0.27232
C		 4.914585		 3.254022		 0.905559
C		 4.569875		 2.115716		 0.130856
C		 4.302458		 0.844678		 0.698815
C		 0.729316		 -1.44198		 0.335768
C		 0.765974		-2.705861		-0.507456
C		 0.806109		-2.639737		-1.903813
C		  0.76982		-3.819047		-2.647305
C		 0.696841		-5.032296		-1.963849
N		 0.665847		-5.123673		-0.627499
C		 0.701551		-3.983353		 0.068944
C		-5.592534		 0.237319		 1.176117
C		-6.708854		-0.028113		-0.605484
H		  -9.1284		 2.235103		-0.029984
H		-9.201182		 0.470465		 0.150366
H		-9.434555		  1.20977		-1.433116
H		-7.149573		 3.316755		-0.866503
H		-4.711735		 3.330484		-1.061133
H		-4.688375		 1.537441		-1.424849
H		-4.908261		 2.242017		 1.531496
H		-3.524544		-0.758634		-0.015203
H		-0.994396		 0.709398		 -0.40098
H		-1.450913		 -0.78729		-1.236752
H		-1.262089		-2.030254		 0.940725
H		-0.254189		 0.649917		 2.005465
H		-1.440134		-0.421199		 2.755942
H		 1.210149		-0.629209		 3.495704
H		 0.265756		 -2.10523		 3.262752
H		 4.647606		-2.056854		 0.840353
H		 3.273447		-2.270782		-0.243965
H		 3.646046		-0.911154		-2.130079
H		 4.104831		 1.305013		-3.162772
H		 5.244608		 5.448189		-1.655186
H		 5.423285		 5.341749		   0.8307
H		 4.980925		 3.163953		 1.987317
H		 4.363457		 0.721373		 1.777485
H		 1.129497		-0.613381		-0.266015
H		 0.873382		-1.674671		-2.402049
H		 0.803319		-3.798733		-3.732671
H		 0.666229		-5.974055		-2.509104
H		  0.69052		-4.085786		 1.152894
H		-6.452845		 0.373017		  1.82346
H		-5.235091		-0.790271		 1.154848
H		-5.793867		-0.220385		-1.157046
H		-7.292233		-0.922546		-0.394372
................................................................................

TS 110			Imaginary frequency = 509.0583i

Geometry

O		 -2.02765		 2.516516		 1.282109
C		-1.784098		 1.928172		 0.229167
C		-2.916308		 1.285249		-0.575441
C		 -3.13817		-0.178433		-0.205072
C		-3.378157		-1.118643		-1.233156
C		-3.857765		-2.389884		-0.990942
C		-5.837096		-1.932937		  0.12091
C		-5.565088		-1.016488		 1.121995
C		 -3.36537		-0.520004		 1.118961
N		 -0.51044		  1.79911		-0.262208
C		 0.609126		 2.356057		 0.488697
C		 1.623477		 1.267103		 0.872161
N		 1.789412		 0.288693		 -0.21246
C		 3.046041		-0.462049		-0.226217
C		 4.320724		 0.358723		-0.580919
C		 5.586675		-0.379203		-0.094205
O		 5.383895		-1.786281		-0.090506
C		 4.466503		-2.191894		    0.924
C		   3.2846		-1.211096		 1.092951
C		 1.349839		 0.783328		-1.508361
C		-0.163869		 1.038596		-1.468982
H		-3.808186		 1.874134		-0.332324
H		-2.750094		  1.37527		-1.653853
H		-3.396806		-0.748165		 -2.25841
H		-4.139241		-3.030246		-1.823089
H		-3.612908		-2.916999		-0.076634
H		 -5.95946		-2.985213		 0.360661
H		-6.296749		-1.611711		-0.806831
H		-5.495097		-1.346387		 2.154511
H		-5.830889		 0.027152		  0.99054
H		-3.271604		 0.240284		 1.889791
H		-3.215598		 -1.53883		 1.455482
H		 0.197511		 2.830857		 1.379177
H		 1.098156		 3.134888		-0.111761
H		 1.278558		 0.744402		 1.773115
H		 2.568542		 1.774234		 1.136175
H		 2.925702		-1.224671		-1.006583
H		 4.362557		 0.514692		-1.665066
H		 4.280233		 1.352629		-0.116703
H		 5.874323		-0.035923		 0.913608
H		 6.438127		-0.196469		-0.756179
H		 4.997703		-2.318124		 1.881638
H		 4.108485		-3.177319		 0.607826
H		 3.498629		-0.494076		 1.895355
H		 2.380376		-1.756042		 1.385456
H		 1.545154		 0.011869		-2.261524
H		 1.881964		 1.691986		-1.847849
H		-0.467249		  1.57698		-2.379853
H		-0.681285		 0.074723		-1.450093
................................................................................

TS 111			Imaginary frequency = 486.9795i

Geometry

C		-1.188945		 2.439296		 0.772631
C		-1.115601		 1.064192		 0.110488
C		-0.166838		 1.041798		-1.113611
N		 1.236101		 1.255188		 -0.78108
C		 1.854082		 2.553659		-1.038677
C		 2.038055		 0.209687		-0.392268
C		 1.550123		-1.097856		-0.161085
C		 2.496922		-2.034962		 0.213369
N		 3.803112		-1.768735		 0.369203
C		  4.16536		-0.497631		 0.138553
C		 5.655455		-0.178462		 0.319009
C		 5.958503		 1.303003		 0.045442
C		 6.058982		-0.529504		 1.769094
C		 6.463607		-1.060752		 -0.65977
N		 3.348205		 0.492345		-0.233534
N		-2.455542		 0.648953		-0.314808
C		-2.758001		-0.686911		-0.467238
O		-1.880493		-1.554774		-0.423036
C		-4.178858		-1.039848		-0.752286
C		-4.455796		-2.517261		-0.916862
C		 -4.70208		-0.999113		 1.727254
C		-4.841128		 0.353291		 1.930691
C		-5.702778		 1.154795		 1.152382
C		-6.446555		 0.623403		 0.100841
C		-5.064502		-0.098764		-1.292374
H		-0.193652		 2.760784		 1.091619
H		-1.832362		 2.415572		 1.659946
H		-1.585361		 3.193886		 0.080289
H		-0.739808		  0.33344		 0.836835
H		-0.286971		 0.081885		-1.623017
H		 -0.47875		 1.819783		-1.818634
H		 2.420861		 2.898249		-0.169559
H		   2.5493		 2.510464		-1.886353
H		 1.065421		 3.275543		-1.260756
H		 0.504277		-1.369122		-0.251537
H		 2.192419		-3.063714		  0.40402
H		 5.686537		 1.585903		-0.976034
H		  7.03042		 1.491308		 0.182498
H		 5.404795		 1.957545		 0.725894
H		 5.517438		  0.09467		 2.490485
H		 7.132723		-0.358936		  1.91538
H		 5.836274		-1.576962		 1.989637
H		 6.215725		-0.821933		-1.701221
H		 6.249375		-2.119842		 -0.49225
H		 7.538893		-0.892763		-0.522055
H		-3.219614		 1.265711		-0.071724
H		 -4.10204		-2.865815		-1.896314
H		-5.531186		 -2.72337		-0.862834
H		-3.936747		-3.114202		-0.164327
H		-3.924558		-1.561515		 2.235651
H		-5.490193		-1.591693		 1.282006
H		-4.141662		 0.855221		 2.597505
H		-5.618744		 2.236962		 1.240732
H		 -6.86897		-0.372138		 0.199786
H		-7.049512		 1.294025		  -0.5072
H		-4.682895		 0.867696		-1.604911
H		 -5.86067		-0.475071		-1.931251
................................................................................

TS 112			Imaginary frequency = 445.7232i

Geometry

C		 1.637041		-2.233084		-1.322284
C		  2.78376		-1.458122		-0.682715
O		  2.24343		 -0.38399		 0.080941
C		 2.717962		 0.902493		-0.094022
C		 4.039141		 1.213242		-0.404295
C		 4.421362		 2.548197		-0.560255
C		 3.483454		 3.561691		-0.385451
C		 2.162767		  3.25956		-0.048145
C		 1.762213		 1.925637		 0.102211
N		 0.454661		 1.522505		 0.442237
C		-0.608693		 2.328411		 0.753356
O		-0.592284		 3.551194		 0.771004
C		-1.892294		 1.570262		 1.157252
N		-2.439598		 0.673935		 0.148814
C		-3.487179		 1.021452		-0.730793
O		-3.998338		 2.118258		-0.802156
C		-3.800962		 -0.22671		 -1.49349
C		-5.801214		-0.622006		-0.514776
C		-5.443397		-0.778541		 0.813172
C		-4.541473		-1.774575		 1.237553
C		-3.957061		-2.665767		 0.358446
C		-2.894601		-1.209707		 -1.10695
C		-1.983214		-0.621616		-0.091377
O		-1.003199		-1.115225		 0.451716
C		 3.617183		-2.343326		 0.246403
F		 4.616769		-1.650297		 0.831137
F		 2.874141		-2.892236		 1.222581
F		 4.181863		-3.351033		 -0.46049
H		 2.013829		-3.126122		-1.829742
H		 0.906659		 -2.51972		-0.562625
H		 1.137927		-1.595019		-2.056783
H		 3.465616		 -1.07641		-1.450034
H		 4.774685		 0.422024		-0.488514
H		 5.453456		 2.783979		-0.802943
H		 3.773916		 4.601937		-0.501129
H		 1.431466		 4.040876		 0.100503
H		 0.314651		 0.515846		 0.517756
H		-2.643932		 2.333194		 1.359393
H		-1.701976		 0.985261		 2.063874
H		-4.295528		-0.160424		-2.453772
H		 -6.38327		 0.241439		-0.822522
H		 -5.85134		-1.476599		-1.180648
H		-5.695078		  0.01358		 1.515006
H		-4.142644		-1.703715		 2.247328
H		-4.472197		-2.983141		-0.541077
H		 -3.15466		-3.317338		 0.691039
H		-2.577655		-2.059495		-1.696606
................................................................................

TS 113			Imaginary frequency = 460.8043i

Geometry

C		 6.324621		 2.635085		-0.846932
O		 5.700301		 1.505273		-0.217454
C		 4.376348		 1.658722		 0.025396
O		 3.738378		 2.659314		-0.245657
N		 3.854645		 0.531467		 0.633265
C		 4.651724		-0.686766		 0.873863
C		 3.719172		-1.889011		 0.943832
C		 2.585769		-1.742148		   1.7641
C		 1.956944		-0.491533		 1.738727
C		 2.508101		 0.525464		 0.981631
C		  2.04082		-0.949851		-1.187895
C		 0.643461		 -1.21202		-0.986682
N		 0.195275		-2.336027		-0.442146
O		-1.204953		 -2.13859		-0.404554
C		 -1.43653		-0.924176		-0.942605
C		-2.851995		-0.455208		-1.014641
C		 -3.45643		-0.174072		 0.385332
C		-4.895602		 0.270456		 0.311895
C		-5.993312		-0.607402		 0.016268
C		 -7.20138		 0.028312		-0.017043
S		-7.036385		 1.724392		 0.312316
C		 -5.31841		 1.561217		  0.49414
N		-0.359592		 -0.30417		 -1.31355
C		 3.005389		-1.937402		-0.918193
H		 5.863274		 2.839441		-1.816443
H		 6.236904		 3.523047		-0.215964
H		 7.370822		 2.353732		-0.970842
H		 5.215021		-0.575183		 1.812801
H		 5.379574		-0.795681		 0.067828
H		 4.249779		-2.839225		 0.966515
H		 2.081028		-2.604093		 2.187792
H		  0.95737		-0.353673		 2.136128
H		 2.001096		 1.460094		  0.78248
H		 2.290517		 -0.01531		-1.674428
H		 -3.45609		-1.213738		-1.526594
H		-2.873033		  0.45279		 -1.62246
H		-2.853906		 0.594598		 0.882083
H		-3.374215		-1.083467		 0.993111
H		 -5.87782		-1.673357		-0.154613
H		-8.177907		-0.396314		-0.207196
H		-4.714847		 2.428471		 0.728584
H		 2.644034		 -2.96093		-0.875044
H		  3.96631		-1.836319		-1.419631
................................................................................

TS 114			Imaginary frequency = 519.807i

Geometry

C		 4.085486		 4.961459		  0.23405
O		 4.730458		 3.738983		 0.543598
C		 3.848373		 2.639329		 0.692239
C		 3.547949		 1.986965		-0.669015
N		 2.668016		 0.812024		-0.565216
C		 3.269261		-0.537143		-0.726157
C		 3.844531		-1.095691		 0.560616
C		 3.779234		-3.300464		-0.004039
C		 4.792892		-3.388052		-0.942672
C		 6.118814		-3.034436		-0.633215
C		 6.476811		-2.592614		 0.629704
C		 5.150483		-0.809408		 0.949414
C		  1.35211		  1.07387		-0.382953
O		 0.896906		 2.226656		  -0.3704
C		 0.351238		-0.093827		 -0.14893
O		 0.663483		-1.254734		 0.095243
N		 -0.91776		 0.396964		-0.225145
C		-2.143746		-0.262015		-0.051608
C		-2.238291		-1.643657		 0.209168
C		-3.495389		-2.202123		 0.358766
C		-4.673621		-1.442288		 0.260448
C		-5.979972		-2.014896		 0.415085
C		-7.092838		-1.252331		 0.313943
C		-7.029269		  0.17962		 0.045015
O		-8.024601		 0.893343		-0.051558
N		 -5.72745		 0.716205		-0.102409
C		 -5.63506		 2.149493		-0.371957
C		-4.570622		 -0.04877		-0.002515
C		 -3.29806		  0.52224		-0.155814
H		 3.365059		 5.245043		 1.016598
H		 3.554059		 4.930089		-0.728405
H		 4.867028		 5.723892		 0.176996
H		 4.352451		 1.916482		  1.34063
H		 2.909803		 2.945521		   1.1734
H		 3.071119		 2.715415		-1.330625
H		 4.487238		  1.66658		-1.125475
H		  2.50387		-1.189855		-1.132267
H		 4.062333		-0.434761		-1.474121
H		 3.103793		-1.311897		 1.325092
H		 2.743792		-3.460683		-0.291654
H		 3.985111		-3.473659		 1.045852
H		 4.528909		-3.524594		-1.990212
H		 6.818882		 -2.89699		-1.455897
H		 5.988553		-2.996599		 1.509368
H		 7.479805		 -2.21271		 0.807917
H		 5.783219		-0.198956		 0.312583
H		 5.407852		-0.786941		 2.004193
H		-0.929205		 1.405315		-0.366858
H		-1.340764		-2.238954		  0.29111
H		-3.584374		-3.266676		 0.560993
H		-6.055734		-3.081361		 0.616492
H		-8.091721		-1.658016		  0.42613
H		-5.140522		 2.331075		-1.332391
H		-5.076426		 2.656854		 0.422047
H		-6.652946		 2.533048		 -0.40608
H		-3.192662		 1.581451		-0.358528
................................................................................

TS 115			Imaginary frequency = 531.1837i

Geometry

C		-3.138664		 2.994461		-1.702095
N		-2.532659		 2.588117		-0.446411
N		-2.149892		 3.550929		 0.426017
C		 -1.65131		 2.883677		 1.467043
C		-1.700432		 1.489468		 1.273977
C		 -2.27478		 1.325836		 0.023002
C		-2.596331		 0.085141		-0.779656
C		-1.339177		-0.465525		-1.504472
C		-0.094222		-0.601684		-0.615104
O		 -0.12206		-1.144508		  0.48554
N		 1.059634		-0.142606		-1.186214
C		 2.379214		  -0.3499		-0.598809
C		 3.079625		 0.933805		-0.058273
C		  2.24489		 1.558246		 1.081166
C		 3.185154		 1.964423		 -1.19817
C		 4.463968		 0.523222		 0.489158
C		  4.52648		-0.397027		 1.564197
C		 5.699971		-0.998099		 1.980375
C		 6.413208		-2.053218		 0.113492
C		  6.40909		 -1.14452		-0.933501
C		 5.647803		 0.850516		-0.156543
C		-1.676283		-1.825429		 -2.14184
C		-2.095147		-2.816075		 -1.05832
C		-3.139018		-2.285823		-0.083555
O		-3.800114		-3.082853		 0.577443
N		-3.319835		-0.925647		 0.025811
C		-4.463884		-0.394896		 0.767074
C		  -5.8193		-1.049644		 0.879337
C		-4.941549		-0.885072		 2.107122
H		-2.530338		 2.689071		-2.560932
H		-3.202553		 4.082147		 -1.67869
H		-4.145422		 2.577187		-1.811426
H		-1.274844		 3.433409		 2.319948
H		-1.368904		  0.69937		  1.92968
H		-3.274942		 0.393561		-1.591305
H		-1.122344		 0.258978		-2.300715
H		 1.006707		 0.291756		-2.096009
H		 2.236337		-1.072264		 0.205828
H		 3.024644		-0.811651		-1.357374
H		 1.248764		 1.839216		 0.724998
H		 2.111799		 0.865399		 1.917005
H		 2.738939		 2.458502		 1.463551
H		 3.734678		 2.855056		-0.876063
H		 2.185614		 2.293873		-1.503372
H		 3.691419		 1.557738		-2.082549
H		 3.593994		-0.808328		 1.945717
H		 6.648255		-0.475908		 1.926261
H		 5.660837		-1.776859		   2.7382
H		 7.347661		-2.312516		 0.602667
H		 5.632309		-2.801907		 0.187245
H		 5.631336		-1.188188		-1.688039
H		  7.33807		-0.684769		-1.258403
H		 6.577937		  0.86059		 0.397912
H		 5.654823		 1.486505		-1.035055
H		-2.494141		-1.678883		-2.860368
H		-0.819165		-2.206259		-2.709974
H		-2.523057		-3.725276		-1.490914
H		-1.231342		-3.120529		 -0.45945
H		-4.494739		 0.681871		 0.654496
H		-5.938119		-2.060425		 0.512406
H		-6.686824		-0.404897		 0.757699
H		 -4.50054		-1.792787		  2.49734
H		-5.196027		-0.130734		 2.847774
................................................................................

TS 116			Imaginary frequency = 489.4371i

Geometry

C		 5.600741		-1.401622		-0.189489
C		 4.191866		-0.902793		-0.123165
N		 3.149051		 -1.67458		 -0.21695
N		  1.96311		-0.991826		-0.129749
C		 2.104155		 0.291928		 0.029223
C		 0.937285		 1.242634		 0.160867
C		  0.93183		 1.970824		 1.518886
N		-0.288854		 0.488714		-0.055184
C		-1.396709		 1.114396		-0.588211
O		-1.424387		 2.341632		-0.710813
C		-2.547943		 0.252848		-0.980093
C		-3.752656		 0.977818		-1.534129
C		-3.337314		 0.278461		 1.438989
C		-4.361816		-0.624975		 1.288426
C		-4.160843		-1.920703		 0.769897
C		-2.906137		-2.347522		 0.340928
C		-2.394238		-1.113875		-1.254311
S		 3.781423		 0.797001		 0.091537
H		 5.576326		-2.485124		 -0.32682
H		 6.150058		-1.173393		 0.730642
H		 6.146017		-0.950767		-1.026064
H		 1.005643		 2.006646		-0.624639
H		 0.067191		 2.638063		 1.546485
H		 0.860826		 1.251727		 2.341374
H		 1.839604		 2.570636		 1.651536
H		-0.176164		-0.514315		 -0.11813
H		-4.659775		 0.382685		-1.381389
H		 -3.64285		 1.140064		 -2.61607
H		-3.878565		 1.956689		-1.068985
H		-3.542415		 1.313382		 1.696985
H		-2.307877		-0.032716		  1.55831
H		-5.387244		-0.278438		 1.406914
H		-5.036894		-2.505693		 0.495798
H		-2.809708		-3.336131		-0.102236
H		-2.025259		-2.031333		 0.892689
H		-3.101564		-1.557261		-1.949502
H		-1.397502		-1.540469		-1.338711
................................................................................

TS 117			Imaginary frequency = 526.7552i

Geometry

C		 1.738611		-2.851226		 -0.62857
C		 1.734841		-1.587641		 0.242913
C		 3.148408		-1.251246		 0.749807
C		 3.291743		 0.102133		 1.464228
S		 3.804339		 1.496077		 0.380732
C		 2.354243		 1.681768		-0.723244
C		 1.834022		   0.3845		-1.367527
N		 1.068605		-0.464518		-0.455804
C		-0.301197		-0.369392		-0.308211
O		-0.919241		-1.145663		 0.416241
C		-1.032244		 0.728052		-1.105999
C		-2.476689		 0.921165		-0.689314
C		-2.744887		 1.523371		 0.558404
C		-3.999107		 1.513478		 1.136363
C		-4.431898		-0.717685		 1.269619
C		-4.208313		-1.287226		 0.026162
C		-3.498567		 0.313198		-1.398761
H		 0.714048		-3.134241		-0.886347
H		 2.304159		  -2.6953		-1.555792
H		 2.199984		-3.689153		-0.092873
H		 1.099335		-1.778768		 1.110315
H		 3.884048		-1.310419		-0.061618
H		 3.414312		-2.051832		 1.453365
H		  2.37581		 0.368312		 2.003586
H		 4.098294		 0.054531		 2.202928
H		 1.541758		 2.178212		-0.182089
H		 2.696662		 2.367198		-1.506942
H		 1.210671		 0.647176		 -2.22733
H		 2.673407		-0.194161		-1.765066
H		-0.495497		  1.67956		-1.011445
H		-0.982017		 0.461584		-2.170412
H		-1.892301		 1.795732		 1.180416
H		-4.129707		 1.885029		 2.149761
H		 -4.89509		 1.546245		  0.52731
H		 -3.68835		-0.833948		 2.049299
H		-5.445334		-0.520113		 1.608624
H		 -3.29496		-1.843065		 -0.14377
H		-5.050213		-1.530648		-0.616986
H		-3.276646		-0.232768		-2.313155
H		-4.511888		 0.691044		-1.338013
................................................................................

TS 118			Imaginary frequency = 489.6047i

Geometry

N		 5.513505		  2.18495		-1.286652
C		 4.538453		 1.799636		-0.387157
O		 4.347093		 2.439009		 0.648268
C		 3.808547		 0.563959		-0.733718
C		 5.213563		-0.931259		 0.348661
C		 4.617812		-2.113813		 -0.10764
C		 3.384557		-2.271795		 0.541672
C		 3.169483		-1.170524		 1.392673
C		 4.519878		-0.537699		 1.625535
C		 2.594299		 0.286799		-0.077444
N		 1.537601		-0.292983		-0.854076
S		 0.019259		-0.609431		-0.164835
O		 0.051846		-0.313447		 1.270634
O		-0.392978		-1.919875		-0.681263
C		-1.011545		 0.676409		-0.967394
C		-2.441941		 0.605575		-0.510001
C		-2.871976		 1.334368		 0.606057
C		-4.194389		 1.257907		 1.037828
C		 -5.10351		 0.446034		 0.360143
Cl		-6.767574		 0.339261		 0.873219
C		-4.669858		-0.287892		-0.745539
F		-5.534777		-1.072921		-1.404221
C		-3.353772		-0.217039		-1.181023
H		 5.890935		  3.11253		-1.145742
H		 5.488523		 1.850178		 -2.23949
H		 3.966949		 0.157002		-1.728239
H		 6.205849		 -0.58862		 0.074591
H		 4.993392		-2.739402		-0.911223
H		 2.653733		 -3.04488		  0.32433
H		 2.357031		-1.118238		 2.108765
H		 4.515502		 0.530367		  1.84881
H		 5.011179		-1.062206		 2.462969
H		 2.250211		 1.001054		 0.661761
H		 1.813864		-1.094744		-1.416471
H		-0.903253		 0.504683		-2.041072
H		-0.538369		 1.627744		-0.709841
H		-2.169091		 1.960861		 1.146329
H		-4.529525		 1.824482		 1.899904
H		-3.056371		-0.814323		-2.036684
................................................................................

TS 119			Imaginary frequency = 550.6263i

Geometry

C		 6.865384		 0.098341		 -0.54012
C		 5.553195		 -0.59619		-0.257511
C		 5.486432		-1.992644		-0.161946
C		 4.274676		-2.634317		 0.095128
C		 3.105289		-1.895134		 0.251815
C		 3.146263		-0.496073		 0.153053
C		 1.904101		 0.262474		 0.366275
N		 0.992598		-0.095904		 1.236624
N		 0.012507		 0.853183		 1.135213
C		-1.210732		 0.743267		 1.934646
N		-2.266427		 0.082096		 1.231498
C		-2.277947		-1.381634		 1.224406
C		-3.675868		-1.699564		 0.729224
C		-3.728545		-1.942349		-1.415629
C		-2.887021		-0.875963		-1.816262
C		-3.636784		 0.273317		-1.673773
C		-4.902555		 -0.15118		-1.196231
O		-5.030016		 -1.50061		-1.439916
C		 -4.47171		-0.543829		 0.853236
C		-3.632166		  0.56584		 1.453303
C		 0.283908		 1.807833		 0.200662
S		-0.632474		 3.139673		-0.249745
N		 1.519206		 1.417928		-0.295482
C		 2.180148		 2.098345		-1.399454
C		 4.374457		 0.138342		-0.092675
H		 7.129542		 0.030826		-1.603666
H		 7.687194		-0.354295		 0.025514
H		 6.821802		 1.160612		-0.279634
H		 6.393185		-2.580711		-0.283922
H		 4.241455		-3.717629		 0.171984
H		 2.158523		-2.384857		 0.453189
H		  -0.9012		   0.2311		  2.85981
H		-1.516877		  1.76553		 2.166328
H		-1.470556		-1.769558		 0.588942
H		-2.117692		-1.806944		 2.238437
H		-4.080735		-2.692709		 0.894386
H		  -3.6043		-3.000361		-1.610863
H		-1.829278		-0.949398		-2.030179
H		-3.289826		 1.295888		-1.741091
H		-5.834211		 0.400942		-1.206941
H		-5.523182		-0.604839		 1.115457
H		-3.761464		 1.548412		 0.981653
H		 -3.87947		 0.681173		  2.52931
H		 2.827667		 2.902563		-1.035203
H		 2.770605		  1.37722		-1.966106
H		 1.405755		 2.539942		-2.029586
H		 4.424442		 1.222784		-0.126427
................................................................................

TS 120			Imaginary frequency = 533.2117i

Geometry

C		-1.975772		 3.435263		-1.029895
N		 -2.27315		 2.247619		-0.218239
C		-1.738533		 2.288036		 1.154256
C		-0.208515		 2.105869		 1.136982
O		 0.550713		 3.056933		 0.990608
N		 0.207682		 0.810532		 1.240761
C		 1.588751		 0.416692		 0.976803
C		 1.857041		 0.147244		-0.519683
C		 3.292864		-0.258487		-0.803076
C		 4.295204		 0.736534		-0.773439
C		 5.645485		 0.439889		-0.764182
C		 5.863107		-0.852533		 1.082399
C		  4.90894		-1.857467		 1.037315
C		 3.652656		-1.596993		-0.843498
C		-2.418555		  1.06388		-0.902658
O		-2.228628		 1.010162		-2.129725
C		-2.834992		-0.173773		-0.172823
C		-3.748552		-0.171627		 0.898906
C		 -4.12031		-1.353826		 1.525882
C		-3.578512		-2.570216		 1.090313
C		-2.709248		-2.582814		 0.014954
F		-2.207491		-3.748888		-0.429144
C		-2.349037		-1.407751		 -0.66799
O		-1.549102		-1.518931		-1.745385
H		-0.909207		 3.511223		-1.266463
H		-2.272678		 4.320979		-0.461906
H		 -2.54326		  3.38038		-1.957907
H		-1.956138		  3.27133		 1.576679
H		-2.218698		 1.529589		 1.770467
H		-0.495386		 0.082547		 1.242238
H		 2.227859		 1.226711		 1.334896
H		 1.806804		-0.475859		 1.572526
H		 1.621029		 1.066576		-1.069766
H		 1.162007		-0.623216		-0.875516
H		 3.986706		 1.755823		-0.539833
H		 6.371949		 1.237891		-0.630895
H		 6.025914		-0.429197		-1.288571
H		 6.894252		-1.071875		 0.820821
H		 5.726154		-0.002012		 1.740925
H		 5.190439		-2.861184		 0.732145
H		 4.030401		-1.801036		 1.670336
H		 4.555449		-1.909742		-1.353829
H		 2.887077		-2.366981		-0.773447
H		-4.185288		 0.770119		 1.216288
H		-4.832163		-1.340467		  2.34484
H		-3.839357		-3.513149		 1.560161
H		-1.624179		-0.658356		-2.226926
................................................................................

TS 121			Imaginary frequency = 527.0345i

Geometry

C		-5.419834		-3.336983		-0.229887
O		-4.379908		-2.347369		-0.176184
C		-4.804947		-1.071019		-0.053173
O		-5.978588		-0.762345		 0.010863
C		-3.677589		-0.092687		-0.005173
C		-4.013442		 1.279826		 0.123886
C		-3.024433		 2.236806		 0.174158
C		-1.668803		 1.847643		 0.095616
N		-0.677773		 2.794441		 0.148189
C		 0.540445		 2.391399		 0.067224
Cl		 1.809823		 3.629893		 0.134937
C		 0.923349		 0.994055		-0.073538
N		 2.255068		 0.676121		-0.158767
C		 2.885499		-0.548879		-0.459268
C		 4.247323		-0.425093		-0.847484
C		 5.245816		-1.347724		-0.635533
O		 6.260317		-1.826959		-1.016175
C		 4.908047		-2.244333		 1.338908
C		 3.563702		-2.446474		  1.57343
C		 2.291834		-1.780484		-0.288794
N		-0.017812		 0.073868		  -0.1055
C		-1.321433		 0.472592		-0.034758
C		-2.352862		-0.492333		-0.082492
H		-6.018731		 -3.31354		 0.684325
H		 -4.90647		-4.293663		-0.329238
H		-6.073876		-3.159302		-1.087567
H		-5.062438		 1.548243		 0.180759
H		-3.252752		 3.293265		 0.272357
H		 2.878784		 1.468956		-0.089363
H		 4.639637		 0.532455		-1.186798
H		 5.529656		-3.084138		 1.047672
H		 5.425212		-1.423216		 1.825672
H		 2.989829		-1.759112		 2.185228
H		 3.117651		-3.424863		 1.427036
H		 1.275151		-1.866391		 0.063339
H		 2.710453		-2.624929		-0.818588
H		-2.086077		-1.537437		-0.182993
................................................................................

TS 122			Imaginary frequency = 505.9026i

Geometry

C		 4.279466		-2.011518		 2.122619
C		 3.746818		-2.837513		 0.949171
N		 3.477097		-2.029527		-0.246984
C		 4.582364		-1.810155		 -1.17642
C		 2.233134		-1.509073		-0.414343
O		 1.349543		-1.646854		 0.445281
C		 1.934824		-0.732917		-1.704261
N		 2.516393		 0.615637		-1.667786
C		 2.178161		 1.485862		 -0.53165
C		 0.725168		 2.007413		-0.415774
N		-0.174905		 0.891445		-0.114233
C		-1.343967		 0.683831		 -0.79315
O		-1.777957		 1.464239		-1.634933
C		-2.073532		-0.625227		-0.388797
C		-3.145539		-0.995524		-1.448221
C		-4.535078		-1.144751		-0.869733
C		-4.932368		-0.298472		  0.15575
C		-3.973615		 0.077112		 1.109892
C		-2.686279		-0.432079		 0.993897
C		-3.142257		  -2.6402		 1.310693
C		-4.073966		-3.003794		 0.352091
C		 0.568576		 3.195372		 0.602859
C		 1.059162		 2.797133		 2.008734
C		-0.918219		 3.596164		 0.689193
C		 1.361984		 4.421587		 0.103088
H		 5.201255		-1.480364		 1.858521
H		 3.532455		-1.276246		 2.435964
H		 4.498996		-2.663159		 2.976001
H		 2.813239		-3.327581		   1.2316
H		 4.466452		-3.613659		 0.663508
H		 4.438066		-0.873204		-1.715713
H		 4.690126		-2.644094		-1.883804
H		 5.512689		-1.726704		-0.605722
H		 2.369589		-1.253075		 -2.56638
H		 0.845808		-0.757725		-1.821574
H		  2.28899		 1.090544		-2.539363
H		 2.455049		 0.954293		 0.385799
H		 2.854713		  2.34251		-0.600061
H		    0.411		 2.389796		 -1.39516
H		 0.211466		 0.095197		 0.388487
H		-1.298078		-1.397522		-0.323021
H		-2.853559		-1.896103		-1.999726
H		-3.176223		-0.170191		 -2.17226
H		-5.286946		-1.547143		-1.546532
H		-5.988395		-0.125851		  0.35198
H		 -4.29256		 0.534541		 2.044398
H		-1.977558		-0.271018		 1.803251
H		-2.092191		-2.882884		 1.177289
H		-3.452696		-2.492149		 2.339541
H		-3.757915		-3.529009		-0.544494
H		-5.111498		-3.153494		 0.630558
H		 2.136967		 2.597092		 2.033447
H		 0.537591		 1.903294		   2.3706
H		 0.862186		 3.605346		 2.723219
H		-1.322113		 3.850509		-0.295788
H		-1.032477		 4.467074		 1.346411
H		-1.529648		 2.785652		 1.095945
H		 1.070743		 4.692179		-0.919706
H		 2.446123		  4.26368		 0.116479
H		 1.156534		 5.287989		 0.742714
................................................................................

TS 123			Imaginary frequency = 469.7211i

Geometry

C		 6.403286		-0.311294		 0.517487
C		 5.670011		-1.652793		 0.603805
N		 4.381711		-1.648076		-0.094202
C		 4.380494		-2.002136		-1.508504
C		 3.264278		-1.301661		 0.613432
O		 3.325131		-0.950069		 1.794154
C		 1.902661		-1.361281		-0.095292
N		 1.747847		-0.294228		-1.087567
C		 1.690161		  1.07097		-0.537475
C		  0.25761		 1.655023		-0.484077
N		-0.642101		 0.780627		 0.269395
C		-1.375328		 -0.22273		-0.321368
O		-1.366922		-0.406074		-1.547376
C		-2.170763		  -1.0645		 0.591312
C		-2.646379		-2.291001		 0.128788
C		-4.678983		-2.181262		-0.387911
C		-4.668099		-1.145367		-1.321172
C		-4.413116		 0.161185		-0.866222
C		-4.213762		 0.371111		 0.482077
C		-4.888208		-0.491539		 1.524783
C		-5.266975		-1.901397		 0.986909
C		 0.164556		 3.135215		 0.016244
C		 0.577649		 3.272581		 1.496585
C		-1.287932		  3.62631		 -0.14911
C		 1.076456		 4.036961		-0.843038
H		 6.585265		-0.016672		 -0.52277
H		 5.809136		 0.470188		 1.000239
H		 7.372886		 -0.37158		 1.025815
H		  5.47639		-1.901499		 1.649289
H		 6.279553		-2.454432		 0.168966
H		 3.518499		-1.553184		-2.003008
H		 4.380012		   -3.092		-1.657312
H		 5.282831		-1.597992		-1.980661
H		 1.788238		-2.318914		-0.617395
H		 1.162062		-1.335179		 0.716859
H		 0.907788		-0.475123		-1.635325
H		  2.13945		 1.063352		 0.462253
H		  2.31151		  1.72636		-1.159307
H		-0.135606		 1.635765		-1.506696
H		-0.541491		 0.756694		 1.275118
H		-2.132497		-0.855506		 1.656672
H		-2.831745		-3.082401		 0.849917
H		-2.296483		-2.614881		-0.845241
H		-4.813601		-3.199486		-0.750055
H		-4.597575		-1.364069		-2.383356
H		-4.149792		 0.934195		-1.582394
H		  -3.8414		 1.335024		 0.823076
H		-4.264658		-0.561183		 2.423378
H		-5.801925		 0.028546		 1.846621
H		-4.971699		-2.681938		 1.697136
H		-6.358676		-1.972326		 0.895642
H		  1.60159		 2.926634		 1.675095
H		-0.089745		 2.714331		 2.165167
H		  0.52693		  4.32329		 1.805815
H		-1.602112		 3.582409		-1.199057
H		-1.381995		 4.666125		 0.186423
H		-1.985487		 3.017092		 0.433988
H		 0.881047		 3.896988		 -1.91346
H		  2.13964		 3.846417		-0.665344
H		 0.890085		 5.091471		-0.607223
................................................................................

TS 124			Imaginary frequency = 500.1329i

Geometry

C		-4.046739		 -1.22646		-2.303443
C		-3.316585		-0.632144		-1.120256
C		-2.298645		 0.456147		 -1.41404
N		-1.341425		 0.340294		-0.305062
C		-0.255045		 1.144089		-0.299688
N		 -0.12967		 2.204974		-1.108465
N		 1.049551		 2.785477		-0.791898
N		 1.655463		 2.161563		 0.151672
N		 0.844036		 1.100459		 0.508181
C		 1.396136		 0.114922		 1.428272
C		 2.217707		-0.961854		 0.685232
O		 1.615816		 -1.90381		 0.166598
N		 3.569729		-0.821111		 0.641373
C		 4.365107		-1.834538		-0.061737
C		 5.045809		-1.235022		-1.307904
C		 5.479589		 0.231266		-1.060524
C		 5.664176		 0.493929		 0.439101
C		 4.321874		 0.332987		 1.177641
C		-1.524612		-0.902553		 0.455566
C		-2.886947		-1.373616		 -0.00826
C		-4.281964		-0.811657		 1.584529
C		-3.942398		 0.533098		 1.795701
C		-4.432603		  1.29507		 0.722305
C		-5.099246		 0.447756		-0.167519
C		-5.424767		-0.812918		 0.597346
H		-4.764271		 -1.99498		-2.001077
H		-4.587943		-0.468631		 -2.88147
H		-3.330728		-1.702076		-2.990032
H		-1.796788		 0.275094		 -2.37909
H		-2.709376		 1.469771		-1.456118
H		 0.584583		 -0.40454		  1.93349
H		  1.96795		 0.666404		 2.175278
H		 3.695688		-2.653883		-0.320009
H		 5.118035		-2.220256		 0.637703
H		 4.361067		 -1.28323		-2.161487
H		 5.912223		  -1.8594		-1.559482
H		 6.400927		  0.45839		-1.607912
H		 4.711696		  0.91577		-1.441347
H		 6.417754		-0.189492		 0.851319
H		 6.032617		 1.509794		 0.619955
H		 3.730953		  1.23765		  1.02227
H		 4.494087		 0.207987		 2.257121
H		-0.734108		-1.631956		 0.226965
H		-1.493091		-0.695799		 1.533555
H		-3.120592		-2.429348		  0.09155
H		-4.145785		 -1.59298		 2.327087
H		-3.290646		 0.904943		  2.57943
H		 -4.21795		 2.344933		 0.552134
H		-5.674291		 0.789984		-1.022378
H		-5.541308		-1.721747		 0.004582
H		-6.366116		-0.654522		 1.150651
................................................................................

TS 125			Imaginary frequency = 517.7685i

Geometry

C		 -0.01235		 2.743412		  1.51533
C		-0.756301		 1.454257		 1.137491
C		 0.221742		 0.362958		 0.648666
N		 0.698587		 0.620177		-0.709227
C		 2.007446		 0.651835		 -1.12069
O		 2.302551		 1.102865		-2.231573
C		 3.084925		 0.118957		-0.242385
C		 3.156441		-0.888895		  0.75838
N		 4.398568		-1.081027		  1.19056
N		  5.14705		-0.197138		 0.482215
C		 6.590188		-0.181009		 0.649939
C		  7.32228		-1.112481		-0.308889
F		 7.010456		 -2.42962		-0.027905
C		 4.404462		 0.520476		-0.392378
C		-0.301123		 1.023846		-1.713447
C		 -1.71919		  0.87744		-1.162865
C		 -1.89675		 1.742094		 0.092547
N		-3.268216		 1.686869		 0.623021
C		-3.750772		 0.405034		 1.147853
C		-4.424558		 -0.49004		 0.113009
C		 -4.41725		-1.884462		 0.335508
C		-5.253906		-2.756699		-0.332129
C		-7.332266		-1.901051		 0.181947
C		-7.305983		-0.537452		-0.060545
C		-5.276223		 0.060305		-0.830092
H		-0.712224		 3.514314		 1.860748
H		 0.713504		 2.568205		 2.318401
H		 0.531899		 3.151488		 0.655242
H		-1.220038		 1.052462		 2.048705
H		 1.081289		 0.330297		 1.318446
H		-0.268318		-0.620386		 0.699254
H		 2.362502		-1.499902		 1.165606
H		  6.79635		-0.476195		 1.681298
H		 6.947388		 0.843977		 0.500272
H		 7.042418		-0.899694		-1.347989
H		  8.40539		-0.971746		-0.195115
H		 4.829385		  1.25597		-1.059791
H		-0.112834		 2.063054		-2.015473
H		-0.159545		 0.415034		-2.612658
H		-1.937494		-0.175337		-0.951355
H		-2.436925		 1.193507		-1.926586
H		-1.771094		 2.783168		-0.236901
H		-3.355953		 2.394362		 1.348045
H		-2.964106		-0.180605		  1.65634
H		-4.485978		 0.645733		 1.929994
H		-3.890404		-2.250238		  1.21809
H		-5.566634		-2.561045		-1.350855
H		-5.290053		-3.803612		-0.040835
H		 -7.80127		-2.573625		-0.530326
H		   -7.257		-2.279152		 1.195196
H		-7.233125		 0.158971		 0.768476
H		-7.774077		-0.137719		-0.955541
H		-5.330488		 1.141441		-0.920667
H		-5.533862		-0.492392		-1.725786
................................................................................

TS 126			Imaginary frequency = 494.7028i

Geometry

C		-5.632828		-2.123892		-0.097907
C		-4.648547		-1.087598		 0.393953
C		-3.340408		-1.047481		  -0.3262
O		 -3.09606		-1.810665		-1.260902
N		-2.414306		-0.110176		 0.092578
C		-1.092934		-0.011727		-0.473437
C		-0.539844		 1.388049		-0.857261
C		 0.856661		 0.944441		-0.328426
C		 1.808101		 0.494911		-1.442356
N		  3.03442		 -0.12526		 -0.95028
C		 4.095086		 0.632296		-0.535944
O		 4.110721		 1.859071		-0.608862
C		 5.259491		-0.122939		-0.003889
C		 5.579949		-1.458674		-0.030502
N		 6.768408		-1.816568		 0.551974
C		 7.367751		 -0.75501		 1.021689
S		 6.538882		 0.754473		 0.786459
C		 0.150936		-0.212503		 0.438627
C		-5.488731		 0.777251		-1.093591
C		-6.698077		 0.963815		-0.467066
C		-6.803286		  1.25391		 0.908325
C		-5.677204		 1.332096		 1.724118
C		  -4.8087		-0.569685		 1.686972
H		-6.656969		-1.827036		 0.153476
H		-5.551629		-2.272681		-1.175473
H		-5.442654		-3.094228		 0.382729
H		-2.627399		 0.474726		  0.88738
H		-1.082193		 -0.69796		-1.321519
H		-0.971848		 2.180976		-0.235716
H		-0.619554		 1.690533		-1.907691
H		 1.379356		  1.67509		 0.294783
H		 2.103441		 1.361269		-2.040274
H		 1.318597		-0.223617		-2.110615
H		 3.000629		-1.098204		-0.681536
H		 4.978632		  -2.2355		-0.492066
H		 8.325968		-0.786652		 1.528401
H		-0.061486		 0.063733		 1.477986
H		 0.620358		-1.203706		 0.438439
H		-4.573969		 1.219536		-0.721428
H		 -5.44112		  0.40723		-2.113445
H		 -7.61001		 0.706649		-1.003311
H		-7.785103		  1.18907		 1.373515
H		-4.769531		 1.774674		 1.322788
H		-5.809198		 1.500414		 2.790593
H		-5.571757		-1.027225		 2.310028
H		-3.936111		-0.255444		 2.255179
................................................................................

TS 127			Imaginary frequency = 473.5953i

Geometry

C		 6.938629		-2.320595		 0.620766
O		 5.524695		-2.253451		 0.516856
C		 4.952367		-1.036883		 0.286989
C		 5.654153		 0.165434		 0.149496
C		 4.957152		 1.356528		-0.075509
C		 3.570291		 1.360462		-0.172926
O		 2.834106		 2.521127		-0.308124
C		 3.115354		  3.32126		 -1.46807
C		  2.86862		 0.146102		 -0.05553
N		 1.443607		 0.162873		-0.128075
C		 0.782215		 0.615195		-1.241602
O		 1.337658		 0.789026		 -2.31913
C		-0.685215		 0.938498		-1.135447
C		-1.327043		 1.753451		-0.180297
C		-0.819453		  2.39679		 1.089388
O		 -1.60482		 2.847966		 1.893355
O		 0.504185		 2.498242		 1.327568
C		-2.880961		 0.230471		 0.651088
Cl		-4.156543		 1.100592		    1.397
C		-2.012294		-0.639943		  1.32922
Cl		-1.775508		-0.683276		 3.026729
C		  -1.3111		-1.422295		 0.393035
Cl		-0.170235		 -2.64245		 0.793588
C		-1.659622		-1.012118		-0.910969
Cl		-1.268629		-1.926198		-2.326227
C		-3.058942		-0.391546		-0.739892
Cl		-4.280384		-1.749673		 -0.61773
Cl		-3.650182		 0.685358		-2.036199
C		  3.55415		-1.038031		 0.180234
H		 7.175363		-3.371404		  0.79573
H		 7.427005		-1.988037		-0.304747
H		 7.310328		-1.720391		 1.461805
H		 6.734633		 0.194167		  0.22623
H		  5.50371		 2.291381		 -0.15014
H		 4.137416		  3.71396		-1.435206
H		 2.958311		 2.733783		 -2.37658
H		   2.4127		 4.156127		-1.433194
H		 0.934176		  0.04957		  0.73801
H		-1.081503		 1.020244		-2.141567
H		-2.193471		 2.299916		-0.537066
H		 1.088967		 2.362039		  0.55187
H		  3.01588		-1.975441		  0.26559
................................................................................

TS 128			Imaginary frequency = 519.2438i

Geometry

C		  8.41612		-2.026377		-0.184764
C		 7.274222		-1.167343		 0.375605
C		  7.62723		  0.32568		   0.3573
C		 5.980358		-1.442936		-0.392519
O		 4.913892		-0.734002		 0.212882
C		 3.675163		-0.904483		-0.448825
C		 2.620099		-0.092609		 0.302784
N		 1.317814		-0.209506		 -0.34408
C		   1.0249		 0.753719		-1.412056
C		 0.062021		 1.809507		-0.828951
C		 0.724647		 3.019137		-0.114862
C		  0.64697		 2.728132		 1.398236
C		-0.674444		 1.962833		 1.538902
C		 -0.71466		 1.034726		 0.298657
N		-2.081873		 0.656367		-0.073702
C		-3.053968		 1.525126		-0.462226
O		-2.889818		 2.738429		-0.560425
C		-4.408442		 0.883225		-0.837618
C		-4.749685		-0.415187		-0.151739
C		-4.443468		-1.650599		 -0.71001
C		-4.847169		-2.866002		-0.132067
C		-5.592574		-2.911888		 1.035996
C		 -7.40905		-1.766233		 0.500798
C		-7.043133		-0.547121		-0.052239
C		 0.124734		-0.276846		 0.495447
H		 8.621585		-1.775581		-1.233687
H		 9.340656		-1.862077		 0.380018
H		 8.180048		-3.096334		-0.136234
H		 7.093142		-1.466107		 1.418033
H		 6.801019		 0.925698		  0.74875
H		 8.518984		 0.526174		 0.962709
H		 7.836432		 0.663833		-0.666576
H		 6.093553		-1.132347		-1.447516
H		 5.761415		 -2.52514		-0.394722
H		 3.746177		-0.565104		-1.496797
H		 3.376993		-1.965433		-0.470275
H		 2.977496		 0.947684		 0.386686
H		 2.552335		-0.488303		 1.321682
H		 1.952979		 1.186888		-1.800782
H		 0.536858		 0.235118		-2.250901
H		-0.629259		 2.165162		-1.594479
H		 1.747834		 3.205409		-0.460781
H		 0.138575		 3.918084		 -0.33559
H		 1.492341		 2.106998		 1.719973
H		 0.671898		 3.639777		 2.005185
H		 -1.51178		 2.663181		 1.473902
H		-0.767901		 1.403344		 2.477246
H		-2.335777		-0.322343		-0.026169
H		-4.405001		 0.746963		-1.927822
H		-5.155253		 1.654585		-0.625713
H		 -4.84347		-0.348721		 0.928473
H		-4.071078		-1.672498		-1.734926
H		-4.768972		-3.766981		-0.738261
H		-5.434375		-2.177114		 1.817889
H		-5.980467		-3.863791		 1.390508
H		-7.783176		-2.556976		-0.140352
H		-7.762029		-1.804936		  1.52767
H		-7.075466		 0.355257		 0.551384
H		-7.109683		-0.391303		-1.123372
H		  0.39948		-0.429291		 1.544201
H		 -0.48952		-1.143996		 0.200349
................................................................................

TS 129			Imaginary frequency = 473.3308i

Geometry

C		-0.237238		 4.590607		-0.971938
C		-0.016731		 3.074429		-1.045864
C		-1.316219		 2.300083		-1.397678
N		-1.613658		 1.477259		-0.209603
C		-2.807136		 0.773983		-0.214553
O		  -3.5501		 0.867622		-1.204975
C		-3.174177		-0.127664		 0.906437
C		 -2.23981		  -0.6203		 1.989803
C		-2.513612		-2.129344		 -0.69543
C		-3.199849		-3.096153		-0.003775
C		 -4.56985		-2.977466		 0.312682
C		-5.297928		-1.826344		-0.003113
C		-4.557232		-0.325562		 1.079405
C		-0.908982		 2.043489		 0.945523
C		 0.422911		  2.48173		 0.323278
N		 1.305542		 1.331884		 0.161221
C		 2.565038		 1.313889		 0.659492
O		 3.077874		 2.238791		 1.288525
C		 3.384466		 0.063003		 0.419743
C		 4.663529		-0.001314		 0.923876
C		 5.483004		-1.138646		 0.731296
C		 5.020516		-2.225249		 0.024334
C		 3.713247		-2.177616		-0.500274
N		 3.008012		-3.062423		-1.218016
C		 1.839028		-2.430338		-1.409089
N		  1.72405		-1.210291		-0.874835
N		 2.939203		 -1.03803		-0.282896
H		-0.980554		 4.852747		-0.208711
H		-0.602217		 4.977493		-1.930098
H		 0.694847		 5.113228		-0.729295
H		 0.762253		 2.870288		-1.787498
H		-2.149605		 2.981025		 -1.61271
H		-1.209745		 1.649213		-2.270197
H		-1.211955		-0.749961		  1.64147
H		-2.225721		 0.045902		 2.866267
H		-2.587978		-1.596922		 2.345475
H		-3.010288		-1.404045		-1.325657
H		-1.432305		-2.186082		-0.793332
H		-2.644029		-3.918008		 0.446217
H		-5.005222		-3.707188		 0.993264
H		  -6.3502		-1.797892		 0.274049
H		-5.074388		-1.295801		-0.924728
H		 -4.88496		-0.663403		 2.059649
H		-5.216942		 0.395686		 0.606254
H		-0.768651		 1.325369		 1.749153
H		-1.443681		 2.917409		 1.352355
H		 0.959168		 3.204524		 0.939394
H		  0.97221		 0.512515		-0.344865
H		 5.009748		 0.864991		 1.473718
H		 6.485698		-1.146136		  1.14685
H		 5.616326		-3.114078		-0.147548
H		 1.016116		 -2.86227		-1.963888
................................................................................

TS 130			Imaginary frequency = 531.1321i

Geometry

O		 4.375585		-2.020861		-0.382289
C		 3.907731		-0.893573		 -0.25198
C		 4.843374		 0.288458		-0.047588
N		  5.92569		 0.315894		-0.837079
C		 6.801609		 1.295069		-0.599901
C		 6.626705		 2.227669		 0.422999
C		 5.462723		 2.104844		 1.175619
N		 4.557318		  1.14687		 0.941704
N		 2.570422		-0.651122		-0.248905
C		  1.87419		  0.64703		-0.252481
C		 0.472422		 0.275758		-0.755581
C		 0.247661		-1.149385		-0.199384
C		-0.186476		-1.139943		 1.299024
C		 -1.39948		-2.101863		 1.349474
N		-2.040582		-2.027953		  0.02777
C		-2.996372		-0.921433		 -0.10546
C		-4.371823		-1.280223		 0.489389
C		-5.392643		-0.162351		 0.359179
C		-5.399097		 0.872914		 1.320518
C		-6.103115		 2.051074		 1.154516
C		-5.254982		 2.875732		-0.779795
C		-5.286861		 1.875423		-1.738705
C		-6.136545		-0.021599		-0.802392
C		-0.896305		-1.963216		-0.887455
C		 1.639786		-1.773956		 -0.41406
H		 7.674391		 1.330242		-1.250371
H		 7.354243		 3.009044		  0.61647
H		 5.239625		 2.792861		 1.989645
H		  2.38055		 1.367446		-0.902127
H		 1.847333		 1.071483		 0.757117
H		-0.289493		 0.991915		 -0.43141
H		 0.466531		 0.252502		-1.853006
H		  0.61814		  -1.4498		 1.973921
H		-0.488578		-0.131023		 1.604445
H		-2.108661		-1.864862		 2.147508
H		-1.057461		-3.132622		 1.512843
H		-3.124213		-0.722699		-1.175497
H		-2.639753		  0.02275		 0.348616
H		-4.724595		-2.191575		-0.005508
H		 -4.25219		-1.530009		 1.551498
H		-4.655234		 0.823521		 2.116489
H		-7.047019		 2.062458		 0.621768
H		-5.984556		 2.856978		 1.874888
H		-6.005197		 3.661198		 -0.78933
H		-4.318969		 3.138907		-0.299657
H		-6.067173		 1.871525		-2.494292
H		-4.374353		 1.361403		-2.018817
H		-7.067443		 0.532293		-0.799341
H		-6.062504		-0.771669		-1.587314
H		-0.544791		-2.989047		-1.068631
H		-1.193235		 -1.54719		-1.855427
H		 1.874485		-2.572585		 0.296394
H		 1.740498		-2.200957		-1.422609
................................................................................

TS 131			Imaginary frequency = 511.3006i

Geometry

C		  1.95479		-1.661089		 3.124591
O		 1.757584		-0.860174		 1.970992
C		 2.720766		-0.889318		 0.987588
C		 3.877801		-1.657503		 1.023979
C		 4.782721		 -1.60472		-0.043962
C		 4.543554		-0.791014		-1.149683
C		 5.513951		-0.731518		-2.307223
C		 3.373456		-0.014704		-1.179138
C		 2.460747		-0.052838		-0.125019
N		  1.27125		 0.696089		 -0.07304
C		 0.729734		 1.530591		-1.021301
O		  1.23273		 1.760164		-2.114294
C		-0.576171		 2.231338		-0.587429
C		-0.243038		 3.487424		 0.279424
C		 -1.21209		 3.416526		 1.477213
C		-1.473999		 1.914037		 1.626399
N		-1.516152		 1.476729		 0.240025
C		-1.866004		 0.103002		-0.102773
C		-3.230473		-0.307285		 0.423289
C		-3.175614		-2.528832		-0.424788
C		-4.493751		-2.915727		-0.295867
C		 -5.55139		-2.183667		-0.866837
C		-5.332164		-1.003419		-1.561592
C		-4.390427		 0.282415		-0.063098
H		 2.007763		-2.726936		 2.867474
H		 1.088714		-1.485727		 3.765512
H		 2.868817		-1.373247		 3.660036
H		 4.087006		-2.300056		 1.871899
H		 5.683525		-2.211772		-0.002536
H		 5.040429		-1.050184		 -3.24424
H		 5.884813		 0.288383		-2.468057
H		 6.380238		-1.378346		-2.134543
H		  3.15506		 0.626464		-2.023163
H		 0.738406		 0.563911		 0.776129
H		-1.051166		 2.515343		-1.535445
H		 0.793545		 3.434683		 0.630252
H		-0.341296		 4.410617		-0.297608
H		-0.796382		 3.872315		  2.38151
H		-2.152981		 3.924516		 1.240133
H		-0.676522		 1.431665		 2.231555
H		-2.425927		 1.693551		  2.12162
H		 -1.86339		 0.051206		-1.200551
H		-1.111873		-0.627733		 0.240875
H		-3.254389		-0.766198		 1.406322
H		-2.395931		-3.045169		  0.12935
H		-2.833449		-2.002892		-1.307919
H		-4.743463		-3.690785		 0.427542
H		-6.566803		-2.426926		-0.557975
H		-4.438779		  -0.8796		-2.164957
H		-6.181208		-0.414261		-1.900376
H		-5.277891		 0.317707		 0.559183
H		-4.299465		 1.097624		-0.777143
................................................................................

TS 132			Imaginary frequency = 457.2941i

Geometry

C		-4.696097		-1.279223		-2.986106
C		 -4.53651		-1.624123		   -1.513
O		-3.736248		-0.640968		-0.815765
C		-4.330934		 0.499285		-0.390909
N		-5.639903		 0.652773		-0.560999
C		 -6.20153		 1.800543		-0.154508
C		-5.482878		 2.847246		 0.410254
C		-4.105769		 2.677282		 0.570231
C		-3.499489		  1.47799		 0.204003
C		-2.000154		 1.367551		 0.313533
O		-1.287064		 2.214187		-0.223221
N		-1.483229		 0.334942		 1.049429
C		-2.274815		-0.571974		 1.890126
C		-1.334068		  -1.3016		  2.84573
O		-0.313957		-2.015342		 2.164421
C		 0.358978		-1.309064		 1.092223
C		-0.029282		 0.178631		 1.109395
C		-0.058266		-1.935208		 -0.25843
O		 0.472099		-3.229307		 -0.48707
C		 1.680872		-3.235901		 -1.23845
C		 2.901115		-2.841917		-0.405991
N		 2.783488		 -1.53791		 0.259733
C		 3.172023		-0.425194		-0.482494
O		 3.391404		-0.552851		-1.699497
C		 3.381658		 0.890975		 0.166877
C		 3.633457		 1.120166		 1.639845
C		  6.03372		 0.482906		-0.272825
C		  6.37713		 1.802176		-0.121145
C		 5.745098		 2.844666		-0.832576
C		 4.675583		 2.600421		-1.704437
C		 3.137831		 2.016145		-0.650469
C		 1.871102		-1.512899		 1.401951
H		-5.222042		 -2.09225		-3.500255
H		-5.277519		 -0.36166		-3.109507
H		-3.718633		-1.147008		-3.461087
H		-3.975078		-2.553155		-1.384513
H		-5.506302		-1.715312		-1.018471
H		-7.277038		 1.877952		-0.303552
H		-5.977344		  3.76734		 0.703352
H		-3.487393		 3.472176		 0.976837
H		-2.807873		-1.301593		 1.271935
H		 -3.01747		-0.006429		 2.465459
H		-1.897595		 -2.04789		 3.413827
H		-0.904071		-0.590173		 3.568232
H		 0.399268		 0.709812		 0.259123
H		 0.370154		 0.655664		 2.015689
H		-1.147886		-2.029383		-0.272789
H		 0.229554		-1.258073		-1.075945
H		 1.597851		-2.564446		-2.103567
H		 1.806053		-4.261719		-1.604053
H		 3.062158		-3.590631		 0.378898
H		 3.780454		-2.816214		-1.053817
H		 4.093307		 0.258157		 2.130296
H		 2.716601		 1.382357		 2.190264
H		 4.316974		 1.969579		 1.758008
H		 6.458524		-0.271938		 0.384315
H		 5.491742		 0.116092		-1.133972
H		 7.072576		 2.078111		 0.670831
H		 5.968741		 3.871044		-0.546689
H		 4.680966		 1.684304		-2.289074
H		 4.257409		 3.452967		-2.236767
H		 2.522828		 1.850974		-1.530986
H		 2.924173		 2.949406		-0.134353
H		 2.181236		-0.768597		 2.135678
H		 1.940675		-2.487125		 1.891613
................................................................................

TS 133			Imaginary frequency = 493.8256i

Geometry

N		 4.571109		-0.260374		 -2.04613
C		   3.8266		-1.263251		-1.441168
O		 4.133514		-2.443186		-1.581479
C		 2.693217		-0.847069		-0.573888
C		 3.701578		-1.199967		  1.36923
C		  2.58544		-1.160191		  2.22127
C		 2.162891		  0.16957		 2.339219
C		 3.001179		 0.991068		 1.565383
C		 4.264874		 0.200436		 1.322245
C		 2.230257		 0.477303		-0.425391
N		 0.840935		 0.709749		-0.365025
C		 0.321706		 1.971849		 -0.32595
O		 1.044101		 2.970459		-0.355367
C		-1.176538		 2.115848		-0.262727
C		-1.668898		 3.424439		-0.265462
C		-3.038353		  3.67056		-0.208242
C		-3.891701		  2.57354		-0.148237
N		-3.457086		 1.306809		-0.142401
C		-2.152934		 1.093613		-0.196863
O		-1.720496		-0.209935		-0.194491
C		 -2.64632		-1.257811		-0.078505
C		-2.956247		-1.991882		-1.218202
C		-3.792556		 -3.10362		-1.099727
C		-4.307153		-3.466701		 0.145904
C		-3.982541		-2.717083		 1.279342
C		-3.145189		-1.606704		 1.173369
H		 4.117729		 0.608981		-2.291479
H		 5.237808		-0.604666		-2.726095
H		 1.975553		-1.653448		-0.461185
H		 4.284339		-2.088517		 1.153121
H		 2.055582		-2.027718		 2.600877
H		 1.255484		 0.496144		 2.837049
H		 2.964629		 2.074825		 1.575108
H		 4.827994		 0.451457		 0.421495
H		  4.93605		  0.33563		  2.18748
H		 2.762022		 1.320351		-0.849607
H		 0.207026		 -0.07592		-0.292548
H		-0.941294		 4.227716		-0.313522
H		-3.431612		 4.681741		-0.210474
H		-4.971421		 2.702241		-0.103443
H		-2.542824		-1.693622		-2.176418
H		 -4.03884		-3.685314		-1.983529
H		-4.956842		-4.332669		 0.234686
H		 -4.37891		-2.998006		 2.251071
H		-2.879989		-1.014879		 2.043406
................................................................................

TS 134			Imaginary frequency = 462.15i

Geometry

C		-4.669878		 1.491451		-0.629087
C		-4.045938		 0.162669		-0.271129
C		 -3.39715		 -0.60808		 -1.28495
C		-3.332805		-0.075565		 -2.70249
C		-2.705137		 -1.74888		-0.956352
C		-1.100279		-0.697946		 0.810264
C		-0.813666		-2.035116		   1.3409
O		-1.512437		-2.557685		 2.216527
N		  0.28187		-2.740422		 0.851222
C		 1.081522		 -2.47111		-0.338697
C		 2.493023		-1.932825		-0.002172
O		 3.107586		 -2.79223		  0.94486
C		 3.367506		-1.838837		-1.260819
C		 2.968081		-0.503184		-1.903792
N		 2.492323		 0.306766		-0.768701
C		 2.003311		 1.563198		-1.025922
O		 1.930276		 1.963656		-2.192699
C		 1.571309		 2.431818		 0.097238
C		 1.829588		 2.418688		 1.509485
C		 1.216863		 3.522111		 2.053545
N		 0.592927		 4.203364		 1.029547
C		 0.807498		 3.560979		-0.154769
C		 2.467178		-0.460711		 0.475307
C		-1.953379		 0.139761		 1.534211
C		 -3.89876		-0.185138		 1.074547
H		-3.941158		  2.18763		-1.068476
H		-5.107475		 1.973801		 0.249632
H		-5.467647		 1.370618		-1.373416
H		-2.776327		-0.756038		-3.353171
H		-2.848326		 0.908007		 -2.75465
H		-4.336359		 0.043299		-3.130375
H		-2.132136		-2.275638		-1.715607
H		-2.882641		-2.298498		-0.042484
H		 -0.52994		-0.296712		-0.016638
H		 0.268995		-3.697894		 1.182159
H		 1.205792		-3.414502		-0.883054
H		 0.550825		-1.783071		-1.002509
H		 2.479412		-2.868151		  1.68466
H		 3.234916		 -2.69026		-1.935996
H		  4.41474		-1.825704		-0.940318
H		 2.167342		-0.612897		-2.645052
H		 3.798686		-0.003122		 -2.41181
H		 2.420911		 1.705244		 2.063034
H		 1.175176		 3.880371		 3.071841
H		 0.068936		 5.058589		 1.136436
H		 0.430473		 3.931462		-1.095492
H		 1.584755		-0.224713		 1.075097
H		 3.363463		-0.288288		 1.088341
H		 -2.13222		-0.131342		 2.571123
H		-1.901352		 1.205939		 1.336103
H		 -4.41075		 0.429133		 1.813141
H		-3.804657		-1.224842		 1.371591
................................................................................

TS 135			Imaginary frequency = 500.6037i

Geometry

C		 6.810317		 0.519791		 1.912487
C		 6.168347		 0.895495		 0.572444
C		 6.978829		 1.979741		-0.135029
C		  4.63587		 1.163374		  0.70698
C		 4.343178		-0.291188		 0.233501
C		  3.26255		-0.436705		-0.823548
O		 3.270736		 0.237562		-1.850347
N		 2.293489		-1.366604		-0.557939
C		 1.148803		-1.592498		-1.429329
C		 -0.16955		-1.369493		 -0.71746
C		-0.783131		-2.490145		 0.094934
C		-1.740584		-2.091252		 1.201578
N		-2.720777		-1.217865		 0.534096
C		-3.530779		-0.441589		 1.337211
O		-3.356215		-0.482057		 2.560982
C		-4.642572		 0.419549		 0.807429
C		-5.416205		 1.113238		 1.914449
C		-3.052209		 2.314584		 0.425367
C		-2.701049		 2.149863		-0.895328
C		-3.657013		 2.007289		-1.920136
C		-5.022279		  1.95104		-1.645688
C		-5.298712		 0.277182		-0.424272
C		-2.747175		-1.437811		-0.916538
C		-1.403026		-2.078198		-1.220235
C		 5.810683		-0.360845		-0.283151
H		 6.867847		 1.390877		 2.577532
H		 6.240077		-0.258651		 2.434514
H		 7.830295		 0.142034		 1.766231
H		 6.523027		 2.251359		 -1.09401
H		 8.004344		 1.641092		-0.332964
H		  7.04275		  2.88873		 0.477476
H		 4.259527		 1.448083		 1.695891
H		 4.280666		 1.881426		-0.037921
H		 4.175541		-0.969427		 1.077682
H		 2.317923		-1.853383		 0.327113
H		 1.269235		-0.899244		 -2.26583
H		 1.184376		-2.613263		-1.837997
H		-0.305817		-0.360127		-0.329226
H		-0.249339		-3.432723		 0.189701
H		-1.273778		-1.542912		 2.023712
H		-2.228177		-2.976359		 1.636763
H		-6.061197		 1.898443		 1.501186
H		-6.061849		 0.396396		 2.438472
H		-4.755592		 1.545641		 2.667113
H		-2.305573		 2.264778		 1.212406
H		-3.987912		 2.779578		  0.70498
H		-1.659091		 1.948439		-1.140057
H		-3.309327		 1.700322		-2.905218
H		-5.436032		 2.585171		-0.866705
H		-5.712905		 1.765311		-2.465597
H		-6.370405		 0.465221		-0.422085
H		-5.005667		-0.488674		 -1.12888
H		-3.554039		-2.128989		-1.210124
H		-2.890452		-0.495042		-1.447092
H		-1.328201		-2.704621		-2.105256
H		 6.365015		-1.283655		-0.078523
H		 5.843814		-0.147108		-1.355464
................................................................................

TS 136			Imaginary frequency = 457.0662i

Geometry

C		-5.330299		  3.24452		-1.498508
O		-4.134739		 2.921426		-0.819949
C		-3.692545		 1.589096		-1.011928
C		-4.467155		 0.573572		-0.144503
C		-3.987921		-0.851265		-0.324022
C		-4.219864		-1.501226		-1.547327
C		-3.842631		-2.823755		-1.765924
C		-3.218796		-3.543135		-0.745195
C		-2.969009		-2.918979		 0.473748
C		-3.333022		-1.581988		   0.6889
N		-3.093733		-1.037105		 1.992705
C		  -2.3085		 0.020767		 2.412479
O		-2.487694		 0.501529		 3.526722
C		-1.223474		 0.544514		 1.514838
C		-0.860168		 1.887649		 1.682307
C		 0.169671		 2.429569		 0.915931
C		 0.858115		 1.643962		-0.007771
C		 0.528906		 0.289732		-0.144323
N		  1.20088		-0.513436		-1.112354
N		 2.594569		-0.541102		-1.016239
C		 3.278695		-1.560906		-0.323881
O		 2.722074		 -2.46623		 0.266519
C		 4.727912		-1.285793		-0.526702
C		 5.121905		-0.538468		 1.625436
C		 6.309545		 0.139668		  1.43002
C		 6.422269		 1.222074		  0.53417
C		 5.352546		 1.675584		-0.214373
C		  4.84198		-0.210495		-1.406513
C		 3.467834		 0.228541		-1.810101
O		 3.140136		 1.084214		 -2.60362
C		-0.511942		-0.256212		 0.612136
H		 -5.24546		 3.053505		 -2.58089
H		-5.505126		 4.312404		-1.341761
H		-6.201817		 2.690761		-1.116869
H		-2.635444		 1.581329		-0.735187
H		-3.762786		 1.311913		 -2.07679
H		-5.531206		 0.617724		-0.410711
H		-4.390123		 0.885954		 0.899943
H		-4.730172		-0.956267		-2.338267
H		-4.045372		-3.293826		-2.724331
H		-2.928825		-4.579164		-0.895889
H		-2.480456		-3.456963		 1.281571
H		 -3.72894		-1.327607		 2.729301
H		-1.394706		 2.485707		 2.411623
H		 0.430573		 3.478445		 1.025962
H		 1.626933		 2.072432		 -0.64304
H		 0.880861		-1.479183		-1.080792
H		 5.452567		-2.075922		-0.390578
H		 5.093236		-1.448809		 2.216856
H		 4.168296		-0.030812		 1.529434
H		 7.228347		-0.293385		 1.821434
H		 7.422167		 1.569827		  0.28077
H		 5.493636		 2.422772		-0.989625
H		 4.340634		 1.606934		 0.169909
H		 5.672591		-0.025183		-2.072462
H		-0.743948		-1.310761		 0.510862
................................................................................

TS 137			Imaginary frequency = 537.2957i

Geometry

C		-3.882285		 -2.90808		 0.585918
O		-3.206019		-1.642501		 0.625413
C		-3.902842		-0.556166		 0.238547
N		-5.146952		 -0.70837		-0.197884
C		-5.824623		  0.40315		-0.539429
C		-7.224672		 0.209291		-1.054365
N		-5.358439		 1.652211		-0.445489
C		-4.103162		 1.778127		 0.011515
C		-3.279631		 0.706408		   0.3399
C		-1.924532		 0.982452		 0.938912
O		-1.849718		 1.728037		 1.916586
N		 -0.81939		 0.417308		 0.376151
C		 0.466378		 0.517675		 1.069679
C		 1.212116		 -0.74346		 0.578306
N		 2.657379		-0.827551		 0.757468
C		 3.484073		  0.30234		 0.325445
C		 4.958096		-0.024352		 0.514146
C		 5.470342		-1.195065		-0.084079
C		 6.826196		 -1.43236		-0.208341
C		 7.524712		 0.378182		-1.390529
C		 7.030603		 1.523862		-0.783367
C		 5.824229		 0.932343		 1.019955
C		 0.748011		-0.844056		-0.885492
C		-0.721977		-0.367177		-0.882888
C		-1.072246		 0.446593		-2.133578
H		 -4.76349		-2.896654		 1.232572
H		-3.150223		-3.630413		 0.949444
H		-4.193995		-3.154117		-0.432626
H		-7.843878		 -0.28407		-0.296411
H		-7.667181		 1.172664		-1.312477
H		  -7.2207		-0.440595		-1.936808
H		-3.724952		 2.792061		 0.123612
H		 0.995238		  1.43922		 0.789605
H		 0.301266		 0.547303		 2.148984
H		 0.792368		-1.599299		 1.122387
H		 2.874167		-1.042935		 1.727575
H		 3.255686		 1.246589		 0.848278
H		 3.275073		 0.481307		-0.738786
H		 4.770333		-1.815337		-0.640245
H		 7.174596		  -2.2877		-0.782408
H		 7.525785		-1.082856		 0.542604
H		 7.065093		 0.001733		-2.297426
H		 8.562696		 0.092328		-1.246474
H		 7.686186		 2.137386		-0.171912
H		 6.190189		 2.049784		-1.223686
H		 6.776689		 0.641339		 1.446012
H		  5.43156		 1.873393		  1.39937
H		 1.349297		 -0.17669		-1.514838
H		  0.85541		-1.855732		-1.286831
H		-1.390871		-1.230063		-0.808865
H		-0.435516		 1.335838		-2.206096
H		-0.909561		-0.163776		 -3.03008
H		-2.116269		  0.77158		-2.133726
................................................................................

TS 138			Imaginary frequency = 528.6204i

Geometry

O		 4.726605		-2.666591		  0.48218
C		 4.654595		-1.462023		 0.541752
O		 5.732729		-0.719477		 0.897389
C		 3.403479		-0.721818		 0.241724
C		 3.071964		 0.597374		 0.458162
C		 1.749145		 0.890509		 0.042842
Br		 0.995124		 2.612846		 0.223408
C		 1.093573		-0.203195		-0.472896
S		-0.553758		-0.299982		-1.163897
O		-0.747706		-1.728099		-1.434787
O		-0.663635		 0.711467		-2.212745
N		-1.522498		 0.149207		 0.109804
C		-2.475292		 1.264313		 0.016471
C		-3.912322		 0.825228		-0.211657
C		-4.472065		 0.142072		 1.933007
C		-3.823735		 -1.07693		 2.045845
C		-4.054311		-2.129374		 1.138585
C		-4.962871		-2.002978		  0.10004
C		-4.244582		-0.229993		-1.052622
S		 2.091095		-1.621661		-0.456595
H		 5.557205		 0.228313		 0.780714
H		  3.71381		 1.343306		 0.914863
H		-1.865516		-0.663065		 0.617489
H		-2.384888		 1.858269		 0.931732
H		-2.141353		 1.900712		-0.810005
H		-4.632684		 1.631956		-0.092185
H		-5.483328		 0.194725		 1.547914
H		-4.191582		 0.968442		 2.581914
H		-2.977863		-1.158432		 2.728393
H		-3.356509		-2.965175		 1.127453
H		-5.031791		-2.781123		-0.655502
H		-5.873399		-1.431268		 0.240695
H		-3.463443		-0.813263		-1.528107
H		-5.187297		-0.198687		-1.589223
................................................................................

TS 139			Imaginary frequency = 471.9388i

Geometry

C		-6.106338		-0.575217		 0.272468
O		-5.137389		-0.966409		-0.714323
C		-3.908521		-0.523435		-0.486389
N		-3.470221		 0.231062		 0.472754
C		-2.111086		 0.372303		 0.171936
C		-1.178364		 1.041121		 1.135929
O		 -1.08368		 0.628814		 2.290742
N		-0.419166		 2.077392		 0.673345
C		-0.422052		 2.740783		-0.625406
C		 1.075322		 2.840865		-0.997826
C		 1.572712		 1.637771		-1.819285
N		 2.068518		 0.698066		 -0.82109
C		 2.095395		-0.657466		-1.062009
O		 1.486285		-1.127344		-2.038926
C		 2.864936		-1.517655		-0.148209
C		 0.805912		-2.138815		 1.275309
C		 1.323628		-3.271164		 1.854059
C		 1.864964		-4.333356		 1.100348
C		  1.98657		-4.272374		-0.285402
C		 3.318538		-2.750013		-0.625967
C		 2.687814		 1.445686		 0.263677
C		 1.846436		 2.753673		  0.38063
C		 2.733625		 3.964814		 0.681697
C		 0.708685		 2.600768		 1.431397
C		-1.819938		   -0.323		-0.958917
O		-2.990817		-0.915444		-1.396055
H		-7.044786		-1.025128		-0.051677
H		-6.192322		 0.514356		 0.311578
H		-5.817259		-0.948124		 1.258921
H		-0.855082		  3.74681		-0.517973
H		  -1.0214		 2.191942		-1.350698
H		 1.277761		  3.77964		-1.522043
H		 2.389663		  1.94088		-2.494127
H		 0.805734		 1.161304		-2.430625
H		 3.299745		-1.101294		 0.750799
H		 0.453807		-2.141883		 0.251589
H		 0.482832		-1.297083		 1.881295
H		 1.454371		 -3.29479		 2.934987
H		 2.393589		-5.120806		 1.635591
H		 2.449967		-5.110066		-0.802608
H		 1.239568		-3.750444		-0.876028
H		 4.178912		 -3.19783		-0.139334
H		 3.254574		-2.912244		 -1.69805
H		 3.736908		 1.690794		 0.029646
H		 2.678175		 0.872081		 1.192953
H		 3.245962		 3.851912		 1.645549
H		 3.502316		 4.095121		-0.088595
H		 2.142135		 4.886343		  0.72789
H		 0.452419		 3.581695		 1.859233
H		 0.938176		 1.925212		 2.256349
H		-0.924303		-0.552704		-1.519418
................................................................................

TS 140			Imaginary frequency = 498.3612i

Geometry

C		-7.059095		 0.173778		 2.385417
C		-6.587939		-0.084829		 0.950121
C		 -6.10246		 1.189558		 0.244969
C		-5.680049		 0.999523		 -1.22155
C		 -4.42745		 0.137733		-1.430215
C		-3.148621		 0.820941		-0.945133
O		-3.068479		  2.02311		-0.708254
N		-2.055302		 0.014122		-0.834137
C		-0.753382		 0.357848		-0.265912
C		-0.376515		-1.153074		-0.311929
C		-1.841715		-1.436332		-0.785203
C		 0.771379		-1.612487		-1.239695
C		 1.850084		-2.130922		 -0.26557
N		  2.73462		-1.074264		 0.203623
C		 4.110898		 -1.22329		 0.185816
O		 4.647902		-2.171457		-0.384802
C		 4.910024		-0.158441		 0.841269
C		 5.127605		 1.122369		-1.228442
C		 5.667037		 2.284505		 -0.72537
C		 5.045586		 3.024498		 0.299233
C		  3.87597		 2.593539		  0.91446
C		 4.434924		 0.737519		 1.799262
C		 0.955224		-2.657667		 0.861603
O		-0.066283		-1.660713		 0.985985
H		-7.401133		-0.748466		 2.869242
H		-6.250384		 0.591997		 2.997224
H		-7.890381		 0.889296		 2.405495
H		-5.786513		-0.836622		 0.968758
H		-7.409206		-0.530974		 0.370163
H		-6.911565		 1.933132		 0.274276
H		-5.266578		 1.630163		   0.8029
H		 -5.48871		 1.983018		-1.663461
H		-6.509249		 0.548709		-1.783895
H		-4.531873		-0.842513		-0.947791
H		-4.297931		-0.073354		-2.501785
H		 -0.15358		 1.034353		-0.885864
H		-0.815752		 0.754469		 0.754331
H		-2.437473		-1.955724		-0.023848
H		-1.949165		-1.946689		-1.750804
H		 0.432999		-2.433479		-1.882451
H		 1.145135		-0.813872		 -1.88499
H		 2.491386		 -2.89538		 -0.70592
H		 2.326692		-0.385331		 0.821063
H		 5.974357		-0.339776		 0.761466
H		 4.059428		 0.943844		 -1.22136
H		 5.697482		 0.483445		 -1.89628
H		  6.69154		 2.542622		-0.988622
H		 5.617784		 3.821325		 0.771222
H		 3.477713		 3.161018		 1.752404
H		  3.11865		 2.079053		 0.330324
H		 5.148641		 1.164921		 2.495148
H		 3.445221		 0.602871		 2.230521
H		 0.521509		-3.634968		 0.597821
H		 1.461581		-2.742217		 1.826097
................................................................................

TS 141			Imaginary frequency = 406.7498i

Geometry

N		 6.804697		 1.597946		 0.333746
C		 5.728638		 1.467699		-0.106495
C		  4.42685		 1.279591		-0.621765
C		 3.367534		 0.325728		 1.856649
C		 2.286314		-0.303095		 1.323668
C		 2.357692		-1.193861		 0.206922
N		 1.190903		-1.651326		-0.391957
C		 -0.11661		-1.152579		-0.224311
C		-0.407716		 0.248944		-0.346923
N		-1.615822		 0.752827		-0.256206
C		-2.644969		-0.100797		-0.059433
C		-4.028673		 0.074435		 0.064405
C		-4.823583		 1.320559		 0.026863
C		-4.458904		 2.484361		-0.879324
C		-4.307526		 2.625897		 0.608253
C		-4.511019		-1.235003		 0.235438
N		-3.557837		-2.185622		 0.226343
N		-2.423594		-1.489305		 0.046093
C		-1.168873		-2.011566		-0.012444
C		 3.584681		-1.458443		-0.431654
C		 4.107268		 0.167209		-1.418995
H		 3.697387		 2.055531		-0.420181
H		  3.23668		 1.057685		 2.648135
H		 4.389036		 0.058813		 1.626566
H		 1.299819		-0.050989		 1.703779
H		 1.289745		-2.453167		-0.999237
H		 0.409805		 0.942916		-0.530211
H		-5.889668		 1.144656		 0.152195
H		-5.271398		 3.007474		-1.376506
H		-3.550569		 2.390523		-1.466311
H		 -5.01409		 3.247959		 1.151178
H		-3.298701		 2.626369		 1.009206
H		-5.542192		-1.537941		 0.369243
H		-1.086398		-3.086004		 0.101648
H		 4.464116		-1.541258		 0.198087
H		 3.569949		-2.192333		-1.237863
H		  4.93934		-0.329064		-1.915236
H		 3.222098		  0.25271		-2.045758
................................................................................

TS 142			Imaginary frequency = 494.4783i

Geometry

C		-4.934825		 3.035031		 -0.76821
O		-4.150702		 2.022127		-0.116686
C		 -4.54971		 0.753879		 -0.35878
O		-5.488147		 0.444895		-1.069946
N		-3.768703		-0.170898		  0.31013
C		-4.050053		-1.595623		 0.047202
C		-2.812262		 -2.41956		 0.361796
C		-2.155226		-2.125348		 1.566739
C		-2.050233		-0.774346		 1.905136
C		-2.659285		  0.16633		 1.081264
C		-1.154467		-0.343492		-0.833658
C		 0.135581		 0.099248		-0.268913
O		 0.508674		 1.270513		-0.354209
N		  0.91013		-0.865245		 0.348644
C		 2.132445		-0.510002		 1.072973
C		 3.380919		-0.484196		  0.23542
C		 4.354106		 0.503693		 0.109253
C		 4.437611		 1.829644		 0.779675
C		 4.574203		  3.09261		 -0.04618
C		 3.300569		  2.83091		 0.713028
C		 5.305355		-0.066151		-0.770269
N		 4.967727		-1.291151		-1.162965
N		 3.794329		 -1.53813		-0.532334
C		 3.128774		-2.802333		-0.774511
C		-1.528021		-1.674469		-1.073969
H		-5.973752		 2.990661		-0.431876
H		-4.902367		 2.906686		-1.852737
H		-4.476649		  3.98119		-0.479916
H		-4.899298		-1.918733		 0.667255
H		-4.358104		-1.698796		-0.996426
H		-2.887979		-3.458184		  0.04609
H		-1.552844		-2.874209		 2.075596
H		-1.358485		 -0.42479		 2.663984
H		-2.489896		 1.227242		 1.194635
H		-1.691105		 0.464995		-1.316424
H		  0.45656		-1.728496		 0.609661
H		 2.011739		 0.481299		 1.517962
H		 2.239387		-1.232314		 1.893239
H		 5.004389		 1.833914		 1.711653
H		 4.546866		 2.987656		-1.127238
H		 5.246499		 3.867292		 0.313294
H		 3.106386		 3.427609		 1.601184
H		 2.413983		 2.546929		 0.154882
H		 6.223087		 0.379848		-1.132946
H		 3.839082		-3.437003		 -1.30501
H		 2.852953		-3.284265		  0.17061
H		 2.228242		-2.669069		-1.382682
H		-2.223304		-1.856404		 -1.89098
H		-0.771245		-2.450311		 -0.98939
................................................................................

TS 143			Imaginary frequency = 483.2675i

Geometry

C		 5.716005		-0.869288		 1.768599
C		 5.499253		-0.690571		 0.263667
C		 6.752782		-0.190488		-0.446956
O		 4.474862		 0.282266		 0.011314
C		 3.146141		-0.195084		  0.06325
C		  2.63971		-0.818215		-1.254735
C		 1.113507		-0.672561		-1.156762
N		 0.933847		 0.500712		-0.294225
C		-0.199016		  1.27839		-0.209199
O		-0.197921		 2.367499		 0.362022
N		-1.319709		 0.752245		-0.839833
C		-2.614552		 1.390524		-0.639326
C		-3.379338		 0.951422		 0.589631
C		-4.746697		 1.193453		 0.690455
C		-5.673174		-0.747884		 0.498624
C		-5.366353		 -1.10431		-0.822875
C		-4.015448		-1.489925		-0.883516
C		-3.456068		 -1.40114		 0.392342
C		-4.604457		-1.370873		 1.370145
C		 2.189492		 0.984465		 0.276188
H		 6.491364		-1.619346		 1.963465
H		 6.028834		 0.079692		  2.21789
H		 4.799847		-1.198082		 2.271429
H		 5.199056		-1.654371		 -0.17732
H		 7.587951		-0.883643		-0.297737
H		 6.570153		-0.086821		-1.521047
H		 7.042197		 0.790388		-0.053699
H		 3.025056		-0.918798		  0.88386
H		 2.954711		-1.855195		-1.405645
H		 3.030051		-0.215506		 -2.08255
H		 0.658007		 -1.57102		-0.708942
H		 0.646455		-0.518202		-2.136835
H		-1.354538		-0.252905		-0.943923
H		-2.409233		 2.464348		-0.575877
H		-3.229467		 1.225906		-1.533408
H		 -2.78912		  0.86339		   1.4987
H		-5.263462		 1.680188		-0.132433
H		-5.192544		 1.369674		 1.665094
H		-6.682636		-0.563491		 0.854017
H		-6.019862		-0.969381		-1.678575
H		 -3.47305		-1.709782		-1.798691
H		-2.466013		-1.755843		 0.662081
H		 -4.90082		-2.411346		 1.590353
H		-4.411071		-0.869905		 2.320847
H		 2.568899		 1.868458		-0.254104
H		 2.064038		 1.255276		 1.327583
................................................................................

TS 144			Imaginary frequency = 505.4689i

Geometry

C		 1.708741		-2.729872		 2.372193
O		 0.820328		-2.835874		 1.269544
C		 1.463419		-3.148667		 0.051411
C		 2.272536		-2.000592		-0.491772
N		 3.538643		-2.117861		-0.802439
O		 3.874579		-0.830175		-1.269229
C		 2.766401		-0.081997		-1.172402
C		 2.844335		 1.378475		-1.528228
N		  3.05807		 2.195645		-0.333642
C		 2.013054		 3.165669		 0.019727
C		 0.907041		  2.61458		 0.944221
C		  1.46695		 2.059563		 2.258888
N		 0.071928		 1.624496		 0.269039
C		-1.258495		 1.823586		 0.029487
O		-1.826252		  2.88769		 0.252879
C		-1.978518		 0.582958		-0.568856
C		-3.368069		 0.988432		-1.129753
C		-4.513402		 0.221424		-0.508022
C		-4.440964		-0.133678		 0.831909
C		-3.188994		-0.498676		 1.351239
C		-2.088492		-0.494383		  0.50379
C		-2.742447		-2.137917		-0.936106
C		-3.981706		-1.775849		-1.438331
N		 1.745189		-0.745939		 -0.70843
H		 2.422421		-1.902702		 2.250495
H		 2.273389		-3.662705		 2.520214
H		 1.090204		-2.539743		 3.251864
H		 2.119114		-4.026179		 0.148698
H		 0.662891		-3.387018		-0.655999
H		 1.905807		 1.651974		-2.023985
H		 3.656403		  1.50625		-2.253221
H		   3.9668		  2.63924		 -0.37041
H		 2.508157		 3.987813		 0.549918
H		 1.534981		 3.595751		-0.875707
H		 0.234336		 3.451184		 1.157134
H		 0.651479		 1.723993		 2.906947
H		 2.037339		 2.828878		  2.79322
H		 2.139789		 1.216255		 2.071671
H		 0.459883		 0.699349		 0.100757
H		 -1.32469		 0.216583		-1.370013
H		-3.509028		 2.050125		-0.887031
H		-3.389244		 0.904268		-2.221941
H		-5.489838		 0.384874		-0.961038
H		-5.345917		-0.356622		 1.393113
H		-3.132023		-1.014589		 2.307839
H		-1.153419		-0.933439		 0.844233
H		-2.663954		-2.904578		-0.173092
H		-1.846284		-1.986676		-1.531174
H		-4.879261		-2.264494		-1.074826
H		-4.063727		-1.343645		-2.431285
................................................................................

TS 145			Imaginary frequency = 475.1959i

Geometry

C		 3.412644		-2.625281		 2.013914
O		 2.346325		-2.916252		 1.124415
C		  2.72148		-2.881396		-0.236672
C		 2.978353		-1.484878		-0.737462
N		 4.133567		-1.126509		-1.238677
O		 3.930822		 0.226788		-1.573265
C		 2.671436		 0.529404		-1.222158
C		  2.20142		 1.947698		-1.405392
N		 2.326908		 2.702746		-0.157502
C		 1.095691		 3.272081		 0.406781
C		 0.308342		 2.301075		  1.31504
C		 1.144416		 1.787696		 2.489429
N		 -0.25552		 1.183267		 0.566681
C		-1.477491		 1.271981		-0.057157
O		-2.193354		 2.275263		 0.040241
C		-1.877132		 0.084906		-0.844878
C		-2.939792		 0.199148		-1.737969
C		-4.705922		-0.647653		-0.922544
C		-4.825581		 0.073783		 0.263506
C		-3.877074		-0.148288		 1.278194
C		-2.887371		-1.087691		 1.071215
C		-3.137324		-2.315853		  0.22469
C		-4.249824		-2.096263		-0.841593
N		 2.031566		 -0.48342		-0.707092
H		 3.795107		-1.602978		  1.88302
H		  4.24783		-3.330473		 1.883051
H		 3.010843		-2.728021		 3.024497
H		 3.615615		-3.492276		-0.430387
H		 1.879415		-3.308504		-0.790495
H		 1.157915		 1.915316		-1.735495
H		 2.794664		 2.395124		-2.211904
H		 3.041913		 3.413228		-0.250514
H		 1.391859		 4.137779		 1.011466
H		 0.409334		 3.636697		-0.374047
H		-0.550548		 2.867749		 1.689212
H		 0.542451		 1.140217		 3.135004
H		  1.51739		 2.624537		 3.091321
H		 2.011799		 1.222043		 2.133921
H		 0.344587		 0.389373		 0.361835
H		-1.170064		-0.735252		-0.928041
H		 -3.35058		 1.191673		-1.887271
H		-2.976993		-0.464284		-2.597738
H		-5.392789		 -0.42236		-1.737153
H		 -5.45619		 0.958031		 0.306411
H		-3.787299		 0.567867		 2.090106
H		-2.045282		-1.139236		 1.758042
H		-3.441096		-3.129373		 0.899172
H		 -2.20334		-2.655861		-0.236586
H		-5.127119		-2.701821		-0.578252
H		-3.923039		-2.450999		-1.825848
................................................................................

TS 146			Imaginary frequency = 533.041i

Geometry

O		 0.105772		-1.724025		 1.143162
C		 0.007044		-1.308916		 -0.00297
N		-1.218239		-1.160497		-0.617876
C		-2.440656		-1.411671		 0.015801
C		-2.542332		 0.332605		 1.715926
C		-2.473006		   1.3957		 0.839448
C		-3.400066		 1.586666		-0.202295
C		-4.456842		 0.694968		-0.389269
C		-3.629424		-1.218805		-0.688906
C		 1.206857		-0.884487		-0.867442
C		  2.41762		-1.844907		-0.698951
C		 3.298133		-1.521976		 0.522602
C		 3.915491		-0.111852		 0.439024
C		 2.851339		 0.870026		 0.056308
N		 2.910476		 2.238778		 0.227291
C		 1.760006		 2.690999		-0.220841
N		 0.958037		 1.684305		-0.690792
C		 1.656426		   0.5017		-0.510581
H		 -1.24606		-0.814164		-1.567091
H		-2.358101		-2.035057		 0.893696
H		-1.736108		 0.139384		 2.416186
H		 -3.48313		-0.155931		 1.941133
H		-1.573129		 2.009861		 0.849835
H		-3.166188		 2.306022		 -0.98609
H		-4.972569		 0.310454		 0.485349
H		-5.108622		 0.821555		-1.251524
H		-3.571204		-1.103167		-1.768599
H		-4.496242		-1.778988		-0.353284
H		 0.891042		-0.916323		-1.922498
H		 3.024882		-1.776675		-1.611301
H		 2.050336		-2.874672		-0.633308
H		 4.092338		-2.274403		  0.59922
H		 2.683337		-1.602153		 1.424759
H		 4.363207		 0.172747		 1.398539
H		  4.73318		 -0.09741		-0.297634
H		 1.449905		 3.727654		-0.237196
H		 0.001484		  1.77507		-1.002979
................................................................................

TS 147			Imaginary frequency = 526.518i

Geometry

C		 2.243309		 1.921256		 1.711808
C		 1.490776		 1.338307		 0.510618
C		 -0.04341		 1.438951		  0.68686
C		-0.615543		 0.156776		 0.062725
C		-2.019668		-0.199956		 0.548557
N		-2.466059		-1.461124		-0.037841
C		-3.772444		-1.947005		 0.431745
C		-4.994928		-1.085833		 0.116078
C		-5.442098		 -0.13758		 1.063118
C		-6.373322		 0.839974		 0.767408
C		-5.395358		 1.948288		-0.971133
C		-4.983993		 1.020598		-1.914009
C		-5.511246		-1.068505		-1.170277
C		 0.457346		-0.881953		 0.408578
N		 1.710064		-0.114985		 0.313822
C		 2.868531		-0.808507		 0.101938
O		 2.889588		-2.042183		 0.155863
C		 4.135963		-0.099784		-0.241047
C		 4.461859		 1.139632		-0.740463
N		 5.785521		 1.364841		 -1.02308
C		 6.485589		 0.297253		 -0.74339
S		 5.592467		-1.060318		-0.139495
H		  1.96932		  1.38264		 2.625732
H		 3.327706		 1.865007		 1.593207
H		 1.971357		 2.975646		 1.841175
H		 1.777593		 1.875897		 -0.40211
H		-0.440995		 2.356821		 0.242232
H		-0.285204		 1.462818		 1.758153
H		-0.636997		 0.277612		 -1.03141
H		-1.997524		-0.332978		  1.63996
H		-2.700442		 0.649236		 0.353061
H		-2.488775		 -1.37191		-1.053407
H		-3.907618		-2.946282		 0.001636
H		-3.697089		-2.079563		  1.51863
H		-4.882429		-0.054811		 1.994994
H		-6.597713		 1.613064		  1.49827
H		-7.166663		 0.653916		 0.052733
H		-6.304078		 2.520831		-1.132682
H		-4.672581		 2.407689		-0.306025
H		-5.569535		 0.864327		-2.815254
H		-3.935059		  0.75812		-1.996785
H		-5.108261		-1.741098		-1.926092
H		-6.529991		-0.751395		-1.356155
H		 0.492479		-1.736147		-0.267043
H		 0.311513		-1.278385		 1.424004
H		 3.759708		 1.939162		-0.937893
H		 7.560232		 0.239745		-0.878896
................................................................................

TS 148			Imaginary frequency = 505.9082i

Geometry

C		 5.862311		-3.516372		-1.363089
O		 6.066388		-2.171581		-0.955751
C		  5.04033		-1.517453		-0.344294
C		 5.298459		-0.196012		 0.050999
C		 4.310083		 0.541764		 0.680692
C		 3.029263		 0.017429		 0.945913
C		  2.00444		 0.878714		 1.665547
C		 1.900146		 2.282805		 1.057246
O		 2.556822		 3.206143		 1.532427
N		 1.072635		 2.467615		 -0.02509
C		 1.007874		 3.785442		-0.657128
C		-0.448635		 4.130079		-0.949691
O		-1.085058		 3.108792		-1.718502
C		-1.058054		 1.824764		 -1.09668
C		 -1.72715		 0.824082		-2.049084
C		-2.201452		-0.311043		-1.133505
N		-2.479448		  0.37147		 0.137163
C		-3.173628		-0.065926		 1.239764
O		-3.324993		 0.699119		 2.197986
C		-3.736798		-1.446934		 1.339471
C		-5.903132		-0.778307		 0.624319
C		-5.808942		-0.936869		 -0.74325
C		-5.434833		-2.159388		-1.332412
C		-5.092228		-3.267238		-0.567289
C		-3.412473		-2.608108		 0.635924
C		-1.952218		 1.740235		 0.161314
C		 0.402912		 1.427078		-0.796434
C		 2.808512		-1.300972		 0.540662
Cl		 1.248449		-2.090779		 0.829108
C		 3.784174		-2.075203		-0.096502
H		 6.801932		 -3.83676		-1.816092
H		 5.056564		-3.594556		-2.104877
H		 5.631368		-4.165142		-0.508089
H		   6.2792		 0.225536		-0.143495
H		 4.514818		 1.563869		 0.986507
H		 1.037247		 0.376494		 1.713732
H		 2.330057		 1.048097		 2.696751
H		 1.465159		  4.50882		 0.018821
H		 1.581326		 3.769738		-1.596276
H		-0.515385		 5.041404		-1.551168
H		-0.991486		 4.296221		-0.007373
H		-1.060403		 0.478302		-2.845364
H		-2.578944		 1.331345		-2.514486
H		-3.090714		-0.809066		-1.524348
H		-1.412242		-1.067441		-1.012937
H		-4.149173		-1.572937		 2.335737
H		-6.032946		 0.204738		 1.065966
H		-6.176163		 -1.60854		 1.264225
H		-5.829639		-0.049917		-1.374553
H		-5.188646		-2.161332		-2.393357
H		-4.716407		-4.161068		-1.059809
H		 -5.61672		-3.463244		 0.361877
H		-3.445427		-3.545607		 1.183691
H		-2.690104		-2.596756		-0.169157
H		 -1.42067		 1.927099		 1.097715
H		-2.763245		 2.477342		 0.091622
H		 0.928525		 1.291589		-1.754131
H		 0.431328		 0.477663		-0.263093
H		 3.545827		-3.091426		-0.381643
................................................................................

TS 149			Imaginary frequency = 554.3012i

Geometry

C		-3.149414		 3.031151		-1.569603
O		-2.494453		 1.818112		-1.158795
C		-3.171383		 1.086482		-0.246047
O		-4.244363		 1.415636		 0.225271
C		-2.461586		-0.144524		 0.116028
O		-1.280229		-0.427406		-0.527298
C		-0.829489		 -1.58704		 0.000733
S		 0.690384		-2.261188		-0.646205
O		 0.530238		 -2.39376		-2.093243
O		 0.967183		-3.403142		 0.226772
N		 1.812646		-1.094892		-0.376725
C		 2.619971		-1.037724		 0.856598
C		 3.410427		 0.240729		 0.652646
C		 2.553141		 1.878327		 1.738059
C		  1.17648		 1.701447		 1.445461
C		 1.003515		 2.148762		 0.151707
C		 2.285172		  2.57946		-0.278934
O		  3.07755		 2.765236		 0.829413
C		 3.241992		 0.711139		-0.665837
C		 2.334991		-0.220428		-1.446108
C		-1.678233		  -2.0618		 0.958696
C		-2.755977		-1.123678		 1.040951
C		-3.944718		-1.211727		 1.949516
H		-4.125232		 2.808556		-2.008341
H		-3.285667		 3.701575		-0.717088
H		-2.487758		 3.479347		-2.310758
H		 3.278917		-1.913309		 0.940772
H		 1.967536		-1.028546		 1.738049
H		 4.361289		 0.337557		 1.166269
H		 3.030279		 1.886811		 2.710123
H		 0.456796		 1.190076		 2.070932
H		 0.117738		 2.060927		-0.463298
H		 2.521351		  3.22105		 -1.11872
H		 4.059409		 1.185981		-1.198725
H		 2.898592		-0.798305		-2.192041
H		 1.509674		 0.277206		-1.965345
H		-1.547525		 -2.97148		 1.526681
H		-4.588653		-0.339688		 1.833094
H		-3.626961		-1.283654		  2.99658
H		-4.531201		-2.111707		  1.72801
................................................................................

TS 150			Imaginary frequency = 521.7075i

Geometry

C		 5.843023		 1.821594		-1.656697
C		 5.039577		 2.049674		-0.370238
C		  4.01743		 3.193443		-0.522414
C		 4.345942		 0.802035		 0.105085
N		 4.323154		-0.314502		-0.579794
O		 3.567179		-1.181578		 0.243181
C		 3.215336		 -0.46845		 1.331934
C		 2.338907		-1.125233		 2.370049
N		 0.937024		-1.312699		  2.01809
C		 0.641574		 -2.27521		 0.954207
C		 0.401788		-1.694307		-0.463112
C		 0.423171		-2.776227		-1.562659
C		-1.040525		-3.229867		 -1.66898
C		-1.823025		 -1.92168		-1.496444
N		-0.955593		-1.104243		-0.627211
C		-1.232162		 0.155358		-0.189005
O		-0.430263		 0.800947		 0.495233
C		-2.583284		 0.788115		-0.539688
C		-3.400288		 0.987294		 0.726382
C		-4.785416		 2.676424		 0.056691
C		-5.579381		  2.02889		 -0.87265
C		-6.357292		 0.907243		-0.529357
C		-6.385571		 0.412371		  0.76307
C		-4.216952		-0.030671		 1.206528
N		 3.667004		 0.751199		 1.309149
H		 6.364163		 2.742691		-1.939523
H		 6.586144		 1.028021		-1.531639
H		 5.185817		 1.532933		-2.483922
H		 5.733282		 2.332881		 0.434561
H		 3.451037		 3.339323		 0.401706
H		 3.306559		 2.973219		  -1.3274
H		 4.532477		 4.128638		 -0.76906
H		 2.771472		-2.099636		 2.627767
H		 2.391336		-0.493488		 3.261498
H		 0.498894		-0.417059		 1.801496
H		 1.472906		-2.987628		 0.894166
H		-0.250105		-2.853933		 1.237794
H		 1.139919		-0.912813		-0.656997
H		  1.11197		-3.593043		-1.329776
H		 0.748448		-2.331442		-2.510491
H		-1.274523		-3.725426		-2.615925
H		-1.285372		-3.926531		-0.859183
H		-2.805258		-2.081632		-1.041583
H		 -1.97646		-1.429146		-2.466829
H		-3.156053		 0.206395		-1.266224
H		-2.342234		  1.75111		-1.001192
H		-2.963973		 1.678788		 1.441372
H		-5.078973		 2.725998		 1.098768
H		-4.112593		 3.469628		-0.260221
H		-5.437331		 2.250626		-1.929179
H		-6.765233		 0.298934		-1.335302
H		-6.313885		 1.086645		 1.608829
H		-6.897657		-0.522657		 0.976866
H		-4.288922		-0.967914		 0.663612
H		-4.419426		-0.101485		 2.270853
................................................................................

TS 151			Imaginary frequency = 483.0219i

Geometry

C		-6.041823		 0.395566		  0.45766
C		-4.551423		 0.300353		 0.693313
C		-3.683823		 1.291126		 0.142763
C		-4.266041		 2.422045		-0.681578
C		-2.318577		 1.133247		 0.212758
C		-2.085384		-1.125293		-0.891615
C		-0.734686		-1.320126		 -0.33076
O		-0.550213		-1.794716		  0.79569
N		 0.312279		-0.918279		-1.131568
C		 1.702005		-1.171019		-0.787384
C		 2.538958		 0.085906		-0.415196
C		  2.52423		 1.077747		-1.594657
C		 1.929356		 0.753411		 0.829398
C		 3.982327		-0.433755		 -0.16534
C		 5.052351		 0.566125		 0.332353
C		 5.174585		 0.638683		 1.856832
O		   6.3313		 0.256969		-0.240105
C		 -3.14665		-1.855853		-0.356551
C		-4.015517		-0.871568		 1.229784
H		-6.454857		 1.320484		 0.880819
H		-6.570343		-0.443458		 0.919239
H		-6.296351		 0.404921		-0.611974
H		-3.476074		 3.066953		-1.077458
H		-4.859764		 2.057391		-1.530361
H		-4.933943		 3.051826		-0.079967
H		-1.840803		 0.520522		 0.964624
H		-1.662311		 1.827557		-0.306487
H		-2.192098		-0.618175		-1.845551
H		 0.097896		-0.633112		-2.076263
H		 1.684735		-1.861478		 0.060305
H		 2.186178		-1.682495		-1.631149
H		 1.502184		  1.41378		 -1.80591
H		 3.119258		 1.972482		-1.382068
H		 2.929908		 0.620386		-2.506457
H		 1.953094		 0.084195		 1.696608
H		 2.458362		 1.677308		 1.088914
H		 0.882163		 1.014542		  0.64626
H		 3.936163		-1.281194		 0.536443
H		 4.359132		-0.834539		-1.115533
H		 4.833266		  1.56586		 -0.05791
H		 5.960305		 1.347651		 2.136856
H		  5.44295		-0.346343		 2.263872
H		 4.239456		   0.9461		 2.333908
H		 6.594267		-0.611881		 0.105186
H		-4.036297		-1.995071		-0.963065
H		-2.887296		-2.691504		 0.287123
H		-3.056522		-0.865094		 1.736956
H		 -4.70663		-1.617251		 1.618663
................................................................................

TS 152			Imaginary frequency = 556.1173i

Geometry

C		-4.743836		-3.087475		-0.022625
C		-4.008819		-1.770355		 0.080087
C		-4.680471		-0.605065		 0.474862
C		-4.010975		  0.61856		 0.552079
C		-4.759591		 1.889795		 0.920276
N		-5.134107		 2.753778		-0.213657
C		-2.646629		 0.690089		 0.241155
C		-1.960514		-0.463163		-0.157226
N		-0.586509		 -0.48903		-0.466221
C		 0.273954		 0.593024		-0.632326
O		-0.072137		 1.767246		-0.517936
N		 1.569072		 0.246868		-0.931112
C		 2.136989		-1.096502		-1.044718
C		  3.63298		-0.838988		-1.033011
C		 4.471671		-1.235189		 0.906891
C		 3.501907		-0.624724		 1.743478
C		 3.723166		 0.733199		 1.646345
C		 4.818047		 0.883519		 0.755623
O		 5.470515		-0.324202		 0.665291
C		 3.873304		 0.546974		-1.118543
C		 2.557352		 1.293896		-1.204115
C		-2.653044		-1.685075		-0.231797
H		-5.378509		-3.121234		-0.918027
H		 -5.39934		 -3.24699		 0.841188
H		-4.050584		-3.933139		-0.079787
H		-5.737906		-0.655996		 0.729398
H		-5.679748		 1.632693		 1.458357
H		-4.151925		 2.496175		 1.602298
H		-4.285704		 3.034805		-0.705886
H		-5.662505		 2.198689		-0.887411
H		-2.111094		  1.62835		 0.301326
H		-0.230144		-1.401958		 -0.70723
H		 1.803749		-1.730653		-0.210333
H		  1.83181		-1.594659		 -1.98261
H		 4.284592		-1.560721		-1.514089
H		  4.78931		-2.270487		 0.904103
H		 2.681561		-1.128412		 2.237428
H		 3.112716		 1.534269		 2.041175
H		 5.450732		 1.752827		 0.627038
H		 4.724861		 0.933725		-1.668648
H		 2.439367		 2.110604		-0.485706
H		 2.408228		 1.725787		-2.206638
H		-2.118627		-2.584466		-0.536455
................................................................................

TS 153			Imaginary frequency = 475.2243i

Geometry

C		   8.3007		-3.071995		 0.134133
O		 7.256655		-2.095086		  0.27283
C		 6.310096		-2.117142		-0.706333
O		 6.360181		-2.869311		-1.659621
C		 5.254936		-1.106751		-0.486674
C		 6.457176		 0.561817		-1.624684
C		 5.776039		  1.70551		-1.249132
C		 5.587006		 2.053694		 0.100933
C		 6.024683		 1.237508		 1.137029
C		 4.948376		-0.621523		 0.793212
C		 3.568336		-0.182541		 1.183034
O		 3.171644		-0.327161		 2.333958
N		 2.819365		 0.379338		 0.170271
C		  1.50549		 0.889557		 0.216454
C		 0.687382		 0.831139		 1.355255
C		-0.602123		 1.358406		 1.305563
C		-1.112474		 1.954943		 0.145677
C		-2.527863		 2.506434		 0.093191
N		-3.489605		 1.476546		-0.346087
C		-3.899515		 0.437209		 0.429395
O		-3.592242		 0.314755		 1.613638
C		-4.806245		-0.594343		-0.217982
C		-5.257534		-1.620338		 0.625623
C		-6.092073		-2.622128		 0.146559
Cl		-6.639028		-3.888961		 1.233837
C		-6.504978		-2.640915		-1.186961
C		-6.066054		-1.633178		-2.041429
C		-5.233642		 -0.63683		-1.548541
F		-4.836869		 0.319555		-2.434848
C		-2.779891		 3.787997		-0.764055
C		-3.714595		 4.325519		 0.348023
C		-3.075998		 3.303793		 1.321907
C		-0.285968		 2.002166		-0.983916
C		 1.002202		 1.478851		 -0.95398
H		 8.840346		-2.929224		-0.805848
H		 8.963348		-2.914814		 0.985823
H		 7.884967		-4.082796		 0.153241
H		 4.499543		-1.132446		-1.263041
H		 6.465456		 0.236149		 -2.66095
H		 7.270477		 0.182539		-1.017883
H		 5.211799		 2.252631		-2.003524
H		 4.894329		 2.860679		 0.329757
H		 6.930155		 0.649366		 1.032258
H		 5.759033		 1.482984		 2.161627
H		 5.473505		 -1.05829		 1.634899
H		 3.300113		 0.525376		-0.707201
H		 1.067099		 0.377759		 2.259764
H		-1.232623		 1.287222		 2.185405
H		-3.703616		 1.439753		-1.332437
H		-4.928657		-1.599102		 1.658083
H		-7.155662		-3.428744		-1.550189
H		-6.359342		-1.607778		-3.085512
H		-1.863993		 4.379395		-0.848945
H		 -3.19856		 3.645116		-1.767721
H		-3.622722		 5.385473		 0.601295
H		-4.766466		 4.102886		 0.147252
H		 -2.24735		 3.742063		 1.885948
H		-3.723969		 2.755851		 2.005663
H		-0.646625		 2.456812		 -1.90375
H		 1.625661		 1.529559		-1.845136
................................................................................

TS 154			Imaginary frequency = 537.8499i

Geometry

C		-8.940657		-1.322662		 0.965569
C		-7.806309		-0.741835		 1.353417
C		-6.811052		-0.116422		 0.420341
O		-5.519576		-0.613337		 0.739717
C		-4.446539		 0.081623		 0.123634
C		-4.251462		-0.276673		  -1.3536
C		-3.079481		 0.475904		-1.995193
C		-1.717914		  0.03751		-1.446311
O		-1.523569		-1.088197		-1.000391
N		-0.732585		 0.983362		-1.525936
C		 0.646526		 0.734278		-1.130909
C		 1.054967		   1.4401		 0.181928
C		 0.172516		 1.021045		 1.371903
N		 2.507682		 1.276533		 0.383286
C		 3.130444		 2.386248		 1.117022
C		 3.339668		 3.633703		  0.25606
C		 2.908859		-0.033975		 0.907867
C		 4.369373		-0.353767		 0.608232
C		 4.821463		-0.262362		-0.725014
C		 6.016417		-0.816008		-1.144271
C		 5.753673		-3.004453		-0.592251
C		 5.328816		-3.081057		 0.726495
C		 5.145109		-1.000081		 1.558072
H		-9.647453		-1.733753		 1.681176
H		-9.209228		-1.408439		-0.085585
H		-7.550523		-0.679297		 2.410584
H		-7.086868		  -0.3281		-0.624571
H		-6.820742		 0.983212		   0.5434
H		  -3.5524		 -0.20269		 0.686706
H		-4.590534		 1.171961		 0.235473
H		-4.069877		-1.352992		-1.429744
H		-5.163796		-0.050833		-1.918816
H		-3.069259		  0.27823		-3.075951
H		-3.205329		 1.562162		-1.882917
H		-0.968123		 1.893429		-1.896599
H		 1.322257		 1.069418		-1.925853
H		 0.741528		 -0.34989		-1.036667
H		 0.898557		 2.514229		 0.018711
H		-0.867592		 1.315045		  1.19891
H		 0.184789		-0.062803		 1.524304
H		 0.505508		 1.505226		 2.296854
H		 4.109741		  2.03547		 1.457148
H		 2.560219		 2.646928		  2.02855
H		 3.840121		 4.416478		 0.838316
H		 3.961296		 3.393245		-0.612505
H		 2.395222		 4.053306		-0.109307
H		 2.271637		-0.791952		 0.435196
H		 2.735841		-0.123092		 1.995321
H		 4.102305		  0.07053		 -1.47078
H		 6.874721		 -0.85937		-0.483233
H		 6.264985		-0.826719		-2.202947
H		 5.047191		-3.155911		-1.400545
H		 6.790915		-3.209942		-0.841086
H		  4.29065		-3.304703		 0.947849
H		 6.033706		-3.354889		 1.506444
H		 6.226309		-0.977631		 1.494546
H		 4.757214		-1.149546		 2.563626
................................................................................

TS 155			Imaginary frequency = 471.4784i

Geometry

O		  0.66181		 0.707689		 2.254953
C		 1.144332		 1.051786		 1.174702
C		 2.398702		 0.383155		 0.614476
C		 2.474062		 -1.11975		 0.953379
C		 1.634465		-2.038287		 0.021257
C		 2.627446		-2.531872		-1.045831
C		 4.002318		  -2.4022		-0.383468
O		 5.064339		 -2.85571		-0.774153
N		 3.817594		-1.651352		  0.75036
N		 0.671712		 2.137234		 0.503046
C		 0.720524		  2.57728		-0.911983
C		 1.324114		 3.992864		-0.683945
C		  0.21406		  4.36742		 0.421697
C		-0.428486		 2.967484		   0.8864
C		-1.628368		 2.289196		 0.045392
N		-1.156035		 1.251751		-0.960228
C		  -1.8522		 0.086196		-1.225712
O		-1.346582		-0.765436		-1.975202
C		-3.188475		-0.126922		-0.639469
C		 -2.15027		-1.235162		 1.442411
C		-3.287406		-1.867477		 1.882793
C		-4.042544		-2.731039		 1.062241
C		 -3.73258		-2.939194		-0.279871
C		-4.004847		-1.118668		-1.187242
C		 0.169845		  1.39492		-1.715645
H		 2.518978		 0.554473		-0.460138
H		 3.245257		  0.89146		 1.098573
H		 2.166471		-1.235219		 1.996258
H		 1.264009		-2.886934		 0.605487
H		  0.76508		-1.531339		 -0.40516
H		 2.621214		-1.909092		-1.949356
H		  2.45683		-3.561842		-1.368858
H		 4.617399		-1.363032		 1.298527
H		-0.234163		 3.067363		-1.098045
H		 2.343211		 4.003687		-0.289766
H		 1.257413		 4.649579		-1.555791
H		-0.533709		 5.045396		 -0.00681
H		 0.656292		 4.854379		 1.295777
H		-0.648174		 2.948076		 1.955772
H		-2.263563		 3.044132		-0.437437
H		-2.239949		 1.749831		 0.767406
H		-3.628864		 0.608321		 0.018929
H		-1.635868		-0.494577		 2.048729
H		-1.579306		-1.629822		 0.611696
H		-3.707369		-1.584115		 2.846948
H		-5.009138		-3.069498		 1.432134
H		-4.379007		-3.588866		-0.866152
H		-2.696352		-2.942698		-0.605229
H		-5.075605		 -1.03834		-1.030661
H		-3.700876		-1.527043		-2.146526
H		 0.702212		 0.446912		-1.678023
H		-0.020018		 1.644637		-2.764807
................................................................................

TS 156			Imaginary frequency = 504.9658i

Geometry

C		 5.152553		 -1.75662		-1.262071
C		 5.198649		-1.191079		-0.053819
C		 6.350112		-1.392382		 0.899007
C		  4.10556		 -0.26309		 0.458873
N		   2.8701		-0.320501		-0.296409
C		 2.026799		-1.489339		-0.009174
C		 0.580165		-1.017958		-0.238378
C		 0.660641		 0.437262		 0.242399
C		 1.996948		 0.859216		 -0.43037
C		 2.494466		 2.205409		 0.082782
C		 1.379094		 3.232723		-0.163429
C		 0.051475		 2.779963		 0.448032
N		-0.378321		 1.444155		-0.019493
C		-1.723587		 1.320615		-0.335815
O		-2.420186		 2.321763		-0.476106
C		-2.371891		-0.082118		-0.454725
C		-3.681206		 0.006567		-1.291718
C		-4.915291		 -0.42406		-0.530606
C		-5.006922		-0.141624		 0.825442
C		-3.834528		-0.214525		 1.592174
C		-2.647587		 -0.56915		 0.965258
C		-3.214432		-2.709877		 0.326858
C		-4.381905		-2.608895		-0.411861
H		  5.95346		-2.399018		-1.619175
H		 4.314167		-1.579661		-1.928344
H		 6.806445		-0.432738		 1.181483
H		 7.131151		-2.020626		 0.460765
H		 6.016335		-1.864056		 1.833749
H		  3.94272		-0.490113		 1.534263
H		 4.500846		 0.759437		 0.430393
H		 2.282368		-2.345869		-0.643666
H		 2.156461		-1.817118		 1.038415
H		 0.339639		-1.056177		-1.306538
H		-0.130078		-1.644679		 0.303891
H		 0.833415		  0.41437		 1.333512
H		 1.761353		 1.000163		 -1.49978
H		 2.718134		 2.149903		  1.15742
H		 3.415617		 2.510614		-0.428351
H		 1.247276		 3.384578		-1.242321
H		 1.651341		   4.2037		 0.267638
H		 0.152205		 2.742601		 1.545629
H		-0.750595		 3.474475		 0.207804
H		-1.672715		 -0.75542		-0.945095
H		-3.581942		-0.560771		-2.223632
H		-3.821651		  1.05964		-1.563414
H		-5.828169		-0.492502		 -1.11983
H		-5.975882		-0.102377		 1.317914
H		-3.900513		 -0.24044		 2.678074
H		-1.772445		-0.764792		 1.581259
H		-3.246141		-3.056811		 1.353835
H		-2.261005		-2.842945		-0.175926
H		 -5.33042		 -2.88997		 0.032717
H		-4.347018		-2.669307		-1.495682
................................................................................

TS 157			Imaginary frequency = 468.3467i

Geometry

C		-5.174591		-1.746064		 1.312463
C		-5.394852		-0.966061		 0.251935
C		-6.734148		-0.881163		-0.436052
C		-4.317794		-0.066536		-0.340933
N		-2.972966		-0.361228		 0.104626
C		-2.333966		-1.512146		-0.547937
C		-0.822757		 -1.25855		-0.415761
C		-0.777034		 0.262327		-0.589957
C		-1.967428		 0.699465		 0.302578
C		-2.345241		 2.152903		 0.018194
C		-1.089862		 3.023266		 0.217422
C		 0.101501		 2.504208		-0.601966
N		  0.40552		 1.089159		-0.337425
C		 1.524751		  0.82253		 0.452663
O		 2.150199		 1.751397		 0.981377
C		 2.028942		-0.554728		 0.577753
C		 2.944068		-0.829776		 1.598645
C		 4.893346		-0.807043		 0.921937
C		 4.989167		 0.450872		  0.32188
C		 4.294244		 0.668536		-0.881731
C		 3.568136		-0.364693		-1.433048
C		 3.972673		-1.809179		-1.246275
C		 4.870625		-2.022484		 0.004779
H		-5.960987		-2.366356		 1.735062
H		-4.200178		-1.772457		 1.790135
H		-7.483171		 -1.50567		 0.059806
H		-6.664075		-1.199633		 -1.48555
H		-7.110376		 0.151932		-0.450083
H		-4.403398		-0.117932		-1.447541
H		-4.568382		  0.96813		-0.076049
H		-2.635743		-2.458783		-0.084733
H		-2.619537		-1.571579		-1.615457
H		-0.479561		-1.552567		 0.580213
H		 -0.24715		-1.813347		-1.163085
H		-1.070013		 0.465855		-1.633673
H		-1.608098		  0.66215		 1.346261
H		-2.708095		 2.253892		-1.014989
H		-3.150087		 2.496874		 0.679734
H		-0.806933		 3.030859		 1.277446
H		-1.300827		 4.061552		-0.067669
H		-0.123322		 2.601516		-1.675299
H		  0.99937		 3.078468		-0.379079
H		 1.573748		-1.359964		 0.023029
H		 3.025221		-1.856229		 1.948329
H		 3.067052		-0.067173		 2.359863
H		 5.401193		-0.959151		 1.873489
H		 5.365196		 1.301864		 0.882622
H		 4.147542		 1.685197		-1.234578
H		 2.877691		-0.157895		-2.248369
H		 4.525177		-2.123594		 -2.14369
H		 3.085574		 -2.45286		-1.216185
H		  5.90329		-2.207295		-0.318606
H		 4.560727		-2.916598		 0.557696
................................................................................

TS 158			Imaginary frequency = 501.658i

Geometry

C		 1.804362		 2.146922		-2.525953
C		 1.719125		 2.416484		-1.052687
N		 0.710151		 3.138889		-0.554675
N		 0.949043		 3.216936		 0.773701
C		 0.024263		 3.939226		 1.626052
C		 2.080442		 2.557765		 1.128706
C		 2.623353		 2.016878		 -0.02675
C		 3.869589		 1.186913		 -0.14883
C		 3.713144		-0.340753		-0.013378
O		 4.664712		-1.054778		 0.274516
N		 2.468754		-0.833999		 -0.28797
C		 2.143425		-2.248031		-0.175516
C		 0.922974		-2.568241		-1.042641
N		 -0.19533		-2.116847		-0.199092
C		-1.406374		-1.823095		 -0.77324
O		-1.604561		-2.052712		-1.961731
C		-2.457391		-1.134855		 0.129681
C		-3.878615		-1.312913		-0.474736
C		-4.562243		-0.002611		-0.798598
C		-3.800498		 1.059571		-1.264996
C		-2.509832		 1.228581		-0.739994
C		-2.068171		 0.337666		 0.229108
C		-3.579111		 0.817581		  1.89412
C		 -4.84119		 0.653374		 1.349021
C		 0.186236		-2.042455		  1.22327
C		 1.625552		-2.600933		 1.243195
O		 1.669104		-3.996371		 1.501399
H		 0.923172		 2.553898		-3.027847
H		 2.695358		 2.611455		-2.967071
H		 1.858938		 1.073523		-2.743183
H		  0.43136		 3.974383		 2.638703
H		-0.105612		 4.957888		 1.251239
H		-0.949754		 3.440063		 1.643245
H		 2.421244		 2.528643		 2.155047
H		    4.348		 1.360239		-1.121912
H		  4.61159		 1.471847		  0.60319
H		 1.714055		-0.173718		-0.427155
H		 3.034584		-2.827886		-0.419083
H		 0.908459		-2.043528		-1.999819
H		 0.855365		-3.643493		-1.263791
H		-2.401161		-1.594235		 1.122765
H		-4.504608		-1.929792		 0.178825
H		-3.759319		-1.857682		 -1.42009
H		-5.605353		-0.080573		-1.099772
H		-4.262922		 1.862299		-1.834965
H		-1.962715		 2.154127		-0.905746
H		-1.133098		 0.552076		 0.742747
H		-3.150933		 0.048056		 2.529922
H		 -3.17816		 1.814318		 2.044837
H		-5.411824		 -0.24687		 1.556997
H		-5.433545		 1.520838		 1.079295
H		-0.463571		-2.650873		 1.861464
H		 0.161142		-1.010546		 1.594317
H		 2.239281		-2.141194		 2.019674
H		 1.103423		-4.449688		  0.85595
................................................................................

TS 159			Imaginary frequency = 422.6931i

Geometry

C		-2.534467		-3.208064		-0.094763
C		-2.746266		-1.713817		-0.092344
C		-3.862789		-1.144454		-0.711229
C		-4.078573		 0.233058		-0.732106
C		-3.157226		 1.059799		-0.095164
Cl		-3.417213		 2.797415		-0.076123
C		-2.043732		 0.533647		 0.554209
C		-1.823543		-0.850377		 0.537641
N		-0.709267		-1.415993		 1.202452
C		 0.625851		-1.037154		 1.256292
O		 1.376456		-1.621009		  2.03547
C		 1.108359		 0.008362		 0.320848
C		 1.719292		-1.284637		-1.370136
C		 2.585998		-2.164474		-0.701377
C		 3.780801		-1.493896		-0.417532
C		 3.696949		 -0.18446		-0.913804
C		 2.565699		-0.157879		-1.911384
C		 2.310761		 0.657837		 0.642617
C		 2.504031		  2.07332		 0.248278
O		   1.8606		 2.654393		-0.600597
O		 3.510847		 2.734566		 0.891392
H		 -1.52581		-3.471258		-0.434302
H		-3.256001		-3.702282		-0.751495
H		 -2.65778		 -3.64472		 0.906688
H		-4.579583		-1.797081		-1.203259
H		-4.944958		 0.655722		-1.228559
H		-1.364653		 1.189869		 1.085288
H		-0.883235		-2.228414		 1.783653
H		 0.391326		 0.553733		-0.279633
H		 0.773471		-1.579084		 -1.81348
H		 2.323956		-3.149502		-0.333325
H		 4.584874		-1.884078		 0.197101
H		 4.524118		 0.518071		-0.936973
H		 2.070636		 0.806644		-2.031008
H		 2.963187		-0.462557		-2.893691
H		 2.840751		 0.290679		 1.516401
H		 3.907084		   2.1557		 1.563129
................................................................................

TS 160			Imaginary frequency = 524.1444i

Geometry

C		-1.560763		-4.973855		-0.597447
C		-0.580414		-3.866224		-0.376163
C		-0.198225		-2.796544		-1.159783
C		 0.769712		-2.094189		-0.397537
C		 1.480591		-0.888371		-0.916695
O		 1.392236		-0.658895		-2.132218
N		 2.223575		-0.086107		-0.089198
C		  2.10387		 0.007954		 1.375784
C		 3.483809		 0.225761		 1.990895
O		 4.136848		 1.354943		 1.421581
C		 4.314195		 1.174925		  0.02535
C		 2.978803		 1.012541		-0.714265
C		 2.183311		 2.336853		-0.749973
N		 0.860214		 2.166416		-1.323728
C		-0.279362		 2.359151		  -0.5925
O		 -0.27981		 2.844352		 0.536651
C		-1.565165		  1.98424		 -1.33668
C		-2.775151		 1.856119		-0.444363
C		-3.990621		 1.408258		-0.936029
C		-5.108011		 1.192638		-0.112522
C		-5.064534		  1.40281		 1.256663
C		 -3.45443		 0.025367		  1.91604
C		-2.329223		 0.223702		 1.129288
N		 0.985389		-2.692472		 0.780526
N		 0.160618		-3.753462		  0.76676
H		-1.080056		-5.958926		-0.551297
H		-2.365914		-4.960233		 0.147601
H		-2.018973		-4.873023		-1.584263
H		-0.542749		-2.544898		-2.150608
H		 1.661412		-0.906919		 1.762761
H		 1.452192		 0.855472		 1.627463
H		 4.102433		 -0.67632		 1.851689
H		 3.391577		 0.428073		 3.061861
H		 4.942615		 0.289655		-0.165694
H		  4.84411		 2.061267		-0.337786
H		 3.184683		 0.699115		-1.740695
H		 2.052532		 2.750686		 0.251537
H		 2.761587		 3.064087		-1.336544
H		 0.802637		 1.545476		-2.123441
H		-1.735904		 2.784551		-2.075306
H		-1.401631		 1.070409		-1.923205
H		-2.748539		 2.499676		  0.42737
H		-4.029682		 1.024715		-1.956386
H		-5.947257		 0.638168		-0.530524
H		-4.456898		 2.201416		 1.667482
H		-5.917664		 1.127165		 1.872406
H		-3.486612		 0.439483		 2.920185
H		-4.071451		-0.854624		  1.76608
H		 -2.08095		-0.486762		  0.34734
H		-1.509923		 0.835128		 1.491194
H		 0.145314		-4.363494		 1.571766
................................................................................

TS 161			Imaginary frequency = 503.612i

Geometry

C		-4.171298		-1.457741		-2.894354
C		-2.723265		-1.403117		-2.430052
O		-2.461187		-0.215422		-1.645899
C		-2.775114		-0.288192		-0.321923
O		-3.193748		-1.296869		 0.207447
C		-2.587551		 1.022537		 0.364647
C		-2.051356		 1.098182		 1.688871
N		-1.494043		-0.035803		 2.313844
C		-0.504144		-0.869624		 1.747718
C		-0.189775		-2.108053		 2.386227
C		 0.783465		-2.928205		 1.896124
C		 1.531696		-2.614218		 0.694937
O		 2.445199		-3.296084		  0.21638
N		 1.114544		-1.420305		 0.070653
C		 1.766281		-1.046446		-1.195904
C		 2.847755		-0.005389		-0.993997
C		 4.149408		-0.379527		-0.638942
C		 5.099531		 0.619682		-0.441404
C		 4.717475		 1.952556		-0.598305
C		 3.393392		 2.224862		-0.941485
N		 2.469567		 1.275186		-1.139052
C		  0.18561		-0.562366		 0.606113
C		 -1.90466		 2.330134		 2.306546
C		-0.434854		 3.423968		 0.812371
C		-0.896135		 3.263077		-0.482059
C		-2.834195		 2.189129		-0.351834
H		-4.434561		-0.557698		-3.460173
H		-4.321724		-2.327945		-3.543858
H		-4.845622		-1.548766		-2.038252
H		-2.035596		-1.323919		-3.276074
H		-2.466445		-2.281939		-1.833961
H		-1.407335		 0.065722		 3.316916
H		-0.745406		-2.389132		 3.278373
H		 1.040408		-3.862697		 2.382163
H		 2.179345		-1.968275		-1.606139
H		 1.002257		-0.643598		-1.864988
H		 4.386338		-1.431267		-0.511247
H		 6.120063		 0.363373		-0.169578
H		 5.425183		 2.763957		-0.456729
H		 3.052943		 3.251421		-1.065613
H		 0.036815		 0.357575		  0.05647
H		-2.610185		 3.130543		 2.123149
H		-1.370781		 2.392036		 3.251771
H		 0.378417		 2.812055		 1.185132
H		-0.611983		 4.348867		  1.35342
H		-1.384822		  4.09191		-0.987001
H		 -0.42111		 2.535986		-1.133266
H		-3.165507		 2.105677		-1.381461
H		-3.166905		 3.082072		 0.159643
................................................................................

TS 162			Imaginary frequency = 502.1414i

Geometry

C		  8.81276		 -0.10693		 2.078071
C		 7.741379		 0.645315		 1.285057
C		  7.07938		-0.246591		 0.211437
C		  6.04599		 0.487025		-0.575711
O		 6.477561		 1.249662		-1.595839
N		  5.39249		 1.935386		-2.162408
C		 4.333993		 1.546393		-1.487455
C		 3.001406		 2.144567		-1.825862
C		  4.68384		 0.604891		-0.459652
C		 3.900017		-0.003692		 0.654602
O		 4.320197		   0.0654		 1.812631
N		 2.707502		-0.624947		 0.379477
C		 1.992162		-1.185361		 1.536824
C		 0.719586		 -1.93125		 1.112763
C		-0.074801		-1.131439		 0.067148
N		-1.350266		-1.766833		-0.321792
C		-2.194208		-2.155946		 0.812069
C		-3.454728		-2.897104		 0.342915
C		-4.284665		-2.091611		-0.662921
N		-4.968971		-0.983487		 0.010486
C		-6.099641		 -0.41133		 -0.52706
O		-6.494728		-0.715283		-1.653213
C		-6.803843		 0.611549		 0.291293
C		   -5.558		 2.453124		-0.686887
C		-5.943947		 3.476482		 0.149648
C		-5.780635		 3.411412		 1.546881
C		-5.274044		 2.281228		 2.177235
C		-6.690662		 0.756891		 1.673624
C		-3.356099		-1.595902		-1.784363
C		-2.115909		-0.894191		-1.229926
C		 0.819919		-0.925677		-1.193134
C		 2.313466		-1.166388		-0.919631
H		 8.386494		 -0.97567		 2.594282
H		 9.265497		 0.541044		 2.836686
H		 9.616788		-0.467433		 1.424386
H		 6.954239		 1.004916		 1.956349
H		 8.181862		 1.524484		 0.798407
H		  6.60277		-1.101364		 0.701638
H		 7.841778		-0.632894		-0.476782
H		 2.460453		  2.43315		-0.918905
H		 2.369421		 1.442029		-2.380237
H		 3.146772		 3.030115		-2.449361
H		 1.742654		-0.359193		 2.212028
H		 2.658912		-1.850566		 2.099687
H		 0.138955		-2.094672		 2.024303
H		 0.956683		 -2.92372		 0.708944
H		-0.276104		-0.135695		   0.5141
H		-1.637218		-2.830106		  1.46601
H		-2.471859		-1.273953		 1.431118
H		-3.141105		-3.828328		-0.142672
H		-4.063675		-3.174315		 1.213498
H		-5.061335		-2.725104		-1.104356
H		-4.729281		-0.789201		  0.97134
H		-7.669763		 1.015064		-0.218355
H		-4.743044		 1.787963		-0.428941
H		-5.839162		 2.451145		-1.735686
H		 -6.56505		 4.275237		-0.252589
H		-6.278334		 4.165798		 2.153846
H		-4.493439		   1.6998		 1.695441
H		-5.243632		 2.248502		 3.263978
H		-6.155587		 0.010717		 2.257098
H		-7.516714		  1.21007		 2.210813
H		-3.912703		 -0.92258		-2.442984
H		 -3.03932		-2.459734		-2.382776
H		-1.475058		-0.598962		-2.063978
H		-2.414925		 0.040558		-0.712105
H		 0.680491		 0.085204		-1.588808
H		 0.500245		-1.632076		-1.967354
H		   2.5279		-2.245472		-0.940653
H		 2.929581		-0.716609		-1.698182
................................................................................

TS 163			Imaginary frequency = 530.4188i

Geometry

C		 3.424107		 -2.06104		 1.302902
N		 2.401778		-1.464469		 0.449016
C		 1.354467		-2.311308		 0.051681
O		 1.238984		-3.455383		 0.468507
N		 0.503108		-1.781809		-0.895123
C		 0.244678		-0.348177		-1.007393
C		-0.799515		 0.118943		 0.023635
C		-0.412143		 0.645375		 1.260399
C		 -1.35349		 1.030706		 2.211982
C		-2.712471		 0.903051		 1.941963
C		-3.124741		 0.373039		  0.71914
Cl		-4.839772		 0.222964		 0.415101
C		-2.174714		-0.026978		-0.231745
Cl		-2.713605		-0.738907		 -1.74515
C		  1.60136		 0.346466		-0.930245
C		 2.685015		-0.268554		-0.247643
C		 3.936859		 0.315209		-0.205185
C		 3.415989		 2.312153		 0.960484
C		  2.39035		 2.932154		 0.281518
C		 1.604772		 1.653127		-1.367105
O		 1.284946		 2.423069		-2.207696
H		 3.729303		-1.347716		  2.07407
H		 4.306941		-2.360877		 0.723781
H		 2.989389		-2.944718		 1.765195
H		-0.282585		-2.393754		-1.081118
H		-0.170411		-0.175658		-2.003811
H		 0.645928		 0.750863		 1.471759
H		-1.030039		  1.43494		 3.166522
H		-3.460511		 1.205643		 2.666473
H		  4.75848		 -0.14415		 0.329083
H		 4.215603		 1.012834		 -0.98005
H		 3.235761		 1.771373		 1.883891
H		 4.450328		 2.583778		 0.778519
H		  2.61832		 3.709698		-0.440364
H		 1.392121		 2.966256		  0.70681
................................................................................

TS 164			Imaginary frequency = 491.5684i

Geometry

N		-2.681462		 2.934453		 0.608401
C		 -3.00303		 1.855948		 0.307214
C		-3.439526		 0.565924		-0.068753
C		 -4.74003		 0.214432		 -0.55035
N		 -4.90255		-1.066917		-0.725206
O		-3.648966		-1.637332		 -0.36426
C		-2.802296		-0.667941		 0.026263
N		-1.590731		-1.113686		 0.437473
C		-0.393063		-0.384079		 0.648225
C		-0.100932		 0.731834		-0.171106
C		 1.120491		 1.353163		 -0.14367
C		 2.567587		-0.551146		-0.705334
C		 3.848589		 0.084746		-0.282101
F		 4.013608		 1.318277		-0.813491
F		 4.939169		-0.635249		-0.649874
F		 3.918543		 0.214123		 1.072996
C		  2.06532		 -1.63144		 0.007024
C		 0.592512		-0.980386		 1.427892
H		-5.562033		 0.888457		-0.757201
H		-1.567028		-2.103095		 0.653833
H		-0.789303		 0.967333		-0.977345
H		 1.751772		 1.348539		 0.735125
H		 1.359889		 2.111907		 -0.88097
H		 2.299111		-0.385977		-1.741178
H		 1.421202		-2.337445		-0.506689
H		  2.66209		-2.056908		 0.808479
H		  1.35438		-0.358663		 1.876109
H		  0.34923		-1.873135		 2.000735
................................................................................

TS 165			Imaginary frequency = 499.9429i

Geometry

C		 -6.65013		 2.630576		 1.613496
C		-5.662063		 1.876141		 0.754252
C		-5.678627		 0.472582		  0.70621
C		-4.782681		  -0.2328		-0.090776
C		-3.831769		 0.445929		-0.868768
C		-2.848491		-0.330106		-1.725098
N		-1.865748		-1.083204		-0.952299
C		-2.008917		-2.406712		-0.673687
O		-2.916858		-3.112828		-1.100425
C		-0.939159		-2.974264		 0.268123
N		 0.259506		 -2.15979		 0.365749
C		 1.257189		 -2.49683		 1.411461
C		 2.390029		-2.143098		 0.406738
N		 2.936713		-0.812042		 0.529319
C		 4.261643		-0.590688		 0.859835
O		 5.070782		-1.513244		  0.93416
C		 4.672036		 0.820663		 1.072726
C		 5.291286		 1.130303		-1.264736
C		  5.48526		 2.493258		-1.277071
C		 4.491227		 3.401862		-0.864971
C		 3.269056		 2.976594		-0.357724
C		 3.812634		 1.873175		 1.387727
C		 1.300323		-2.293567		 -0.68578
C		-3.811133		 1.841259		-0.824475
C		-4.714183		 2.546477		-0.024121
H		 -6.43844		 3.704579		 1.618161
H		-7.677912		 2.496829		 1.252234
H		 -6.62839		 2.279872		 2.652532
H		-6.410017		-0.072836		 1.299395
H		-4.813527		-1.319075		-0.120743
H		-2.315773		 0.352325		  -2.3974
H		-3.373111		 -1.06744		 -2.33902
H		-1.139447		-0.599779		 -0.43673
H		-0.736524		-4.009206		-0.057221
H		-1.396134		 -3.03732		 1.264562
H		  1.18686		-1.899146		 2.327881
H		 1.264569		-3.566298		 1.675219
H		 3.234319		-2.828712		 0.365507
H		 2.278983		-0.047877		 0.595818
H		 5.727759		 0.908784		 1.295774
H		 6.118179		  0.44579		-1.428103
H		 4.306085		 0.696357		-1.383326
H		 6.493121		 2.876888		-1.427197
H		 4.778926		 4.442199		-0.723254
H		 2.798992		 2.085981		-0.764423
H		 2.565872		 3.715094		 0.020605
H		 4.221614		 2.724014		 1.921658
H		 2.772169		 1.672115		 1.634037
H		 1.266534		-1.533363		-1.474443
H		 1.314524		 -3.29269		-1.150562
H		-3.085308		 2.388538		-1.423348
H		-4.679779		 3.633691		-0.007053
................................................................................

TS 166			Imaginary frequency = 510.4195i

Geometry

C		-6.535348		-1.115998		 1.359287
S		-6.313456		-0.085444		-0.113947
O		-7.306896		-0.518855		-1.108292
O		-6.251948		 1.317895		 0.327831
C		-4.673659		-0.546048		-0.757132
C		-3.503875		-0.036283		 0.084031
N		-2.249969		-0.323021		-0.609249
C		-1.046813		 0.180805		 0.066016
C		-0.926598		 1.709099		-0.059951
C		  0.41551		 2.208524		 0.497392
C		  1.59429		 1.464184		-0.144208
N		 1.418774		 0.019904		-0.007074
C		 2.310142		-0.866326		 0.549942
O		 2.094245		-2.077127		 0.567058
C		 3.613168		-0.316035		 1.137168
C		 4.656944		 0.016631		 0.076196
C		 5.434337		 1.188185		 0.219071
C		 6.575052		  1.42645		-0.520543
C		 7.862005		 -0.42099		 0.000848
C		 7.077653		-1.550606		-0.156985
C		 5.015609		-0.949311		-0.851021
C		 0.177451		-0.488178		-0.581558
H		-7.517538		-0.853797		   1.7597
H		-5.759724		-0.888408		 2.093194
H		-6.517376		-2.169762		 1.073574
H		-4.674903		-1.635802		-0.874215
H		-4.646648		-0.100386		-1.756422
H		-3.541373		-0.469113		 1.102383
H		-3.613829		 1.045222		 0.196432
H		-2.158005		-1.334638		-0.706587
H		-1.039465		-0.082934		 1.141716
H		-1.012278		  1.96843		-1.124246
H		-1.751333		 2.212379		 0.457559
H		 0.449141		 2.057529		 1.584782
H		 0.521952		  3.28529		 0.317577
H		 1.647253		 1.711864		-1.216006
H		  2.54217		 1.770464		 0.295719
H		 3.979228		-1.117147		 1.788809
H		 3.432106		 0.556463		 1.774241
H		 5.250082		 1.810278		 1.095525
H		 6.674321		 1.054942		-1.533448
H		 7.202495		 2.282976		-0.287539
H		 8.585838		-0.147051		-0.761214
H		 8.056141		-0.022358		 0.990085
H		  7.19905		-2.176307		-1.036521
H		 6.668586		-2.054424		 0.712441
H		 5.498197		-0.667755		-1.779084
H		 4.473306		-1.891033		-0.881627
H		 0.170124		-1.569168		-0.430123
H		 0.157712		-0.286752		 -1.66339
................................................................................

TS 167			Imaginary frequency = 468.7396i

Geometry

C		-3.189109		  3.45114		 1.536328
C		-3.788247		 2.720266		 0.386492
C		-4.177205		 3.081556		-0.867049
C		-4.681917		 1.899396		-1.507091
C		-4.575171		 0.887005		-0.603802
C		-4.900144		 -0.56815		-0.639677
C		-3.698561		-1.536298		-0.661789
O		-3.707494		-2.548424		-1.352578
N		-2.668507		-1.210921		 0.169137
C		-1.484755		-2.053113		 0.288637
C		-0.485948		 -1.89399		-0.878792
C		  0.61436		-2.951999		-0.692362
O		 1.302968		-2.823499		 0.545919
C		 0.435493		-2.807732		 1.671285
C		-0.683954		-1.751325		 1.566239
C		-0.139199		-0.309748		 1.548021
N		 0.640694		-0.029281		 0.345523
C		 1.735607		 0.806998		 0.480943
O		 1.986528		 1.333067		  1.57794
C		 2.635441		 1.020154		-0.664729
C		 4.168426		-0.842912		 0.236931
C		 5.305323		-0.492165		-0.444922
C		 5.874097		 0.805051		-0.399441
C		  7.04668		 1.132508		-1.295135
C		 5.223825		 1.819646		 0.308508
C		 3.462763		 2.146598		-0.667685
C		 0.053352		-0.452897		-0.926228
O		-4.030015		 1.375965		 0.565572
H		-3.070161		 4.507324		 1.279904
H		-3.821614		  3.38521		 2.430283
H		-2.200685		 3.054367		 1.801382
H		-4.114672		 4.075439		-1.288642
H		-5.075639		 1.816354		-2.510843
H		-5.523252		-0.838174		  0.22528
H		-5.482993		-0.787092		-1.536594
H		-2.725632		-0.344332		 0.687277
H		-1.838118		-3.090978		 0.302068
H		-1.004387		-2.099546		-1.822576
H		  1.38161		-2.865185		-1.468407
H		 0.163151		-3.956644		-0.772192
H		-0.025696		-3.802185		 1.805825
H		 1.074692		-2.609319		 2.537002
H		-1.328658		-1.859306		 2.449574
H		 -0.97291		 0.408579		 1.642684
H		 0.512033		-0.125908		 2.403846
H		 2.554691		 0.419129		-1.559638
H		 3.683603		-1.801425		 0.076692
H		 3.837577		-0.300432		 1.113013
H		 5.709055		-1.189459		-1.179609
H		 7.049403		 0.526963		-2.209089
H		 7.048753		 2.189416		 -1.58445
H		 7.999367		 0.940523		-0.781324
H		 5.673106		 2.811877		 0.309069
H		 4.674017		 1.587847		 1.215351
H		 3.204137		 2.944262		 0.022892
H		 3.870697		 2.475025		 -1.61908
H		-0.776259		 0.220172		-1.196699
H		 0.796634		 -0.36789		-1.718545
................................................................................

TS 168			Imaginary frequency = 488.5247i

Geometry

O		-4.689408		 1.283635		-1.710264
C		-4.882788		 0.780531		-0.606704
N		-4.109319		 1.005501		  0.49484
C		-2.956836		 1.898512		 0.472548
C		-1.589865		 1.189269		 0.412491
C		-1.270285		 0.398069		  1.70968
C		-0.363417		-0.828913		 1.461712
C		 0.703126		-0.595291		 0.374835
C		 1.765163		 0.421572		 0.850737
N		 2.913956		 0.542023		 -0.03604
C		 3.944378		-0.366692		-0.009469
O		 3.989566		-1.270684		 0.832972
C		 5.010291		-0.169783		-1.014576
C		 6.332216		 1.249402		  0.56316
C		  7.56826		 1.137835		-0.028825
C		 8.163616		-0.108873		-0.306774
C		 7.501708		-1.309853		-0.070954
C		 5.843784		-1.242592		-1.326835
C		  0.02988		-0.193618		-0.972792
C		-1.428417		 0.286733		-0.820306
C		-6.023644		 -0.13645		-0.398685
C		-6.995991		-0.591459		-1.235324
N		-7.843568		-1.443998		-0.544476
C		-7.358288		-1.468883		 0.656595
O		-6.252432		-0.704553		 0.839713
H		-4.358776		 0.538327		  1.35512
H		-3.002139		 2.537633		 1.364006
H		-3.083134		 2.536639		-0.405598
H		-0.854862		 2.003818		 0.317758
H		-0.810979		 1.073178		 2.442913
H		-2.201718		 0.044326		 2.173258
H		 0.115977		-1.135554		 2.399847
H		-0.985705		 -1.67744		 1.150455
H		 1.247517		-1.535975		 0.235964
H		 2.149653		 0.103567		  1.82436
H		 1.332308		 1.421766		 0.969488
H		  2.85821		  1.17804		-0.818375
H		 4.964593		 0.696072		-1.667437
H		 5.937838		  0.47531		 1.209177
H		 5.838611		  2.21502		 0.635095
H		 8.030318		  2.02818		-0.453405
H		 9.061292		  -0.1192		-0.922966
H		 6.827875		-1.409443		 0.774653
H		 7.986875		-2.239189		-0.361938
H		 6.375187		-1.228915		-2.272555
H		 5.534806		-2.222809		-0.975926
H		 0.055986		-1.038713		-1.670702
H		 0.616752		 0.601673		-1.453656
H		 -2.09955		-0.576452		-0.722759
H		-1.749058		 0.814857		-1.725499
H		 -7.13505		-0.359211		-2.280505
H		-7.719466		-2.014463		  1.51651
................................................................................

TS 169			Imaginary frequency = 470.4999i

Geometry

C		-7.614079		-2.114035		-0.829836
C		 -6.40025		-1.263978		-0.542771
C		-5.437952		-1.051752		-1.535873
C		-4.304867		-0.275559		 -1.29941
C		-4.112184		  0.31158		-0.044183
C		-2.928198		 1.164985		  0.30618
O		-2.953894		 1.965856		 1.238778
N		 -1.80996		 1.003765		-0.474611
C		-0.597034		  1.76942		 -0.21524
C		 0.267097		 1.224504		  0.94367
C		  1.38839		  2.24696		 1.199612
O		 2.205243		 2.461898		 0.054626
C		 1.468175		 2.829564		-1.102419
C		 0.335211		 1.836602		-1.437161
C		 0.872422		 0.434351		-1.787479
N		 1.542073		-0.216012		-0.656978
C		 2.877254		-0.509492		-0.796273
O		 3.512057		-0.196132		 -1.80268
C		 3.496183		-1.283811		 0.353635
F		 2.648621		-2.241675		 0.845497
C		 5.029071		-2.541587		-0.791025
C		 6.222155		-1.878628		-1.005189
C		 6.029136		 0.244523		-0.141382
C		  5.50727		   -9e-05		 1.114649
C		 4.322242		-0.705779		 1.323412
F		 4.105083		-1.149826		 2.590495
C		 0.801841		-0.183828		 0.614957
C		-5.083099		 0.116741		 0.946186
C		-6.218352		-0.662899		 0.723431
C		-7.234341		-0.853958		  1.82472
H		   -7.675		-2.974114		 -0.15047
H		-7.595704		-2.498066		-1.854083
H		-8.544924		-1.546639		 -0.70131
H		-5.584248		-1.496794		-2.517285
H		-3.602167		-0.103522		-2.110645
H		 -1.76369		 0.202204		-1.085771
H		-0.934403		 2.776148		 0.052734
H		-0.349965		 1.152945		 1.847016
H		 2.067444		 1.902701		 1.985994
H		  0.93724		 3.198658		 1.530389
H		 1.031467		 3.835441		-0.971814
H		 2.197973		 2.874427		-1.915974
H		-0.210878		 2.221075		 -2.30933
H		 0.046553		-0.212763		 -2.12412
H		 1.593695		 0.489904		-2.602697
H		 4.941926		-3.272306		 0.007445
H		  4.31605		-2.636089		-1.601854
H		 7.083804		-2.083458		-0.378667
H		 6.433715		-1.449832		-1.979078
H		 7.022274		 0.681257		-0.214289
H		 5.386852		 0.364372		-1.001253
H		  6.11607		  0.14772		 2.003593
H		 1.442107		-0.531818		 1.422179
H		-0.040309		-0.887253		 0.553533
H		-4.929749		 0.597764		 1.907537
H		 -8.22684		-0.490789		 1.528079
H		-6.938682		-0.314999		 2.729293
H		-7.352515		-1.912918		 2.088992
................................................................................

TS 170			Imaginary frequency = 524.0066i

Geometry

O		 1.373073		 1.723513		 0.472498
C		 1.333071		 1.122588		-0.593872
C		 2.580842		 0.935317		-1.459929
C		  3.55883		-0.084662		 -0.90543
C		 3.160372		-1.258802		-0.287292
C		 4.074939		-2.137898		 0.317435
C		 5.436289		-1.883122		 0.349569
C		 5.536103		 0.069097		 1.419697
C		 4.694532		 0.975325		 0.792527
N		 0.192246		 0.554429		-1.113631
C		-1.116366		 0.526999		-0.580182
C		-2.106575		 -0.12234		-1.333568
C		-3.419059		 -0.18955		-0.880011
C		 -3.78813		 0.386203		 0.345667
C		-5.212208		 0.335053		 0.861917
C		  -5.8503		-1.062711		 0.920578
O		-6.148941		 -1.61437		-0.360189
C		-2.787307		 1.026164		  1.08624
C		-1.466106		 1.107271		 0.646412
H		 2.310131		 0.671459		-2.494288
H		 3.068197		 1.915226		-1.510313
H		 4.531487		-0.056976		-1.386146
H		 2.102865		 -1.40484		-0.070329
H		 3.674302		-2.912208		 0.969742
H		 5.923042		 -1.37693		 -0.47686
H		 6.092927		-2.532592		  0.92359
H		 6.608619		 0.121881		  1.25224
H		 5.242687		 -0.37212		 2.366212
H		 3.738942		  1.25045		 1.223207
H		 5.111786		  1.69493		 0.091899
H		 0.296625		 0.083049		-2.001869
H		-1.845261		-0.581046		-2.285964
H		-4.163821		-0.713305		-1.469499
H		-5.865016		 0.979324		  0.25042
H		-5.240575		 0.761989		 1.872974
H		-5.163106		-1.772191		 1.391367
H		-6.759403		-1.018396		 1.541353
H		-6.824645		-1.049096		-0.766933
H		-3.041417		 1.480711		  2.04159
H		-0.710697		 1.606942		 1.235992
................................................................................

TS 171			Imaginary frequency = 526.7592i

Geometry

C		 1.744283		-4.410947		 0.501685
C		 1.358759		-3.013905		 0.994329
N		 1.710622		-1.942724		 0.043676
C		 3.030619		-1.543922		 0.036578
O		 3.855904		-2.085015		 0.767721
C		 3.476245		-0.382178		 -0.86647
C		 3.216961		 0.963103		 -0.21883
C		 2.322158		 1.887721		-0.738108
C		  2.16765		 3.177504		-0.203743
C		 2.912448		 3.616826		 0.881148
C		  4.98448		 3.434008		 0.168101
C		 5.184264		 2.161357		-0.348584
C		 0.645576		-1.250739		-0.653374
C		-0.514942		-2.092254		-1.267176
N		-1.473741		-1.344773		-0.432868
C		 -2.69755		-0.949105		-0.938327
O		-3.129609		-1.396433		-1.996016
C		-3.459525		 0.011856		-0.113216
O		-4.315705		 0.822621		-0.819153
C		-5.002517		 1.575334		 0.078607
C		-5.981768		 2.550935		-0.474147
C		 -4.61412		 1.250278		 1.347293
C		-3.612944		 0.231015		 1.236949
C		-2.951426		-0.474598		  2.38386
C		-0.428936		-0.504402		 0.200308
H		 1.453517		 -5.16302		 1.244377
H		  1.24844		-4.656324		-0.443935
H		  2.82543		-4.471517		 0.356159
H		 1.870437		-2.806739		 1.938204
H		 0.281404		-2.958003		 1.176754
H		 4.552087		-0.543724		-0.984646
H		 3.032168		 -0.42165		-1.867311
H		 3.445614		 0.995266		 0.841696
H		 1.883507		 1.689308		-1.716812
H		 1.624857		 3.911045		-0.797578
H		 2.839966		 4.654582		 1.197823
H		 3.180987		 2.928396		 1.675194
H		 4.890225		 4.278448		-0.506248
H		  5.37327		 3.678248		 1.152979
H		 5.683716		 1.402416		 0.246359
H		 5.214543		 2.006624		-1.421661
H		  1.08557		-0.590016		-1.393783
H		-0.685527		-1.947174		-2.338519
H		 -0.49578		-3.165192		-1.055001
H		-6.485127		 3.078754		 0.340223
H		-6.741584		 2.047772		-1.083894
H		-5.488064		 3.293204		-1.113316
H		-5.002885		 1.675074		 2.263564
H		-2.495959		-1.415594		 2.064598
H		-3.683749		-0.700555		 3.167081
H		-2.169339		 0.142924		 2.844777
H		-0.524892		 0.566855		-0.004605
H		-0.334011		-0.653631		 1.280137
................................................................................

TS 172			Imaginary frequency = 517.5098i

Geometry

N		 5.989761		  0.21071		 1.667194
C		 4.943229		-0.445819		 1.057146
O		 4.790108		-1.656539		 1.119373
C		 4.042433		 0.430192		 0.272027
C		 4.084703		 1.742447		-0.134735
C		 2.902136		 1.972349		-0.886332
C		 2.210863		 0.787319		-0.887433
C		 0.931629		  0.47982		-1.572207
O		  0.45966		 1.332188		-2.332391
N		 0.329087		-0.725193		 -1.37739
C		-0.896363		-1.019799		-2.144579
C		-1.376906		-2.355162		 -1.55824
C		-0.849657		-2.318638		 -0.09984
N		-1.590689		-1.486537		 0.846001
C		-2.887382		 -1.96111		 1.332862
C		-4.139519		 -1.38341		 0.632686
C		-4.234742		  0.13732		 0.663885
C		 -4.12501		 0.860827		-0.545993
C		-3.987845		 2.236181		-0.598266
C		 -2.10755		 2.617937		 0.607798
C		 -2.21763		 1.960198		 1.822714
C		-4.221826		 0.823423		 1.869054
C		 0.551656		-1.716899		-0.306056
O		 2.902813		-0.156064		 -0.18806
H		 5.908686		 1.191722		 1.894909
H		 6.532888		-0.353457		 2.307538
H		 4.880017		 2.450326		 0.055557
H		 2.584953		 2.877947		-1.381174
H		-0.674173		 -1.06511		 -3.21542
H		-1.622546		-0.211415		-2.002611
H		-0.914906		-3.194007		-2.093959
H		-2.460884		-2.476397		-1.623579
H		-0.778479		-3.324091		 0.328353
H		-1.672148		-0.533467		 0.501396
H		 -2.95904		-1.730283		 2.405261
H		-2.905723		-3.055555		 1.258298
H		-4.172543		-1.721781		-0.409772
H		-5.020827		-1.818869		  1.12501
H		-3.941859		 0.291946		-1.457406
H		-3.791811		 2.720972		-1.551078
H		-4.464423		 2.870363		 0.140359
H		-1.474082		 2.227732		-0.182333
H		-2.289538		 3.687929		  0.55791
H		-2.503084		 2.512842		 2.713335
H		-1.664625		 1.045854		 2.009637
H		-4.632956		 1.822701		 1.937026
H		-4.208703		 0.278908		 2.810734
H		 1.274822		-2.478647		-0.622218
H		  0.91989		-1.248745		 0.605266
................................................................................

TS 173			Imaginary frequency = 436.4388i

Geometry

C		-1.373409		-2.973676		 0.365051
C		-2.743057		-2.379192		 0.236861
N		-3.768841		-3.141798		 -0.07505
O		-4.881492		-2.289568		 -0.10437
C		-4.476172		-1.042333		 0.197183
C		-3.135356		-1.010815		 0.425677
C		-2.268074		 0.158044		 0.798053
N		 -2.83164		 1.427594		 0.309992
C		-2.710068		 1.635503		-1.140975
C		-1.382021		 2.396432		-1.405174
C		-0.138936		 1.508316		-1.648028
N		 0.645374		 1.556089		-0.411869
C		 1.359304		 0.444009		-0.002458
O		 1.182709		-0.642285		-0.591013
C		 2.330357		 0.516124		 1.107037
C		 2.853542		 1.776687		 1.762279
C		 4.260847		 0.722444		 -0.91126
C		 4.051109		-0.552998		-1.346794
C		  4.05606		-1.696465		-0.503236
C		 3.538397		 -3.00374		-1.043286
C		 4.284757		-1.542783		 0.872867
C		 2.686465		-0.732651		 1.655119
C		 0.343513		 2.778779		 0.328861
C		-1.106014		 3.146199		-0.062605
C		-2.229543		 2.633516		  0.89258
H		-1.375341		-3.998597		-0.015148
H		-0.629866		-2.383208		 -0.18172
H		-1.058434		-2.999812		 1.416104
H		-5.238741		-0.277285		 0.200281
H		-1.239941		-0.035523		 0.455065
H		-2.214184		 0.236264		 1.892385
H		-2.782308		 0.684392		-1.675174
H		-3.550155		 2.262017		-1.472087
H		-1.510057		 3.088591		-2.242966
H		-0.376831		 0.468917		-1.878581
H		 0.458541		 1.901422		-2.484916
H		 2.259026		 2.081369		 2.636893
H		  3.87275		 1.609157		 2.133866
H		 2.896531		 2.629238		   1.0804
H		 4.711789		 0.949066		 0.045591
H		 4.126129		 1.565737		-1.582673
H		 3.713763		-0.699299		-2.371322
H		 3.773744		-3.116854		-2.107255
H		 3.950909		-3.864296		-0.506322
H		 2.443899		-3.033096		  -0.9492
H		 4.977689		 -0.76913		 1.194843
H		 4.357879		-2.448828		 1.472352
H		 2.007861		-1.555576		 1.455626
H		 3.088792		-0.715166		 2.667868
H		  0.44851		 2.619677		 1.403501
H		 1.023084		 3.597582		 0.045677
H		 -1.18732		  4.23221		-0.171295
H		-1.875736		 2.436795		 1.909998
H		-3.006181		  3.40746		 0.963244
................................................................................

TS 174			Imaginary frequency = 459.564i

Geometry

C		 -2.73537		 3.860383		 0.641934
O		-1.815948		 2.773813		 0.602112
C		 -2.27002		  1.54808		 0.272563
C		-3.616506		 1.233021		 0.034276
C		-3.986942		-0.074384		-0.260904
C		-3.012155		 -1.06644		-0.322832
N		-3.410419		-2.439222		-0.636197
O		-4.610923		-2.661255		-0.811864
O		-2.525306		-3.291528		-0.708573
C		-1.663532		-0.777857		-0.108671
C		-1.294739		 0.527323		  0.18359
N		  0.07229		 0.847307		   0.3959
C		 0.857716		 1.621752		-0.491114
O		 0.425524		 2.197134		-1.468727
C		 2.263021		 1.536432		 0.005853
C		 2.242825		 0.778703		 1.205805
C		 0.834243		  0.40655		  1.48608
O		 0.381284		-0.188717		 2.454501
C		 3.035154		-1.099429		 0.443585
C		 2.596183		-2.312902		 1.239538
O		 1.213565		 -2.56992		 1.228324
C		 4.379247		-0.611942		 0.345103
C		 4.428608		 0.161208		-0.782295
C		 3.111047		  0.14503		-1.351186
C		 2.740912		 0.475757		 -2.76332
O		 2.437405		-0.911085		-0.773625
H		-3.505376		 3.703144		 1.407086
H		 -2.14084		 4.737589		 0.899359
H		-3.209355		 4.013398		-0.334751
H		-4.378683		 2.000721		 0.086938
H		-5.022325		-0.335514		-0.441364
H		-0.915119		-1.560602		-0.165086
H		 2.907958		 2.387061		-0.174917
H		 2.897847		 0.937266		 2.052453
H		 3.077787		-3.192004		 0.791799
H		 2.999466		-2.208074		  2.25796
H		 0.793284		-1.966633		 1.868361
H		 5.144527		-0.742236		 1.099795
H		 5.242425		 0.785769		 -1.12829
H		 3.006081		-0.357375		-3.425277
H		  3.29198		 1.362388		-3.089983
H		 1.674287		  0.68326		-2.867207
................................................................................

TS 175			Imaginary frequency = 470.8776i

Geometry

C		 -2.41765		 2.836261		-0.116363
C		-3.827465		 2.609316		-0.675859
C		-4.801334		 1.901411		 0.283481
C		-4.716379		 0.365212		 0.362519
O		-4.942019		-0.173418		-0.933942
C		-5.577716		-1.438097		-0.919249
C		-3.449117		 -0.13745		 1.087783
O		-3.384163		 0.046137		 2.303644
N		-2.447022		-0.787105		 0.423902
C		-2.235615		-0.980221		-1.025258
C		-0.771706		-1.429472		-1.125811
C		 0.258506		-0.288206		-1.200489
N		 1.391647		-0.748633		-0.381042
C		 2.382153		 0.172892		 -0.10609
O		 2.271286		 1.325555		-0.555859
C		 3.578657		-0.207739		 0.687161
C		 4.037617		 -1.62262		 0.963334
C		 4.939509		-0.100301		-1.607965
C		 6.177762		-0.011081		-1.022786
C		 6.494079		 0.961788		-0.051009
C		 5.535525		 1.865166		 0.420568
C		 4.166796		  0.84036		 1.421096
C		 1.052232		-1.948423		 0.402217
C		-0.464769		-2.092328		 0.234329
C		-1.308769		-1.270893		 1.223119
H		-1.788884		 3.367611		-0.839949
H		-2.452606		 3.437096		 0.800242
H		-1.912609		 1.897685		 0.132081
H		-3.783217		 2.053021		 -1.62065
H		-4.259178		 3.586963		-0.927574
H		-5.829408		 2.125807		-0.025893
H		-4.680101		 2.288109		 1.302355
H		-5.526801		  0.04479		 1.034228
H		-5.711796		-1.741351		-1.961149
H		-4.976958		-2.199806		-0.398916
H		-6.563599		-1.384632		-0.432818
H		-2.898933		-1.758416		-1.417912
H		-2.436634		-0.064446		-1.584876
H		-0.631092		-2.124815		-1.960068
H		-0.135513		 0.652799		-0.798069
H		 0.586024		 -0.07892		-2.224008
H		  3.76479		-2.322261		 0.169765
H		 5.130607		-1.635322		 1.048272
H		 3.644162		-2.015758		 1.912992
H		 4.240875		 0.725368		-1.623241
H		 4.700363		-0.939482		-2.256694
H		 6.906154		-0.800029		-1.207322
H		 7.440924		 0.871535		 0.478662
H		 4.787211		 2.244199		-0.270273
H		 5.848555		 2.593387		 1.166702
H		 3.555363		 1.723613		 1.581813
H		  4.77787		 0.554472		 2.274208
H		 1.343623		-1.831929		 1.450465
H		  1.56041		-2.839666		 0.012228
H		-0.770189		-3.143807		 0.257801
H		-1.669821		-1.853918		 2.074728
H		-0.746721		-0.421375		 1.633736
................................................................................

TS 176			Imaginary frequency = 487.4014i

Geometry

C		 0.761315		 2.435114		-0.619647
C		 1.204765		 1.196475		 0.166374
N		 2.336634		 0.575708		-0.521152
C		 3.278149		-0.176027		 0.137412
O		 3.241237		-0.331306		 1.364325
C		 4.350229		-0.754424		-0.699392
C		 5.819772		 1.236817		-0.313089
C		 7.033251		  0.67142		-0.626368
C		 7.498927		-0.508487		-0.012356
C		 6.722738		-1.222419		 0.895491
C		 5.072893		-1.840458		-0.207584
C		 0.086444		 0.161541		 0.468522
C		 -0.51407		-0.499473		 -0.78874
C		-1.832151		-1.206808		-0.469988
N		 -2.84321		-0.220294		-0.049687
C		-4.162493		-0.576544		-0.083127
N		-4.411805		-1.892025		  -0.2646
C		-5.666589		-2.332222		-0.248424
C		-6.783469		-1.521269		 -0.03729
C		-6.557502		-0.156838		 0.081307
C		-5.251217		 0.353813		 0.031813
C		-5.100768		  1.77312		-0.023816
N		 -5.02794		 2.933791		-0.100502
C		-2.354474		 1.007572		 0.596311
C		-1.048277		 0.740179		 1.356549
H		-0.063052		 2.949748		-0.116943
H		 0.424288		 2.183448		 -1.63295
H		 1.592818		 3.141829		-0.709784
H		 1.593425		 1.518552		 1.138782
H		 2.355596		 0.598891		-1.531409
H		 4.385738		-0.505948		-1.755343
H		 5.426552		 2.062267		-0.900737
H		 5.354844		 1.089143		 0.653437
H		 7.578756		 1.043538		 -1.49259
H		 8.386352		-0.983292		-0.427801
H		 7.111583		-2.158196		 1.291502
H		 6.049757		-0.703056		 1.571082
H		 5.596015		 -2.47752		-0.912899
H		   4.6713		 -2.34109		 0.668524
H		 0.586687		-0.622827		 1.047227
H		 0.187308		-1.231132		-1.204425
H		-0.702606		 0.241427		-1.577023
H		-2.216641		-1.734693		-1.345134
H		-1.682391		-1.966906		 0.310638
H		-5.788359		-3.403201		-0.408052
H		 -7.78385		-1.938302		-0.006063
H		-7.383937		  0.54061		 0.180632
H		-2.220338		  1.81051		-0.139736
H		-3.109553		 1.354454		  1.30437
H		-1.266996		   0.0402		 2.171246
H		 -0.73379		 1.675241		 1.836695
................................................................................

TS 177			Imaginary frequency = 526.7587i

Geometry

C		 3.573387		 2.093775		-1.213948
N		 2.269732		 1.440684		-1.306505
C		 2.333514		 0.000165		-1.569326
C		 2.793498		-0.964497		-0.440118
C		 4.269457		-0.913356		-0.085183
C		 5.211791		-1.394997		  -1.0224
C		 6.535609		-1.630058		-0.704038
C		 6.365631		 -3.12996		  1.00168
C		  5.44831		-2.646063		 1.921946
C		  4.67639		-0.649232		 1.214739
C		 1.360594		 1.827927		-0.234345
C		 1.127035		 3.349139		-0.133602
C		-0.178312		  3.46768		  0.66143
N		-0.899874		 2.235149		 0.319174
C		-2.208785		 2.081131		 0.674523
O		-2.803109		 2.951926		 1.308823
C		-2.884899		 0.782889		 0.238672
C		-4.351395		 0.726114		 0.685743
C		-5.010558		-0.567856		 0.311128
C		-6.203516		 -0.79994		-0.341586
N		-6.310124		-2.152938		-0.398784
C		-7.363044		-2.972542		-0.969303
N		 -5.23903		-2.737253		 0.183062
N		-4.457255		-1.783349		 0.610324
C		-0.073949		  1.29595		-0.439684
H		 3.459816		 3.173449		-1.357178
H		 4.094578		 1.925481		-0.256941
H		 4.219217		 1.717411		-2.012918
H		 2.986121		-0.136902		-2.440207
H		 1.334322		-0.322865		-1.886674
H		 2.533425		-1.976941		 -0.78444
H		 2.191567		-0.788909		 0.459557
H		 4.826629		-1.814821		-1.952153
H		 7.052883		-1.014062		 0.022593
H		 7.186512		-2.117905		  -1.4254
H		 6.082467		-3.919047		 0.314206
H		 7.430222		  -3.0517		 1.203045
H		 5.795572		-2.199794		 2.849453
H		 4.447238		-3.061981		 1.959587
H		 5.679063		  -0.2941		 1.420634
H		 3.939927		-0.373586		 1.966762
H		 1.714733		 1.477689		 0.756167
H		 1.949961		 3.882998		 0.349052
H		  1.00248		 3.751684		-1.146315
H		-0.774584		 4.344987		 0.394864
H		-0.002224		 3.514439		 1.744139
H		-2.813452		 0.680505		-0.853147
H		-2.347416		-0.079422		 0.652395
H		-4.904611		  1.56635		 0.254647
H		-4.390666		 0.869694		 1.771686
H		 -6.95343		-0.138341		-0.748779
H		 -7.47102		  -2.7726		-2.039856
H		-8.316182		-2.781943		-0.466457
H		-7.074193		-4.013537		 -0.82007
H		-0.319251		 1.312455		-1.512424
H		-0.203523		 0.272243		-0.075274
................................................................................

TS 178			Imaginary frequency = 485.8342i

Geometry

O		 2.879013		-1.624936		 -1.74498
C		 2.403686		-1.157829		-0.715522
C		 3.352617		-0.481664		 0.260913
C		 3.883451		-1.255787		 1.300472
C		 4.899298		-0.766328		 2.121292
C		 5.419367		 0.512665		 1.911018
C		 4.914576		 1.300266		 0.881071
C		 3.890205		 0.799424		 0.077834
N		 3.351826		 1.690859		 -0.96211
O		 4.026843		 2.664628		-1.288949
O		 2.244248		 1.421409		-1.430123
N		 1.108063		-1.328025		-0.323078
C		 0.181717		-2.031676		-1.216869
C		-0.916264		-1.068735		-1.703808
N		-1.623953		-0.373577		-0.622917
C		-2.595531		-1.219628		 0.087161
C		-3.568576		-0.490193		 0.993256
C		-4.800867		-1.059854		 1.309474
C		-6.264318		 0.214304		 0.254831
C		-6.128882		 1.405486		 0.979977
C		-4.919165		 2.022215		 0.617576
C		-4.281551		 1.245881		-0.352921
C		-5.330188		 0.326129		-0.927024
C		-0.651931		 0.313118		 0.232182
C		 0.463031		-0.605711		 0.775092
H		 3.498793		-2.260071		 1.452307
H		 5.289855		-1.388388		 2.921646
H		 6.211946		 0.896834		 2.545649
H		  5.29204		 2.296792		 0.687406
H		-0.256646		-2.877769		-0.669879
H		 0.763816		 -2.42342		-2.052023
H		-0.448593		-0.308718		-2.342743
H		-1.644797		-1.614672		-2.314386
H		-3.163944		-1.763361		  -0.6776
H		 -2.09763		-2.003852		 0.693045
H		 -3.12315		 0.166492		 1.734781
H		-5.239256		-0.908429		 2.288752
H		-5.107473		-1.980834		 0.816711
H		-7.167554		-0.388413		 0.238846
H		-6.777345		 1.723839		 1.790363
H		-4.491853		 2.893792		  1.10415
H		 -3.37887		 1.516036		-0.885565
H		-5.856393		 0.867017		-1.732846
H		-4.968537		 -0.61495		-1.345346
H		-1.171226		 0.792677		 1.067493
H		 -0.17963		 1.104159		-0.362333
H		 1.208911		-0.014174		 1.309521
H		 0.051089		-1.336693		 1.485168
................................................................................

TS 179			Imaginary frequency = 482.5059i

Geometry

O		  3.93294		 1.771554		 1.752328
C		 3.342693		  1.09935		 0.913676
C		 2.062291		 1.627748		 0.239551
N		 1.238887		  0.59829		-0.382385
C		 0.578906		 0.969208		-1.640309
C		 -0.35071		 2.204183		-1.656611
C		-1.315026		 2.324862		 -0.45569
N		-1.717103		 1.049053		 0.140826
C		 -2.71733		 0.339389		-0.496469
O		-3.280788		 0.818005		-1.492822
C		-3.141053		-0.969193		 0.042639
C		-4.939198		 0.141722		 1.442147
C		-5.759118		-0.947054		 1.618099
C		-6.249029		-1.709846		 0.538721
C		 -5.86076		-1.463968		-0.776042
C		-3.836515		 -1.83526		-0.804057
C		-0.810095		 0.503644		 1.147202
C		 0.423036		-0.194606		 0.538996
N		 3.753626		-0.114238		 0.460613
C		 4.997564		-0.746634		 0.870002
C		 5.921768		-1.016368		-0.299531
C		 6.923134		-2.141093		-0.220808
C		 5.735823		-2.255939		-1.146054
H		 1.545391		 2.238279		 0.995178
H		 2.393101		 2.324997		-0.539994
H		 0.005771		 0.091444		-1.959007
H		 1.358222		 1.122199		-2.399488
H		 0.245022		 3.125133		-1.708364
H		-0.932285		 2.153557		-2.583998
H		 -0.84567		 2.908798		 0.343281
H		-2.219515		 2.850021		-0.768285
H		-2.745033		-1.343019		 0.976588
H		-4.469258		 0.624107		 2.295226
H		-4.939807		 0.712199		 0.522248
H		 -5.90825		-1.335896		 2.624602
H		-6.762554		-2.642743		 0.765853
H		 -6.23571		-2.121265		-1.557981
H		-5.662943		-0.449712		-1.110523
H		 -3.86633		-2.889102		-0.546719
H		-3.803718		-1.614034		-1.866763
H		-0.495724		  1.33365		 1.790936
H		-1.338929		-0.199514		 1.796292
H		 0.080082		-1.084887		-0.004032
H		 1.068981		-0.543922		 1.355103
H		 3.173724		-0.536575		-0.256077
H		 4.783443		-1.690573		 1.392974
H		 5.461217		-0.068003		 1.591518
H		 6.241632		-0.118848		-0.826009
H		 6.929038		-2.755583		  0.67638
H		 7.906579		-1.985825		-0.655114
H		 4.946042		-2.951338		-0.869099
H		 5.904119		 -2.18262		-2.216919
................................................................................

TS 180			Imaginary frequency = 461.0686i

Geometry

C		 0.978755		 3.115196		 0.577937
C		 1.544602		  1.74727		 0.275843
C		 2.923946		 1.553042		 0.254828
C		  3.49238		 0.309145		-0.019893
Br		 5.387301		 0.148185		 -0.02371
C		 2.652558		-0.774169		-0.282603
Cl		 3.293275		-2.362962		-0.635436
C		 1.267729		-0.614443		-0.269436
C		 0.706461		 0.638515		 0.008833
N		-0.684664		 0.842667		 0.038976
C		-1.707687		-0.057883		-0.217371
O		 -1.52499		-1.231785		-0.522133
C		-3.069768		 0.523837		-0.077801
C		-3.326235		 0.140132		 2.105227
C		-3.329784		-1.246175		 2.135985
C		-4.279736		-1.999466		 1.426269
C		-5.304703		-1.401645		 0.714468
C		-4.116488		 -0.10744		-0.757612
C		-5.295419		 0.703683		-1.105816
O		-5.610983		 1.756727		-0.577094
O		-6.044772		 0.134974		-2.085719
H		  0.37207		 3.504288		 -0.25175
H		 1.782204		 3.835354		 0.752919
H		 0.347057		 3.113017		 1.477507
H		 3.581942		 2.391648		 0.457391
H		 0.620576		-1.454037		 -0.47674
H		-0.978576		 1.785075		  0.24999
H		-3.173149		 1.589967		 0.105683
H		-4.247881		 0.702094		 1.997972
H		-2.515385		 0.684476		 2.582947
H		 -2.45675		-1.763287		 2.526572
H		-4.079433		-3.057575		 1.273265
H		 -5.73927		-0.467844		 1.053854
H		-5.942381		-1.996705		 0.067288
H		-3.897438		  -0.9785		-1.361084
H		-6.795852		 0.740291		-2.229971
................................................................................

TS 181			Imaginary frequency = 495.4864i

Geometry

C		 2.500273		-1.302367		 2.188382
C		 3.214891		-1.365462		 0.866618
N		 3.421908		-2.614561		 0.302217
C		 4.017811		-2.521823		-0.845817
S		 4.398249		 -0.89597		-1.354935
C		 3.671146		-0.300729		 0.124703
C		 3.594781		 1.183984		  0.40294
N		 2.569444		 1.966531		-0.297822
C		 1.178222		 1.687518		 0.031186
C		 0.476817		 0.482235		-0.626009
N		-0.951415		 0.735623		-0.393293
C		-1.600036		-0.105139		 0.522165
O		-0.970512		-0.981845		 1.123015
C		-3.076253		 0.032827		 0.710966
C		-3.621104		-0.501131		 2.016101
C		-3.236503		-2.184465		-0.561072
C		-4.603427		-2.298346		-0.487942
C		-5.466619		-1.290976		 -0.96153
C		-4.963985		-0.109218		-1.511614
C		-3.916747		 0.860008		-0.056342
C		-1.163903		 2.207346		-0.421454
C		 0.248086		 2.848135		-0.385407
C		 0.353613		 4.090549		 0.496529
H		 2.821192		-2.135707		 2.820657
H		 1.414882		-1.383774		 2.048718
H		 2.701713		-0.367136		 2.719293
H		  4.28209		-3.372294		-1.464182
H		 3.434868		 1.325899		 1.477281
H		 4.561343		  1.64815		 0.172129
H		  2.71123		 1.912423		-1.305699
H		 1.119547		 1.559283		 1.120977
H		 0.678129		  0.48269		-1.708774
H		 0.751051		-0.484882		 -0.21541
H		 -3.67663		 0.297559		 2.771227
H		-4.639361		  -0.8842		 1.878507
H		-2.987669		-1.296999		 2.409931
H		 -2.75333		-1.559912		-1.301956
H		-2.582329		-2.870481		-0.034406
H		-5.031318		-3.097132		 0.115539
H		-6.519152		-1.341802		-0.688825
H		-4.083073		-0.168935		-2.144723
H		-5.669169		 0.657117		-1.827129
H		-4.799385		 1.248876		 0.445244
H		-3.486919		 1.554303		-0.766632
H		-1.759196		 2.513156		 0.443835
H		-1.705753		 2.518569		-1.323572
H		 0.530272		 3.125901		-1.412107
H		 -0.27973		 4.906102		 0.127491
H		 0.047599		 3.867605		 1.526721
H		 1.389277		 4.445082		 0.518552
................................................................................

TS 182			Imaginary frequency = 501.7233i

Geometry

C		 7.565134		-0.722289		 0.394788
C		 6.115416		-0.690596		-0.099555
C		 5.444689		-2.073867		-0.014807
C		 3.965029		-2.015671		-0.422214
C		 3.216103		-0.939207		 0.376666
N		 3.891294		 0.354937		 0.252838
C		 3.369152		 1.504314		 -0.29051
O		  4.02012		 2.545688		-0.369962
C		 1.917373		 1.476211		-0.765208
C		 0.924383		 1.651289		 0.403376
N		 -0.47558		 1.566905		 0.003277
C		 -0.98603		 0.321913		 -0.34638
O		-0.345406		 -0.71985		 -0.17409
N		-2.254248		 0.328312		-0.866013
C		-3.197916		 1.447702		-0.833752
C		-4.544149		  0.75272		-0.755803
C		-5.101661		 0.825174		 1.364656
C		-3.919334		 0.383742		 1.977276
C		-3.794493		-0.999856		 1.769402
C		-4.900137		-1.450327		 1.041612
C		-5.971803		 -0.39605		 1.185629
C		 -4.39772		-0.617571		-1.027771
C		-5.387323		-1.431143		 -1.82999
C		-2.919901		-0.925471		-1.220246
C		 5.288985		 0.343975		 0.686025
H		 8.161182		-1.442355		-0.178064
H		 7.615824		-1.015924		 1.451419
H		 8.041544		 0.260452		 0.298148
H		 6.111138		-0.372675		-1.152888
H		 5.986696		 -2.79522		-0.640268
H		 5.519361		-2.441344		  1.02087
H		 3.480873		-2.987204		-0.262188
H		 3.880821		-1.785582		-1.493035
H		  3.21045		-1.220251		 1.442023
H		 2.174102		-0.869966		 0.064544
H		 1.817539		 2.315898		-1.458885
H		  1.67149		 0.556753		 -1.30231
H		 1.088815		  0.88235		 1.160824
H		 1.081994		 2.624566		 0.879132
H		 -0.83614		 2.365886		-0.501732
H		-3.130177		 2.062819		-1.749278
H		-2.985588		 2.099677		 0.021441
H		 -5.42988		 1.301388		 -1.06304
H		-5.509082		  1.82498		 1.486519
H		 -3.15393		 1.021263		 2.407257
H		-2.917218		-1.589291		 2.014298
H		-5.117163		-2.495759		 0.844858
H		-6.708594		-0.342694		 0.382219
H		-6.518975		-0.577142		 2.126405
H		-5.298915		-2.505948		-1.633816
H		-5.211364		 -1.28787		-2.906848
H		-6.422046		-1.137024		-1.630199
H		-2.721183		-1.192026		-2.273068
H		-2.529136		-1.738293		 -0.60363
H		 5.325135		 0.099737		 1.760241
H		 5.679678		  1.35307		 0.551585
................................................................................

TS 183			Imaginary frequency = 528.8834i

Geometry

C		-6.600921		-1.390225		-0.448629
C		-5.077195		-1.367877		-0.237482
C		 -4.72063		-1.793746		  1.12332
N		-4.427023		-2.121944		 2.198431
C		-4.503198		 0.053705		-0.521588
O		-5.251251		 1.018247		-0.623458
N		-3.157206		 0.154328		-0.661518
C		-2.142117		 -0.90957		-0.569915
C		-0.840496		-0.128354		-0.298642
C		-0.699571		 0.172265		 1.209265
C		 0.703518		 0.595009		 1.663773
N		 1.271245		 1.698134		 0.884648
C		 2.607265		  1.82681		 0.594686
O		 3.023269		 2.710629		-0.153097
C		 3.604863		  0.82492		 1.194757
C		 3.864865		-0.315814		   0.2317
C		 3.521788		-1.630434		 0.516285
C		   3.8599		-2.701046		-0.327927
C		 4.571762		-2.512052		-1.503514
C		 6.443762		-1.587244		-0.808748
C		 6.146538		-0.508854		  0.01309
C		 0.369825		 2.704915		  0.31682
C		-0.107816		  2.31953		-1.090487
C		-1.066829		 1.121524		 -1.19885
C		 -2.54621		 1.461913		-0.941353
H		-7.084769		-0.661542		 0.203792
H		-6.829337		-1.120648		-1.482731
H		-6.999155		 -2.38717		-0.240291
H		-4.602107		-2.078518		-0.927531
H		-2.376214		-1.617852		 0.228072
H		-2.074188		-1.464891		 -1.51723
H		 0.027782		 -0.70865		-0.633532
H		-1.443932		 0.914791		  1.51766
H		-0.944196		-0.733391		 1.778772
H		 0.660176		 0.855079		 2.732859
H		 1.363119		-0.268273		 1.563307
H		 4.518285		 1.412025		 1.336751
H		 3.304342		 0.444574		 2.176236
H		 3.941294		-0.005687		-0.805355
H		 3.174998		-1.867883		 1.522641
H		 3.762885		-3.710412		 0.068718
H		 4.906465		-3.375272		 -2.07394
H		 4.416621		-1.619181		-2.099488
H		 6.808148		-2.511037		-0.372194
H		 6.765741		-1.407955		-1.830977
H		 6.191336		 0.503689		-0.376928
H		 6.250075		-0.598701		 1.089065
H		 0.929841		 3.639276		 0.252949
H		-0.465189		 2.861334		 1.007633
H		-0.591478		 3.192819		 -1.55069
H		 0.792064		 2.125647		-1.683557
H		 -1.00638		 0.761214		-2.235665
H		-2.686986		 2.134293		-0.084641
H		-3.029122		 1.935443		-1.801549
................................................................................

TS 184			Imaginary frequency = 492.5086i

Geometry

C		-5.142294		 0.369517		 1.384531
C		-4.741833		-0.803838		 0.518859
C		-5.617777		-1.878014		 0.345812
C		 -5.28331		-2.979311		-0.442141
C		-4.042288		-3.007166		-1.074913
C		-3.143092		-1.952271		 -0.92747
C		-3.484811		-0.847735		-0.131481
N		-2.617879		 0.249465		 0.053629
C		-1.318213		 0.433479		-0.390436
O		-0.714392		-0.394718		-1.069691
C		-0.723683		  1.71767		 0.070723
C		-1.690717		  2.97843		-1.647277
C		-1.421885		 4.234322		-1.136201
C		-0.111995		 4.658432		-0.849095
C		 0.988075		 3.851363		 -1.09916
C		 0.650584		 1.988096		 0.024477
C		 1.589158		 1.079185		-0.754281
O		 1.748475		 1.181601		-1.962638
N		 2.288205		 0.145217		 0.000406
C		 3.070412		-0.868541		-0.660693
C		  2.53992		-1.593474		-1.734295
C		 3.307502		-2.589309		-2.336036
C		 4.592563		-2.877908		-1.870269
C		  5.11198		-2.159839		-0.792686
C		 4.355736		-1.153908		-0.190484
C		 2.077498		-0.019085		 1.416084
C		 2.748129		 0.798435		 2.331738
C		 2.552299		 0.618806		 3.702482
C		 1.696896		-0.384204		  4.16155
C		 1.033602		-1.205337		 3.245879
C		 1.220158		-1.024892		 1.875696
H		 -6.13748		 0.211768		 1.809385
H		-5.182393		 1.312634		 0.819938
H		-4.452487		 0.520593		 2.227119
H		-6.583853		-1.845184		 0.844551
H		-5.984179		 -3.80108		-0.558137
H		-3.762477		-3.854868		-1.694785
H		-2.180419		-1.967527		-1.417458
H		-2.998244		 1.009194		 0.597915
H		-1.281295		   2.2416		 0.842276
H		-2.718762		 2.639752		-1.747149
H		-0.971929		 2.446288		-2.259491
H		-2.249621		 4.834843		 -0.76123
H		 0.012149		 5.556423		-0.245472
H		 1.969457		 4.173246		-0.756438
H		  1.01552		 3.175889		-1.946617
H		 1.067933		 2.470331		  0.89994
H		 1.539668		-1.369482		-2.084276
H		 2.893405		-3.148397		 -3.17101
H		 5.183211		-3.658212		-2.342677
H		 6.109777		-2.376177		-0.420125
H		 4.758501		-0.592497		  0.64715
H		 3.420287		 1.568551		 1.962988
H		 3.075017		 1.257202		 4.409669
H		 1.549421		-0.527628		 5.228494
H		  0.36586		-1.986616		 3.598819
H		 0.702302		-1.645899		 1.151538
................................................................................

TS 185			Imaginary frequency = 465.0507i

Geometry

C		 7.768069		-0.313364		 0.576824
C		 6.331564		-0.510929		 0.239601
N		 5.788007		-1.455874		-0.462946
C		 4.420377		-1.168896		-0.465979
C		 3.442508		-2.054214		-1.169404
C		  4.20916		 -0.03052		 0.252521
C		 3.024023		 0.793941		 0.646147
N		 2.070374		 0.925935		-0.458649
C		  0.91616		 1.746203		 -0.12109
C		-0.143439		 1.917657		-1.237342
C		-1.244389		 1.743917		-0.156692
N		 -2.43998		 1.016687		-0.496436
C		-3.699837		 1.445366		-0.133117
O		-3.884197		 2.518095		 0.441466
C		-4.837715		 0.562545		-0.495032
C		-4.814339		-0.437805		-1.468968
C		-4.846905		-2.270844		-0.382654
C		-3.589046		-2.279435		 0.243188
C		-3.613004		-1.384793		 1.329119
C		-4.888179		-0.834839		 1.435815
C		-5.818653		-1.709861		 0.636716
C		-0.176718		 1.087219		 0.764563
O		 5.439345		 0.403132		 0.711863
H		 8.137278		 0.646252		 0.196453
H		 7.925658		-0.320807		 1.661683
H		     8.35		-1.120417		 0.128279
H		 2.446348		-1.606113		-1.159897
H		 3.749072		-2.215254		 -2.20961
H		 3.396323		-3.041427		-0.692629
H		 3.393579		  1.76459		 1.025373
H		 2.488722		 0.324966		 1.484354
H		  2.55257		 1.335222		-1.259059
H		 1.200706		 2.728193		 0.298594
H		 -0.11185		 1.054785		-1.913191
H		-0.142296		 2.839886		-1.826867
H		-1.576317		 2.704008		 0.241089
H		-2.332986		 0.067735		-0.826892
H		-5.786603		 0.996597		-0.198887
H		-5.735973		-0.669028		-1.995899
H		-3.925034		 -0.59778		-2.071083
H		-5.145044		-2.997536		-1.132867
H		-2.707458		-2.791737		-0.130035
H		-2.750911		-1.087401		    1.916
H		-5.213208		-0.158954		 2.218446
H		-6.709641		-1.223257		 0.235809
H		-6.151049		-2.541402		 1.281643
H		-0.208738		 1.324696		 1.832513
H		 -0.15094		-0.000957		  0.63095
................................................................................

TS 186			Imaginary frequency = 465.8647i

Geometry

C		 5.663738		-1.529249		 1.850659
C		 5.886035		-0.988268		 0.454862
C		 5.012715		-0.009132		-0.240452
O		 5.376695		 0.471084		-1.325169
N		   3.8259		 0.423342		  0.34209
C		 3.020874		 1.432307		-0.374962
C		 2.102424		  1.93486		 0.760381
C		  1.91863		 0.695836		 1.684139
C		 2.807883		-0.396319		 1.039449
C		 2.070082		-1.267142		 0.001842
C		 1.409611		-0.447996		  -1.1385
N		 0.051637		-0.012978		-0.789114
C		-1.007285		-0.866104		-0.808268
O		-0.914932		-2.071696		-1.036024
C		-2.327132		-0.233272		-0.520695
C		 -3.57553		-0.888668		-0.492692
C		-4.500802		 0.102664		-0.200655
C		 -5.95684		 0.067225		-0.041652
C		-6.753807		 1.192045		-0.313231
C		-8.136483		 1.151092		-0.150552
C		-8.737205		-0.031856		 0.277659
Cl		-10.480279		-0.093542		  0.48091
C		-7.972036		-1.167754		 0.544037
C		-6.590384		-1.110827		   0.3881
N		 -3.76675		 1.254273		-0.080698
N		-2.447709		 1.073797		-0.258954
C		 2.278461		 0.761831		-1.553008
C		 7.219014		 1.104655		 1.413333
C		 7.751689		 1.489208		 0.211908
C		 8.466699		 0.606398		-0.623538
C		 8.646612		-0.739747		-0.294356
C		 6.847719		-1.600271		-0.370084
H		  5.26697		-0.778465		 2.539498
H		 4.979469		-2.390673		 1.861707
H		 6.612505		-1.888117		 2.269043
H		 3.680946		 2.207892		-0.766121
H		 1.156414		 2.341207		 0.387746
H		 2.601983		  2.74339		 1.303124
H		 0.877878		 0.371608		 1.759654
H		 2.272523		 0.916818		 2.696057
H		  3.25819		-1.038398		 1.793934
H		 1.306982		-1.890418		 0.478902
H		 2.803916		 -1.95128		-0.444481
H		 1.293937		-1.118519		-1.996976
H		-0.150125		  0.96822		-0.652497
H		-3.756807		-1.932609		-0.696374
H		-6.298842		 2.105565		-0.687065
H		-8.744056		 2.023194		-0.366942
H		-8.452313		-2.080928		 0.878696
H		-5.991525		-1.986831		 0.617735
H		-4.099547		 2.162358		 0.209246
H		 3.048878		 0.421442		-2.250706
H		 1.662757		   1.4956		-2.090514
H		 6.550081		 1.760733		 1.962637
H		 7.585646		 0.244283		 1.957383
H		  7.46991		 2.455196		-0.200615
H		 8.678225		 0.929482		-1.639945
H		 9.208161		-1.364762		-0.985778
H		 8.813466		-1.001772		 0.748039
H		 7.223396		-2.570492		-0.047789
H		 6.701983		-1.496736		-1.439111
................................................................................

TS 187			Imaginary frequency = 524.4202i

Geometry

O		-1.448761		 -2.36778		 0.501495
C		-1.961118		-1.280625		 0.209196
C		-3.431385		-1.265544		 -0.26467
C		-3.798835		-0.200299		-1.280347
C		-3.968452		 1.171377		-1.068476
C		-4.727128		 1.773367		  -0.0504
C		-5.464973		 1.075378		 0.891339
C		  -6.7602		-0.226937		-0.450245
C		 -6.00416		-0.776589		-1.475603
N		-1.355512		-0.078685		 0.330627
C		 0.056697		 0.197688		 0.691436
C		 0.451568		-0.549152		 1.998256
O		 0.860843		-1.884768		 1.826128
C		 0.148919		 1.726197		 0.917093
C		 1.595901		 2.245283		 0.936837
C		 2.365145		 1.765972		 -0.30604
N		 2.328559		 0.313353		-0.479681
C		  3.30328		 -0.42417		 0.327071
C		 4.683829		  -0.2994		-0.261332
C		 5.103828		-0.588438		-1.596384
C		 6.433923		-0.320979		-1.574262
O		  6.81131		 0.099989		-0.351353
N		 5.685349		 0.117067		 0.482685
C		 0.964406		-0.195912		-0.514378
H		-3.587494		-2.260173		-0.689741
H		-4.040355		-1.224191		 0.642151
H		-3.413277		-0.451186		-2.270173
H		-3.728556		 1.814761		-1.915508
H		-4.950464		 2.831839		-0.179215
H		-6.176368		 1.614035		 1.512951
H		-5.118389		 0.148241		 1.323218
H		-7.404256		  0.62239		-0.648247
H		-7.055734		-0.843779		 0.393308
H		-5.733633		-1.827079		-1.440188
H		-6.048715		-0.342847		-2.468622
H		-1.901107		 0.713678		 0.009195
H		-0.396827		-0.462368		 2.697782
H		 1.298243		 -0.03092		 2.457024
H		 0.098217		-2.336513		 1.401463
H		-0.377506		  1.99648		 1.842615
H		-0.383726		  2.22942		 0.095122
H		 2.112713		 1.911325		 1.844672
H		 1.589546		 3.342081		  0.97369
H		 3.410444		 2.088798		 -0.26275
H		 1.922948		 2.225574		-1.203141
H		 3.355393		-0.107025		 1.380476
H		 3.001783		-1.475362		 0.343688
H		  4.49492		-0.928702		-2.419594
H		 7.220263		-0.375597		-2.314157
H		 0.985615		-1.283557		-0.607684
H		 0.482943		 0.205711		-1.418453
................................................................................

TS 188			Imaginary frequency = 484.3927i

Geometry

C		-6.268035		-2.678192		 1.414745
O		-6.450202		 -2.63694		 0.009659
C		-6.541277		-1.325875		-0.516291
C		 -5.24373		-0.572369		 -0.49439
C		-4.783725		  0.49457		 0.212667
C		-3.451078		 0.674187		-0.259561
C		-2.559539		 1.780212		 0.222169
O		-3.057329		 2.649184		 0.941772
N		-1.246291		 1.802191		-0.131101
C		-0.424626		 2.936099		 0.328044
C		 0.999645		 2.496291		 0.055092
C		 1.424726		 1.178865		  0.66058
N		 2.824725		 0.982759		 0.887465
C		 3.410302		-0.261645		 0.729582
O		 2.797701		-1.204816		 0.225757
C		 4.819539		   -0.364		 1.158746
C		 5.630901		 0.236121		-1.139613
C		 6.907197		-0.266544		-1.050597
C		 7.170488		-1.600912		-0.680746
C		 6.155975		-2.475407		-0.303277
C		 5.352952		-1.626781		 1.413604
C		 0.948113		 1.230056		-0.767724
C		-0.505666		 0.875253		-1.011516
N		-3.140643		-0.214446		-1.183065
O		-4.270075		-1.006087		 -1.33551
H		-7.092105		-2.170806		 1.941535
H		-5.318744		-2.218909		 1.724539
H		 -6.26099		-3.733714		 1.696038
H		 -7.29365		-0.730738		 0.024572
H		-6.876072		-1.446233		-1.551351
H		-5.287224		 1.091968		 0.956004
H		-0.672172		 3.846513		 -0.23501
H		-0.643045		 3.134898		 1.381616
H		  1.75369		 3.256734		-0.124878
H		 0.754094		 0.717447		 1.389149
H		 3.292801		 1.644013		  1.49425
H		 5.330574		 0.527785		 1.507053
H		 4.780396		-0.402771		-1.340888
H		 5.463999		 1.299901		-1.286691
H		 7.748705		   0.4232		-1.099911
H		 8.202867		-1.878136		-0.473767
H		 5.176443		-2.414303		-0.768058
H		  6.42636		 -3.47587		  0.02772
H		 4.648586		-2.449487		 1.495271
H		 6.233653		-1.700069		 2.042871
H		 1.669275		 1.026312		-1.550774
H		 -0.74021		-0.161579		-0.761178
H		-0.775509		 1.030009		-2.063715
................................................................................

TS 189			Imaginary frequency = 480.8043i

Geometry

C		 4.975323		-2.621565		-0.112451
C		 5.124635		-1.146373		-0.347491
C		 6.222628		-0.511986		-0.978405
C		 5.981769		 0.846117		-0.977437
N		 4.768636		 1.084864		-0.390807
C		 4.265898		 2.425906		-0.132386
C		 4.222748		-0.139923		 0.007072
C		  2.91489		-0.359704		 0.648785
O		  2.69452		-1.362737		 1.326227
N		 1.937161		 0.607228		 0.455954
C		 0.590993		 0.398948		 0.954966
C		-0.146461		  1.70907		 1.272726
C		-1.608176		 1.263298		 1.401055
N		-1.698915		 0.106157		 0.500502
C		-2.826252		-0.644688		 0.272174
O		 -2.78056		-1.658737		-0.440606
C		-4.096292		-0.190288		 0.875268
C		-4.652193		 1.161424		 -1.19709
C		-6.012465		 1.250846		-1.022118
C		-6.828676		 0.117887		-0.829181
C		-6.297036		-1.164037		-0.716248
C		-5.140528		-1.108364		 0.991399
C		-0.388283		-0.351778		 0.006326
C		-0.199037		-0.055517		-1.485847
H		 5.681279		-3.180257		-0.736367
H		 5.167474		-2.878818		 0.935432
H		 3.961228		-2.968402		-0.330218
H		 7.099309		-1.002068		  -1.3811
H		  6.58659		  1.66898		-1.333677
H		 3.786184		 2.470957		 0.846722
H		 5.107918		 3.121797		-0.145452
H		 3.545597		 2.751882		-0.894795
H		 2.026889		 1.196817		-0.360406
H		  0.69854		-0.195379		 1.865219
H		-0.037328		 2.417546		 0.440971
H		 0.228636		 2.196356		 2.177172
H		-2.308881		  2.05391		 1.108389
H		-1.842141		 0.977549		 2.436338
H		-4.137385		 0.745316		 1.417732
H		 -4.18607		  0.26646		-1.588587
H		-4.037445		 2.057842		-1.213352
H		-6.459079		 2.231937		-0.865194
H		-7.866575		 0.280209		-0.542917
H		-5.414843		 -1.44603		-1.283749
H		 -6.97511		-1.991026		-0.515878
H		-4.886719		-2.156093		 0.859478
H		-5.928942		-0.903059		 1.708209
H		 -0.31331		-1.432373		 0.154873
H		-0.250132		 1.019647		-1.701931
H		 0.764433		-0.439463		-1.839839
H		-0.990894		-0.555838		-2.048289
................................................................................

TS 190			Imaginary frequency = 487.3408i

Geometry

C		-5.170281		 0.426811		 2.518037
C		-4.767319		-0.526992		 1.678008
C		-3.378098		-0.634959		 1.105797
N		-3.397329		-0.794642		-0.348844
C		 -3.95964		 0.320511		 -1.10887
C		 -3.13866		  1.62285		-1.161386
C		-1.691397		 1.430174		 -1.61605
O		-0.902295		 0.791992		-0.613206
C		-0.841223		-0.642162		-0.609641
C		 0.269324		-1.139184		-1.548157
N		 1.589811		-0.644977		-1.194353
C		 2.359596		-1.350099		-0.284915
O		 2.040621		 -2.47795		 0.095734
C		 3.639905		-0.717734		 0.151003
C		 4.453762		-1.528619		 1.134641
C		  2.42434		 0.610558		 1.917063
C		 1.913612		 1.633884		 1.153349
C		 2.727256		 2.426402		 0.316243
C		 4.093073		 2.189487		 0.180608
C		 4.264229		   0.2634		-0.629195
C		 -2.18061		 -1.35764		-0.914876
H		 -6.17685		 0.443618		  2.92743
H		-4.502533		 1.224736		 2.837823
H		-5.458418		-1.311081		 1.367419
H		-2.766324		 0.218621		 1.446467
H		-2.902538		-1.540288		 1.512283
H		-4.950916		 0.541096		-0.697232
H		-4.118594		-0.039249		-2.135486
H		-3.639672		 2.322812		-1.846493
H		-3.119694		 2.105918		 -0.17642
H		-1.220343		 2.405805		-1.782398
H		-1.646774		 0.883416		-2.570691
H		-0.539641		-0.881489		 0.415708
H		 0.316925		-2.230338		-1.516549
H		 0.044231		-0.837238		-2.579693
H		 1.678166		 0.363945		-1.171348
H		 5.235401		-0.914916		  1.59792
H		 3.828467		-1.964365		 1.916713
H		 4.949478		-2.365144		 0.624194
H		 3.453628		 0.605811		 2.251895
H		 1.764358		-0.080664		 2.433287
H		 0.835468		 1.711744		 1.032362
H		 2.236067		 3.081024		-0.402348
H		 4.663151		 2.785357		-0.528848
H		 4.668204		 1.877196		  1.04732
H		 5.350404		 0.315289		-0.590199
H		 3.852143		 0.499693		-1.604393
H		-2.327659		 -1.42574		-2.001087
H		-2.067334		-2.390691		-0.555441
................................................................................

TS 191			Imaginary frequency = 487.8363i

Geometry

C		 7.177525		 -0.92031		-0.092038
C		 6.856274		 0.294148		 0.748487
C		 8.003289		 1.222593		 1.077213
C		 6.073231		 1.716046		-1.204664
C		 4.927596		 1.020838		-1.480338
C		 3.898539		 0.805816		-0.528416
C		 2.853504		-0.197935		-0.904607
O		 2.995863		-0.969605		-1.851333
N		 1.712338		-0.172524		-0.121427
C		 0.568921		-0.991725		-0.188918
C		 0.426633		 -2.05871		-1.089896
C		-0.745792		-2.814985		-1.069125
C		-1.776847		-2.537333		-0.173513
C		-1.637027		-1.474736		 0.728205
C		-2.755776		-1.142444		 1.696594
N		-3.810853		-0.332464		 1.101505
N		-3.668298		 1.039234		 0.978179
C		-4.748397		 1.411908		 0.331432
C		-5.188328		 2.704385		-0.084748
C		-6.373253		 2.808479		-0.756208
C		-7.177367		 1.650588		-1.046948
C		-6.759154		 0.420489		 -0.64871
N		-5.567866		 0.320032		 0.028472
C		-4.945134		-0.846741		 0.522228
O		-5.346191		-2.000204		 0.440582
C		-0.470282		-0.712809		 0.714463
C		 4.077566		  1.27334		 0.778878
C		 5.724297		 0.269301		 1.569119
H		 7.854259		-0.685982		-0.919776
H		 6.269442		-1.369608		-0.506317
H		 7.671595		-1.686435		 0.526961
H		  8.57988		   1.5066		 0.190633
H		 8.703834		 0.724716		 1.766075
H		 7.660193		 2.137198		 1.573782
H		 6.878633		 1.755936		  -1.9332
H		 6.132933		 2.447924		-0.408388
H		 4.848518		  0.45607		-2.405471
H		 1.639527		 0.601214		 0.523683
H		 1.222253		-2.272579		-1.788806
H		-0.849661		-3.639049		-1.770146
H		-2.689995		 -3.12618		-0.174451
H		-3.242453		-2.055529		 2.049893
H		-2.378879		-0.588735		 2.560679
H		-4.566436		 3.562478		  0.14318
H		-6.722285		  3.78355		-1.082446
H		-8.113922		 1.753211		-1.582455
H		-7.278773		-0.516079		-0.812812
H		-0.367464		 0.116467		 1.412746
H		 4.556902		 2.235395		 0.929213
H		 3.351756		 1.036299		  1.55347
H		 5.186255		-0.669772		 1.665178
H		 5.739173		 0.870189		 2.476735
................................................................................

TS 192			Imaginary frequency = 523.2577i

Geometry

O		-2.339276		-2.888777		 0.882524
C		-2.617249		-1.870423		 0.259175
C		-3.897376		-1.793478		-0.595415
C		-4.502039		-0.427867		-0.865711
C		-3.990644		 0.362051		-1.922393
C		-4.307338		 1.697592		-2.086829
C		-3.692109		 2.624408		 -0.06916
C		-4.229837		 1.844884		 0.942236
C		  -5.3903		 0.133275		 0.040213
N		-1.809256		-0.769098		 0.250135
C		-0.499597		-0.765507		 0.894338
C		 0.591634		 -1.38998		 0.005303
C		 1.969944		-1.316039		 0.678142
N		 2.284585		 0.066873		 1.053558
C		 3.355557		  0.82705		 0.666859
O		 3.514434		 1.986182		 1.063081
C		 4.401005		 0.295827		-0.260935
C		 5.497603		 1.036114		-0.591436
O		 6.263517		 0.307637		-1.450894
C		 5.582631		-0.857797		-1.605191
N		 4.481081		-0.926814		-0.933391
C		 1.295032		 0.674018		 1.947164
C		-0.102744		 0.655862		 1.312975
H		-4.614129		-2.451684		-0.097321
H		-3.651518		-2.280142		-1.549511
H		-3.169933		-0.049662		-2.511803
H		 -5.28119		  2.07758		-1.802802
H		-3.798129		 2.284488		-2.847224
H		 -2.63888		 2.551516		-0.318686
H		-4.162704		  3.56357		 -0.34455
H		-3.597891		 1.157389		 1.493256
H		-5.117775		 2.182854		 1.468525
H		-6.085558		 0.900864		-0.277187
H		 -5.71629		-0.441654		 0.904019
H		 -2.06049		 0.008076		-0.346844
H		-0.604258		 -1.38964		 1.789399
H		 0.630622		-0.859697		-0.955992
H		 0.336489		-2.435596		-0.198421
H		 1.963323		-1.924063		 1.595931
H		 2.743381		-1.706125		 0.022334
H		 5.845069		 2.018082		-0.319173
H		  6.01975		-1.596175		-2.261315
H		 1.281088		 0.105945		 2.889435
H		 1.621824		 1.689869		   2.1648
H		-0.098485		 1.316602		 0.433731
H		-0.833623		 1.060583		 2.023591
................................................................................

TS 193			Imaginary frequency = 499.1983i

Geometry

O		 1.134788		 2.757993		-0.600256
C		 0.510604		 2.141978		 0.261412
N		 1.147944		 1.264567		 1.128968
C		 2.615099		 1.231069		 1.124386
C		 3.193705		 0.339706		-0.002171
C		 2.740087		-1.142344		  0.15446
C		 3.886686		-2.095618		 0.432582
C		 5.005468		-1.647249		 1.119796
C		 5.436755		-0.326148		 0.901865
C		 4.707702		 0.468881		 0.028816
C		  5.07327		-0.680052		-1.910654
C		 4.712712		-1.997619		-1.685293
N		-0.863256		 2.276577		 0.411736
C		-1.561362		 3.205068		-0.492942
C		-2.908093		 2.614508		-0.949536
C		-2.782619		 1.100414		-1.155886
C		-2.464515		 0.370466		 0.185397
C		-1.620026		-0.910333		-0.068383
C		-2.518877		-1.945352		-0.751604
S		-4.157209		-1.747404		 0.063314
O		-4.322434		-2.778992		  1.10057
O		-5.196294		-1.537173		-0.959894
C		-3.750746		-0.140208		 0.865767
C		 -1.73416		 1.362679		 1.135929
H		 0.720086		 1.128292		 2.032992
H		 2.934928		 0.838304		 2.094672
H		 3.007875		 2.248582		 1.018581
H		 2.810609		 0.756824		-0.937793
H		 2.171001		-1.474657		-0.721266
H		 2.035393		-1.206073		 0.997099
H		 3.619608		-3.149869		 0.489361
H		 5.668072		-2.358098		 1.609211
H		 6.436734		-0.028469		 1.211246
H		 5.100966		 1.443626		-0.255346
H		 4.407953		-0.015063		-2.453146
H		 6.119822		-0.396544		-1.924318
H		 5.475877		-2.747633		-1.507298
H		 3.771192		-2.380524		-2.067536
H		-1.710971		  4.17506		 0.002498
H		 -0.90149		 3.371432		-1.345934
H		-3.216307		 3.104487		-1.879465
H		 -3.69815		 2.828112		-0.217108
H		-3.695035		 0.694209		-1.605195
H		-1.968831		 0.914013		-1.868704
H		-1.268559		-1.312596		 0.890147
H		-0.734154		-0.690016		-0.671685
H		-2.669167		-1.747188		-1.815409
H		-2.203322		 -2.98058		-0.607808
H		-3.598696		-0.358505		 1.927508
H		-4.614662		 0.518026		 0.745747
H		-2.476168		 1.959673		 1.682533
H		-1.180713		 0.801944		 1.891462
................................................................................

TS 194			Imaginary frequency = 497.7i

Geometry

O		 0.603817		 2.811984		-0.901061
C		  0.23647		 1.980371		-0.074484
N		 1.019219		   0.8825		 0.250752
C		 2.401007		 0.840111		-0.255067
C		 3.021991		-0.502453		 0.052389
C		 3.551609		-0.761594		 1.312661
C		 5.797493		-0.806103		 1.148613
C		 6.014092		 0.423396		 0.541319
C		  5.51889		 0.619822		-0.759853
C		 4.823823		-0.417148		 -1.36604
C		 5.238715		-1.854297		-1.115718
C		 5.848553		-2.064248		 0.301627
N		-0.990364		 2.074717		 0.579451
C		-1.869547		 3.199792		 0.223055
C		-3.302914		 2.710023		-0.069244
C		-3.270403		 1.322492		-0.721643
C		 -2.67641		 0.255551		 0.247813
C		-1.993567		-0.895311		-0.544705
C		-3.089094		 -1.71568		-1.232407
S		-4.462641		-1.772646		-0.009386
O		-4.422895		-3.051094		 0.720335
O		-5.709617		-1.308672		-0.642884
C		-3.784465		-0.439626		 1.064868
C		-1.681588		 0.962447		 1.215106
H		  0.91398		 0.493522		 1.178514
H		 3.006096		 1.643143		 0.189589
H		 2.351194		 1.037391		-1.327156
H		 2.637687		-1.339966		-0.525786
H		 3.552689		-1.771719		 1.710318
H		 3.566598		 0.025978		 2.061125
H		 6.058457		-0.930858		 2.198183
H		 6.335511		 1.278983		 1.131432
H		 5.473628		 1.624109		 -1.17479
H		 4.316024		-0.231028		-2.310931
H		  4.39396		-2.531002		-1.288528
H		 5.989517		-2.119091		-1.872427
H		 6.905041		-2.347645		 0.200809
H		 5.363615		 -2.89847		 0.820506
H		-1.873703		 3.942875		 1.033214
H		-1.431591		 3.671006		-0.657754
H		-3.803946		 3.430331		-0.725087
H		-3.898449		 2.673415		 0.852998
H		-4.273004		 1.026323		-1.048306
H		-2.645494		 1.376019		-1.622518
H		-1.441094		-1.539325		 0.151066
H		-1.270471		 -0.50662		 -1.26756
H		-3.484682		-1.235068		-2.130218
H		-2.806589		-2.746138		-1.456886
H		-3.390216		-0.936986		 1.956652
H		-4.614009		 0.214186		 1.344969
H		-2.231856		 1.362536		 2.076651
H		-0.976984		 0.232912		 1.619811
................................................................................

TS 195			Imaginary frequency = 522.1449i

Geometry

C		-5.305514		  -1.4724		 0.769279
O		-4.120227		-1.044794		 0.130936
C		-3.432486		-2.105579		-0.515822
C		-2.148984		-1.572029		-1.142364
N		-1.112355		-1.198822		-0.173741
C		-1.189574		 0.154719		 0.434661
C		 -0.91924		 1.277831		-0.549419
C		-0.450188		 2.884671		 1.067389
C		-0.327755		 4.029775		 0.303684
C		-1.367573		 4.484301		-0.525657
C		-2.566473		 3.794414		-0.631917
C		-1.933335		 1.813598		-1.344623
C		-0.268984		  -2.2021		 0.207057
O		-0.417115		-3.359741		-0.200584
C		 0.920105		-1.925337		 1.154849
N		 1.998883		-1.085186		 0.605051
C		 2.821248		-1.539689		-0.403727
C		 2.671922		-2.951775		 -0.90211
C		 3.802881		-0.724464		-0.905607
C		 3.999566		 0.572805		-0.359954
O		 4.959042		 1.398727		-0.851163
C		 3.232187		 1.005523		 0.689817
C		 2.210393		 0.178681		 1.254199
O		 1.509857		 0.486743		 2.227307
H		-5.099978		-2.223078		 1.548762
H		-5.759855		-0.592804		 1.232738
H		  -6.0189		-1.906962		 0.050523
H		-4.066255		-2.537652		-1.310185
H		  -3.1966		-2.910446		  0.19664
H		-1.736029		-2.349663		-1.787315
H		-2.375446		-0.694053		-1.750991
H		-0.482054		 0.189216		 1.261536
H		-2.198527		 0.257736		  0.84712
H		  0.10364		 1.342227		-0.910037
H		-1.419034		 2.588515		 1.455595
H		 0.396734		 2.472402		   1.6072
H		  0.65924		 4.472806		 0.178053
H		-1.137922		 5.251327		-1.264088
H		-2.985624		 3.290985		 0.232381
H		-3.306127		 4.109147		-1.364735
H		-1.693743		 2.209247		-2.325358
H		-2.945583		 1.432137		-1.236149
H		 0.610197		-1.432358		 2.077099
H		 1.313262		-2.912459		 1.401436
H		 2.943313		-3.666482		-0.114091
H		 3.344948		-3.113847		-1.747144
H		 1.651078		-3.196336		 -1.20229
H		 4.444705		-1.094747		-1.698748
H		 5.415168		  0.96065		-1.586644
H		 3.392063		 1.977415		 1.139141
................................................................................

TS 196			Imaginary frequency = 518.5576i

Geometry

O		-0.268411		 0.406039		-1.814718
C		-0.146397		 0.422247		-0.610122
O		 -0.96401		 1.059342		 0.247267
C		-2.101447		 1.802822		-0.321612
C		-3.378741		 1.006683		-0.257057
C		-3.608699		 0.010028		-1.233358
C		  -4.5999		-0.940164		 -1.10167
C		-4.010697		-1.924336		  0.90874
C		-3.792334		-0.922161		 1.840305
C		-4.161173		  1.06411		 0.887314
C		 0.980533		-0.295544		 0.152704
C		 1.329959		-1.618253		-0.540897
C		 2.573586		-2.272685		 0.072412
C		 3.783843		-1.339969		 0.076666
O		 4.930866		-1.766814		 0.037759
C		 3.478486		 0.082546		 0.169452
C		 4.328518		  1.17644		 0.292095
C		  3.52775		 2.328798		 0.413386
C		 2.202874		 1.919165		 0.362873
N		 2.170202		 0.562856		 0.204407
H		-2.154197		  2.70092		 0.295939
H		-1.843742		 2.072064		-1.347301
H		-2.849574		-0.125775		-2.001193
H		-4.667576		-1.756086		-1.816646
H		-5.521442		-0.722687		-0.574518
H		-4.939965		-2.486218		 0.916631
H		-3.174546		 -2.41892		  0.42808
H		-2.778536		-0.640293		  2.10254
H		 -4.54074		-0.722277		 2.602078
H		-3.914685		 1.771192		 1.676338
H		-5.205306		 0.777339		 0.854392
H		 0.634274		-0.480181		 1.177267
H		 0.465688		-2.288058		-0.468564
H		 1.487895		-1.411984		-1.604382
H		 2.850079		-3.185324		 -0.46379
H		 2.375334		-2.564657		 1.114858
H		  5.40736		 1.111123		 0.296537
H		 3.864256		 3.350808		 0.522512
H		 1.289483		 2.492114		 0.428527
................................................................................

TS 197			Imaginary frequency = 533.6921i

Geometry

C		-2.024359		   3.6267		-1.050197
O		-1.980024		 3.289671		 0.319829
C		-1.512832		 1.974842		 0.584498
C		-2.578513		 0.902076		 0.332518
C		-2.168289		-0.507241		 0.802597
C		-3.286288		-1.529961		 0.568091
O		-3.466326		-1.803161		-0.818966
C		-2.296476		-2.389839		-1.359425
C		-1.084462		-1.458472		-1.235864
N		-0.940853		-0.998125		  0.14377
C		  0.24629		 -0.93688		 0.852691
O		 0.290635		 -0.64573		 2.045349
N		  1.40163		-1.261435		 0.142806
C		 2.659757		-1.179853		  0.75018
C		 2.984765		 1.227007		 1.056585
C		 2.761803		 1.541995		 -0.26785
C		 3.525481		 1.002558		-1.320271
C		 4.576554		  0.12232		-1.055479
C		 3.790545		-1.518373		 0.006472
H		  -2.3056		 4.681756		-1.109032
H		-1.040878		  3.49535		-1.531756
H		-2.765269		 3.037432		-1.612017
H		-1.219826		 1.967952		 1.639305
H		-0.607109		  1.76944		-0.009296
H		-3.483205		 1.192516		 0.882269
H		-2.857133		 0.870962		-0.727577
H		-1.938595		-0.478943		 1.870277
H		-3.051943		-2.464252		 1.103503
H		-4.242988		-1.145734		  0.93286
H		-2.504257		-2.600661		-2.412998
H		-2.077313		-3.340115		-0.844306
H		-1.199748		-0.608825		-1.925341
H		-0.198134		-2.023177		-1.534125
H		 1.402857		-1.131565		-0.860268
H		 2.628393		-1.149991		 1.828528
H		 3.958681		 0.909103		 1.410274
H		 2.292985		 1.553965		 1.826386
H		 1.853597		 2.088258		-0.521936
H		 3.156533		 1.104275		-2.339771
H		  5.09619		-0.345097		-1.889845
H		 5.225729		 0.328699		-0.209823
H		 4.685147		-1.772766		 0.565904
H		 3.648307		-2.109186		-0.894223
................................................................................

TS 198			Imaginary frequency = 528.7186i

Geometry

C		 3.677709		  0.71676		 2.454625
C		 4.109569		 0.093855		 1.124148
C		 3.753297		-1.394125		 0.980425
C		 2.267656		 -1.71086		 0.755968
N		 1.738038		-1.078519		-0.449437
C		 0.458218		-0.541552		-0.549944
O		 0.113417		 0.132113		 -1.51827
N		-0.385237		-0.777043		 0.524703
C		-1.768038		-0.309661		 0.443974
C		-2.684971		-1.207664		-0.412321
C		-4.118369		-0.708444		-0.470196
C		-5.005489		 -1.05284		 0.573967
C		-6.235081		 -0.44626		 0.748649
C		-5.684011		 1.750451		  0.96128
C		-4.844979		 2.098459		-0.085406
C		-4.480563		 0.267398		-1.386419
C		 2.567026		 -1.05096		-1.657196
C		 3.657358		 0.047994		-1.654387
S		 3.469005		 1.227241		-0.237111
O		 4.549318		 2.278949		-0.396495
H		 4.157047		  0.19734		  3.29297
H		 2.592114		 0.666124		 2.596364
H		 3.974053		 1.769708		 2.497286
H		 5.193386		 0.214434		 1.003335
H		 4.347911		-1.841327		 0.176367
H		  4.06544		-1.910562		  1.89879
H		 1.693322		-1.344378		 1.610508
H		 2.147841		-2.806752		  0.71825
H		 -0.25097		 -1.64018		 1.034307
H		-2.155893		-0.235502		 1.466414
H		-1.739486		 0.696327		 0.021767
H		-2.672148		  -2.2253		 0.003098
H		-2.255049		-1.261894		 -1.41736
H		-4.612581		-1.666023		 1.386097
H		-6.811298		-0.105086		-0.103564
H		-6.828534		-0.671916		 1.631408
H		-5.277924		 1.588728		 1.953702
H		-6.733772		 2.027971		 0.931857
H		-3.782013		 2.223367		 0.086804
H		-5.238495		 2.643574		-0.938487
H		-5.517911		 0.400966		-1.668249
H		-3.761746		 0.604783		-2.129964
H		  3.02969		-2.037243		-1.785901
H		  1.88442		-0.884526		-2.489217
H		 4.677754		-0.347721		-1.621202
H		 3.583284		  0.69438		-2.533356
................................................................................

TS 199			Imaginary frequency = 509.252i

Geometry

C		-2.046233		-0.646792		 2.572128
C		-1.693425		-0.016721		 1.222527
C		-2.532918		-0.530769		  0.04418
C		-2.608341		 0.237222		-1.127807
C		-3.374026		-0.180245		-2.215424
C		-4.094639		-1.374066		-2.148061
C		-4.045343		 -2.13895		-0.983209
C		-3.273065		-1.719246		 0.102344
N		-0.207714		-0.069798		 0.982465
C		 0.367016		 0.914719		 0.166508
N		 1.076562		 0.476652		 -0.89137
C		 1.563976		 1.387156		 -1.71404
Cl		 2.528145		 0.771539		-3.045837
N		  1.40057		 2.704624		-1.681063
C		 0.735553		 3.140416		-0.605436
C		 0.230932		 2.307579		  0.39783
C		-0.294698		 3.014865		 1.620411
N		-0.217118		 2.327924		 2.795504
O		-0.691349		 4.172184		 1.559773
C		 0.526468		-1.296286		  1.14024
C		 1.804711		-1.166521		 1.736354
C		 2.876665		-2.018903		 1.557213
O		 3.828812		-2.526405		 2.048563
C		  2.92359		-2.595077		-0.527325
C		 1.658907		-2.888433		-0.993104
C		 0.051983		-2.517095		   0.7199
H		-1.508428		-0.141061		  3.37913
H		-3.118516		 -0.53726		 2.759823
H		-1.792654		-1.708395		 2.616875
H		-1.916233		 1.048865		 1.307107
H		-2.071755		 1.180083		-1.190023
H		-3.414475		 0.432849		-3.111564
H		-4.695762		-1.699491		-2.992577
H		-4.611162		-3.064155		   -0.913
H		-3.255502		-2.328877		 1.000284
H		 0.611901		 4.214877		-0.502182
H		-0.495483		 2.804684		 3.641477
H		 0.101961		 1.370759		 2.836792
H		 2.096369		-0.231895		 2.211204
H		 3.595788		-3.405217		-0.265393
H		 3.393176		-1.664538		-0.829991
H		 1.106283		-2.165907		-1.579786
H		 1.302688		-3.913837		-1.020092
H		-0.865055		-2.606413		 0.153685
H		 0.429906		-3.420385		  1.18066
................................................................................

TS 200			Imaginary frequency = 473.1752i

Geometry

C		-4.864461		 4.434395		 0.225848
O		-4.548924		 3.077565		-0.124189
C		-3.938449		 2.353993		 0.855058
O		-3.713287		  2.79837		 1.964115
C		-3.620092		 0.979455		 0.419339
C		-5.734669		 0.160305		 1.045872
C		-5.743281		-1.074864		 0.424564
C		-5.537906		-1.216059		-0.960125
C		-5.255408		-0.126641		-1.775464
C		-3.414216		 0.658329		-0.930028
C		-2.486205		 -0.43421		-1.369053
O		-1.913615		-0.370785		 -2.45489
N		-2.302956		-1.474492		-0.492899
C		-1.603166		-2.697008		-0.862976
C		-0.560527		-3.149567		  0.17493
O		-1.151038		-3.175718		   1.4831
C		-0.741652		-2.029286		 2.231328
C		 0.608302		-1.554053		 1.660314
C		 0.708322		-0.040954		 1.437992
C		 2.024974		 0.320901		 0.738181
N		 2.238411		-0.533839		-0.444443
C		 3.330581		-0.436392		-1.263689
O		 3.426593		-1.040609		-2.330401
C		 4.449937		  0.49423		-0.853108
C		 4.827349		 1.515525		-1.737373
C		 5.907384		 2.342624		-1.443892
C		 6.648032		 2.139777		 -0.27654
C		  6.32567		 1.112867		 0.615821
C		 7.112122		 0.842279		 1.873734
C		 5.226276		 0.316681		 0.288336
F		 4.909466		-0.690939		 1.147506
C		 1.136281		-1.414793		-0.852114
C		 0.755537		-2.335702		 0.317575
H		-5.538309		 4.464343		  1.08618
H		-5.346566		 4.859282		  -0.6552
H		-3.954784		 4.989376		 0.469951
H		-3.145819		  0.40172		 1.203218
H		-6.071622		 1.045029		 0.519225
H		-5.748916		 0.235269		 2.129443
H		-5.721502		-1.972841		 1.040582
H		-5.382146		-2.217751		-1.355366
H		-4.989109		 -0.28949		 -2.81613
H		-5.686346		 0.846341		-1.564779
H		-3.446478		 1.467519		-1.650708
H		-2.930694		-1.548635		 0.295687
H		-1.151378		 -2.53308		-1.843829
H		-2.335314		 -3.50951		-0.967165
H		-0.321376		-4.191437		-0.072216
H		-1.495615		-1.229724		 2.159902
H		-0.679744		-2.334937		 3.281002
H		  1.41794		-1.855473		 2.335216
H		-0.147461		 0.304067		 0.845754
H		 0.666194		 0.498879		 2.391683
H		 2.847748		 0.174128		 1.442742
H		 2.016342		 1.379347		 0.447528
H		 4.263021		 1.640999		-2.656068
H		 6.182952		 3.138892		-2.129169
H		 7.497293		 2.780962		 -0.05346
H		 7.930703		  1.55964		 1.981253
H		 7.540786		-0.166692		 1.867046
H		 6.478232		 0.910776		 2.765699
H		 1.494284		-1.984198		-1.710231
H		 0.290292		-0.811602		-1.197803
H		 1.571774		-3.056012		 0.434803
................................................................................

TS 201			Imaginary frequency = 527.5765i

Geometry

C		-1.163475		 4.806988		-0.415314
O		-2.337157		 4.024332		-0.520077
C		-2.353292		 2.889704		 0.333102
C		-1.677401		 1.681713		-0.330318
N		-1.733661		 0.485202		  0.52747
C		-2.559871		-0.661305		 0.083659
C		-4.037619		-0.331845		 0.131968
C		-4.790462		-2.484577		 0.581189
C		-6.157163		-2.365569		 0.419653
C		-6.726412		-1.900436		-0.778515
C		-5.942864		-1.512621		-1.855701
C		-4.724421		  0.10414		-0.999428
S		-0.364182		 0.155613		 1.447427
O		-0.720624		-0.929412		 2.363268
O		 0.127434		 1.452435		 1.922205
C		 0.871606		-0.472112		 0.351463
C		 1.014173		-1.780829		-0.167568
N		  2.05407		-1.857985		-0.991311
N		 2.582225		-0.606409		-1.011795
C		 3.814861		-0.358715		-1.762142
C		 5.069009		-0.428255		-0.911169
C		  5.36803		-1.586057		-0.180247
C		 6.528642		 -1.65077		 0.588273
C		 7.406162		-0.563513		 0.630895
C		 7.115623		 0.590142		-0.096476
C		 5.948973		 0.656894		-0.861767
C		 1.908641		 0.252953		-0.214563
H		-1.017211		 5.180319		 0.609861
H		-0.256681		 4.257551		-0.711865
H		-1.289365		 5.658777		-1.089567
H		-1.867336		 3.101709		 1.294465
H		 -3.40487		 2.651985		 0.522153
H		-0.638479		 1.921116		-0.583866
H		-2.190731		 1.455273		-1.269304
H		-2.321895		-1.483068		 0.759854
H		-2.275167		-0.961903		-0.937777
H		-4.401215		-0.035546		 1.110626
H		-4.371446		-2.715504		 1.557223
H		-4.154905		-2.742071		-0.258868
H		 -6.79544		-2.425865		 1.299697
H		-7.778316		-1.619575		-0.769876
H		-6.410541		-1.052353		 -2.72295
H		 -5.01685		-2.032882		-2.075144
H		-4.185194		 0.219539		-1.937032
H		-5.583804		 0.755092		-0.888463
H		 0.412247		-2.654824		 0.039235
H		 3.728974		 0.623016		-2.237843
H		 3.826462		-1.115312		-2.551321
H		 4.682923		-2.429102		 -0.21117
H		 6.750362		-2.551433		 1.154253
H		 8.310961		-0.616861		 1.230172
H		 7.791184		 1.440668		-0.066131
H		 5.724187		 1.559947		-1.425594
H		 2.206945		 1.281417		-0.075249
................................................................................

TS 202			Imaginary frequency = 507.3827i

Geometry

C		 7.933659		 0.960339		-0.487128
N		 6.620464		 0.370708		-0.316166
C		 5.453286		 1.011387		-0.029976
C		 4.457787		 0.046038		-0.077996
N		 3.093439		  0.24877		 0.165136
C		 2.539993		 1.579455		 0.442884
C		 1.019895		 1.371904		 0.303648
C		 0.835954		 -0.10287		 0.683268
N		-0.261312		-0.805579		 0.051768
C		-1.536252		-0.623953		  0.56824
O		-1.796898		 0.277483		 1.363531
N		-2.464864		 -1.53924		 0.116002
C		-3.895985		 -1.31971		 0.364062
C		-4.585949		-0.481912		-0.695047
C		-6.794651		-0.923759		 0.044373
C		-7.521533		 0.013864		-0.660094
C		-7.237216		 1.390535		-0.592923
C		-6.184403		  1.88319		 0.162918
C		-4.435912		 0.900295		-0.723797
C		 2.153161		-0.745274		 0.239966
O		 2.312219		-1.934905		-0.000182
C		   5.1344		-1.155546		-0.410932
N		 6.441224		-0.943066		-0.557692
H		 8.678508		 0.198628		 -0.25262
H		 8.085449		  1.30554		-1.516557
H		 8.048003		 1.805573		 0.196827
H		 5.422049		 2.067523		 0.193019
H		 2.936363		 2.305091		 -0.27556
H		 2.827031		 1.908598		  1.45162
H		 0.434309		 2.045375		 0.930962
H		 0.713578		 1.510094		-0.738526
H		 0.769972		-0.188656		 1.779969
H		 0.001751		-1.745492		-0.234673
H		-2.234466		-2.023748		-0.742898
H		-3.953915		-0.829657		 1.339025
H		-4.365625		-2.304797		 0.454586
H		-4.846207		-0.995719		-1.616799
H		-6.350844		-0.680215		 1.002598
H		-6.960272		-1.984821		-0.125779
H		-8.197885		-0.328982		-1.441992
H		-7.704865		  2.04495		-1.326922
H		-5.929897		 2.938955		 0.106921
H		-5.911735		 1.411828		 1.100971
H		-4.538154		 1.428592		-1.665758
H		-3.777592		 1.365661		 0.004776
H		 4.711825		-2.140003		-0.532121
................................................................................

TS 203			Imaginary frequency = 501.0292i

Geometry

C		-6.909253		-1.136637		 0.491141
C		-5.465494		-1.037368		 0.988887
C		 -4.46658		-0.606941		-0.099822
C		-3.044311		-0.550943		  0.49983
O		-2.798688		 0.070503		  1.53181
N		-2.076512		-1.214513		-0.201309
C		-0.675985		 -1.20463		 0.196428
C		 0.094658		-0.027645		-0.429557
N		 1.513173		-0.039584		-0.039035
C		 1.957795		  0.96651		 0.917841
C		 2.034531		  2.39843		  0.37633
O		 0.721073		 2.921699		 0.232058
C		 2.302518		  -0.9955		-0.651463
O		 1.833669		-1.675197		 -1.57008
C		 3.701839		-1.323346		-0.219014
C		 4.931382		  0.40051		-1.313817
C		 6.211226		 0.021199		 -0.96897
C		  6.62242		-0.121769		 0.370358
C		 5.757187		  0.07929		 1.436487
C		   4.1912		-1.415421		 1.085587
N		-4.852142		 0.650931		-0.760949
C		-4.847221		 1.845291		 0.081433
C		-4.151532		 0.882616		-2.015934
H		  -7.2637		-0.175499		 0.108393
H		-6.999435		 -1.86716		-0.322689
H		-7.576604		-1.455334		 1.299996
H		-5.388866		-0.350928		 1.838409
H		 -5.13399		-2.013246		 1.368487
H		-4.489346		-1.370363		-0.891322
H		-2.324257		-1.662847		-1.071701
H		  -0.2169		-2.147195		-0.110009
H		-0.648773		-1.130628		 1.286657
H		 0.028943		-0.086554		 -1.51943
H		-0.341243		 0.915321		 -0.10229
H		 1.286915		 0.968548		 1.787177
H		 2.949364		 0.700464		 1.277433
H		 2.618563		 3.000104		 1.093531
H		 2.572529		 2.400264		-0.583754
H		 0.783811		 3.789699		 -0.19375
H		 4.129079		-1.998156		-0.949912
H		 4.347021		 1.041049		-0.667091
H		 4.599217		 0.361135		-2.347106
H		 6.864246		-0.374485		-1.745118
H		 7.571051		-0.621739		 0.558834
H		 6.091742		-0.141133		 2.447258
H		 4.998345		 0.852621		 1.380661
H		 3.579116		-1.117599		 1.931988
H		 4.886284		-2.217213		 1.306995
H		-5.322876		 2.661067		-0.475904
H		-3.839697		 2.169535		 0.388346
H		-5.431362		 1.672133		 0.988224
H		-4.250522		  0.00416		-2.664902
H		-4.611396		 1.732959		-2.532582
H		-3.073623		 1.105274		-1.900541
................................................................................

TS 204			Imaginary frequency = 487.9204i

Geometry

C		-5.992801		 1.625643		-0.201837
O		-4.701492		   2.1356		 0.062653
C		-3.774962		 1.169215		  0.53285
C		-3.142304		 0.362535		-0.608661
N		-2.079257		-0.514077		-0.139111
C		-2.524075		-1.679044		 0.633121
C		 -1.28008		-2.585734		 0.691992
C		-0.391493		-2.145742		-0.523451
N		 0.961117		-1.659493		-0.224497
C		 1.080232		-0.528848		 0.703917
C		 2.515986		 -0.23593		 1.083952
C		 2.891473		 0.998847		 1.609194
C		 4.088047		 1.924767		 0.004534
C		 5.212629		 1.088542		  0.01116
C		 4.867442		 -0.13963		-0.578333
C		 3.532022		-0.093511		-0.985614
C		 3.145493		 1.363728		-1.034425
C		-1.258471		-1.074717		-1.213932
H		-6.619796		 2.478253		-0.477151
H		-6.425394		 1.140075		 0.688193
H		-6.004715		 0.901426		-1.030075
H		-4.258704		 0.506155		 1.267989
H		-2.984625		 1.722146		 1.050856
H		-2.712374		 1.080063		-1.317109
H		-3.920957		-0.205515		-1.157807
H		-2.880218		-1.381513		 1.624953
H		-3.360089		-2.200701		 0.122842
H		-1.552654		-3.644091		  0.63216
H		-0.736409		-2.443898		 1.631126
H		-0.247587		-2.991142		-1.204513
H		  1.51119		-2.436643		 0.139932
H		 0.622099		 0.354025		 0.244476
H		 0.508289		-0.695362		  1.63749
H		 3.092701		-1.108164		 1.387122
H		 2.159915		 1.803319		 1.655108
H		 3.674879		 1.060568		 2.355285
H		 4.111305		 2.976851		  0.27304
H		 6.148057		   1.2991		 0.520428
H		 5.499097		-1.022779		-0.596884
H		 3.013755		-0.860918		-1.546142
H		 3.438821		 1.765328		-2.020259
H		 2.086097		 1.584155		-0.891004
H		-0.653679		-0.300648		 -1.69705
H		-1.884922		-1.550619		-1.995794
................................................................................

TS 205			Imaginary frequency = 490.0879i

Geometry

O		-4.887186		-0.919813		-1.593541
C		-4.160267		 -0.08444		-1.043561
N		 -2.81374		 -0.28337		-0.880429
C		-2.123677		-1.472003		-1.350403
C		-1.794076		-2.478681		-0.235408
C		-1.107571		-1.853614		 0.988429
N		-0.008152		-0.943828		 0.636384
C		 1.198479		-1.626005		 0.156178
C		 2.286288		 -0.63552		-0.130643
C		 2.228181		 0.598454		-0.812509
N		   3.4441		 1.139014		-0.838233
N		 4.200223		 0.246714		-0.187821
C		   5.5947		 0.435347		 0.019758
C		 6.211979		 1.593105		-0.462862
C		 7.578657		 1.769153		  -0.2555
C		 8.325306		 0.805034		 0.424934
C		 7.693637		-0.345781		 0.900567
C		 6.327858		 -0.53965		 0.702333
N		 3.547004		-0.832603		 0.260368
C		 -4.69321		 1.188453		-0.507754
C		-5.285727		 0.124185		 1.672724
C		-6.218142		 1.031815		 2.117731
C		-7.337198		 1.405024		 1.347046
C		-7.527602		 0.934534		 0.051713
C		-5.897544		 1.674184		-1.013412
H		-2.253902		 0.427787		-0.431603
H		-2.771663		-1.942416		-2.093388
H		 -1.20165		-1.156341		-1.850326
H		 -2.71843		-2.959546		 0.107445
H		-1.172461		-3.275937		-0.665023
H		-0.784372		-2.661838		 1.670355
H		-1.845821		-1.254802		 1.533657
H		 0.245098		-0.404766		 1.463089
H		 0.939281		   -2.162		 -0.76597
H		 1.586727		-2.382905		 0.859796
H		 1.383564		 1.098084		-1.263216
H		 5.621265		 2.333073		-0.989003
H		 8.060154		 2.668133		-0.630098
H		 9.390273		 0.949197		 0.582793
H		 8.265114		 -1.10255		  1.43073
H		  5.82588		-1.428225		 1.065329
H		-4.030628		 1.843196		 0.049443
H		-4.366657		-0.038104		 2.230444
H		-5.536301		-0.643731		 0.951929
H		-6.002422		 1.610424		 3.015083
H		-7.935707		 2.247108		 1.690962
H		-8.376169		 1.305576		-0.519248
H		-7.217554		-0.069836		-0.220656
H		-6.274818		 1.204929		-1.917197
H		-6.117768		 2.730948		-0.905035
................................................................................

TS 206			Imaginary frequency = 488.6837i

Geometry

N		-3.779315		 0.366475		-1.829833
C		-2.589038		 0.151425		-1.057866
C		-3.256256		 0.627519		 0.790007
C		-2.116643		 0.612098		 1.629482
C		 -1.80161		-0.714493		 1.945529
C		-2.758622		-1.551179		 1.365432
C		-3.948686		-0.704684		 1.010483
C		-2.148596		-1.192349		-0.938775
C		-0.758248		 -1.57665		-0.809185
O		-0.298368		-2.695144		-0.927317
O		 0.015786		-0.451709		-0.509436
C		 1.357356		-0.436457		-0.250425
C		 2.189662		-1.559906		-0.181509
C		 3.535997		-1.370234		  0.10688
F		 4.329025		-2.458844		 0.170792
C		 4.096574		 -0.11992		 0.330872
C		 3.260839		 0.994483		 0.260018
C		  1.90941		 0.838939		-0.027874
Br		 0.792367		 2.387701		-0.118376
H		  -3.7632		-0.161861		-2.697082
H		-3.908179		 1.347641		-2.056104
H		 -1.81695		 0.913541		-1.119559
H		-3.822751		 1.535764		 0.598465
H		-1.483428		 1.466751		 1.840798
H		-0.894295		-1.044516		 2.439762
H		-2.782294		-2.631599		 1.456392
H		-4.559252		-1.045071		 0.173373
H		-4.598009		 -0.62117		 1.898156
H		-2.789863		  -1.9955		-1.287225
H		 1.794894		-2.549151		 -0.35634
H		 5.153832		-0.025999		 0.551897
H		 3.658441		 1.989199		 0.427936
................................................................................

TS 207			Imaginary frequency = 459.8522i

Geometry

C		-7.303879		-2.732768		 0.884827
C		-5.910837		-2.200835		 0.641481
C		-5.464213		-2.010509		-0.690819
C		 -4.26676		-1.429067		-1.014883
C		  -4.5777		 0.763465		 0.355214
C		-3.123246		 0.975778		 0.369373
O		-2.401235		 0.435751		 1.224434
N		 -2.57281		 1.767819		-0.617209
C		-3.346437		  2.58954		-1.562598
C		-2.321785		 3.612027		-2.071528
C		-1.008568		 2.824107		-2.012071
C		 -1.13193		 2.006654		-0.715461
C		-0.398536		 2.621078		 0.525731
N		 0.592706		 1.546076		 0.422987
C		 1.893931		  1.66051		 0.785618
O		 2.294613		 2.673194		 1.380008
C		 2.847145		  0.55663		 0.459365
C		  2.50377		-0.736715		 0.072254
C		 3.493074		-1.698781		-0.217746
Br		 2.916314		-3.449648		-0.749028
C		 4.848014		-1.429052		-0.135295
C		 5.226748		-0.140023		 0.275665
C		 6.457198		 0.544969		 0.520858
N		 6.244865		  1.78335		 0.933482
N		 4.898542		 1.944468		 0.956188
C		 4.230674		 0.824125		 0.576633
C		-0.143062		 0.802485		-0.616772
C		-5.200083		 0.317197		 1.524275
C		-5.148237		 -1.70818		 1.703487
H		-7.712027		-2.371197		 1.834875
H		-7.299102		 -3.83071		 0.935834
H		-7.998266		-2.453549		 0.083757
H		-6.181195		-2.201009		-1.489471
H		-3.433753		-1.399937		-0.324765
H		-4.034213		 -1.19154		-2.049719
H		-5.172059		 1.102998		-0.482811
H		-4.196932		 3.062659		 -1.06335
H		-3.738162		 1.975759		-2.387431
H		-2.560908		 3.983254		-3.072223
H		-2.281611		 4.472398		-1.393055
H		-0.944064		 2.139494		-2.868179
H		-0.113038		 3.452129		-2.020239
H		-0.972789		 2.570145		 1.453268
H		 0.027906		 3.621858		 0.397035
H		 1.465858		-1.035611		 0.008581
H		 5.581767		-2.192295		-0.370683
H		  7.46883		  0.17619		 0.415343
H		 4.458501		  2.78614		 1.302862
H		-0.599737		-0.114406		 -0.24046
H		 0.439356		 0.600911		-1.523763
H		-6.271548		 0.465217		 1.619679
H		-4.635791		 0.425493		 2.446334
H		 -5.52544		-1.854903		 2.714333
H		-4.064433		-1.691167		 1.640906
................................................................................

TS 208			Imaginary frequency = 479.6925i

Geometry

O		-1.807719		 2.654572		  2.06444
C		-0.793202		 2.070506		 1.695484
C		  0.58573		 2.749906		 1.816826
C		  1.52645		 2.563936		 0.659468
C		 1.869922		 3.529337		 -0.24056
S		 3.013032		 2.906853		-1.398382
C		 2.964723		 1.368714		-0.533299
N		 3.792854		  0.33498		-0.963699
C		 3.821501		-1.001407		-0.521667
O		 4.906004		-1.552515		 -0.41761
C		 2.538065		-1.730902		-0.311665
C		  1.38227		-1.454131		-1.051999
C		 0.262247		-2.274366		-0.899399
C		 0.275183		-3.344077		-0.006861
C		 1.432825		 -3.61449		 0.734316
O		 1.394145		-4.675924		 1.590983
C		 2.566662		-2.819223		 0.568699
N		 2.156349		 1.338677		 0.484018
N		-0.785071		 0.797892		 1.222997
C		-2.024461		 0.033087		 1.043377
C		-2.671423		 0.246737		-0.311804
C		-3.473399		 1.353478		-0.580234
C		-5.503532		 0.524087		-0.673158
C		-5.415237		-0.258995		-1.832365
C		 -4.68147		-1.421185		-1.540062
C		-4.310544		-1.399248		-0.193686
C		-5.211385		-0.397811		 0.487592
H		 1.065095		 2.368648		 2.728366
H		 0.381581		 3.810933		 1.971888
H		 1.538964		 4.557368		-0.282335
H		 4.722063		 0.623161		-1.255051
H		 1.366865		-0.633265		-1.760553
H		-0.629816		-2.084235		 -1.48896
H		-0.590857		-3.985821		 0.120766
H		 2.255134		-4.762447		 2.029585
H		 3.486834		-3.036632		 1.104672
H		 0.091481		 0.403489		  0.90078
H		-2.699172		 0.347647		 1.843297
H		-1.772509		-1.020164		 1.200288
H		-2.154077		-0.224055		-1.143877
H		-3.500275		 1.774727		-1.579005
H		-3.681162		 2.056219		 0.221852
H		 -6.13224		 1.404231		-0.580081
H		-5.732141		 0.049138		-2.823749
H		 -4.35019		-2.152137		-2.271465
H		-3.839862		-2.226643		 0.328548
H		-6.149376		-0.911395		 0.762177
H		-4.818756		 0.077974		 1.387224
................................................................................

TS 209			Imaginary frequency = 449.5169i

Geometry

C		 5.323392		 1.319404		-2.362287
C		 4.925353		 1.633883		-0.916339
C		 3.494692		 2.179883		-0.804025
C		 3.079452		 2.623008		 0.607732
C		 3.032257		 1.509168		 1.666639
N		 2.036323		 0.475632		 1.389257
C		 2.378432		  -0.7721		  0.98486
O		 3.512202		-1.172815		  0.78638
C		 1.139425		-1.711618		 0.747461
C		 1.472723		-3.092596		 1.088921
N		 1.685098		-4.192351		 1.388442
C		 0.720118		-1.584249		-0.738763
O		 1.168535		-2.305503		-1.594545
C		 -0.23874		-0.431237		-1.096385
N		-1.498899		-0.447537		-0.371078
C		-2.652326		 -1.13365		-0.830129
O		-2.676669		-1.846092		-1.808716
C		-3.754898		-0.758747		 0.106743
C		-4.916132		 0.511298		-1.380028
C		-5.719775		 1.237237		-0.519617
C		-5.188934		 2.089851		 0.469043
C		-3.830362		 2.264609		 0.644941
C		-3.217835		 0.062509		  1.09605
C		-1.768875		 0.234853		  0.81716
O		-0.934619		 0.842902		 1.477752
H		 5.267535		 2.213174		-2.996771
[truncated: 2,868,406 more chars]
